# Supplementary material for: Functional characterization of C21ORF2 association with the NEK1 kinase mutated in human in diseases
Source: Life Sci Alliance. 2023 May 15;6(7):e202201740. doi: 10.26508/lsa.202201740 (PMC10185812; doi:10.26508/lsa.202201740)
Supplement: Supplementary file 2 [file LSA-2022-01740_SdataFS2.1.xlsx]

## Sheet: Full1
			RAW				NORMALIZED		AVERAGE CTRL
		U2-O-S	NEK1	C21	GAPDH		NEK1	C21	NEK1	C21
	EXP-1	1	608.796	223.237	340.604		1.7874	0.655417	1	1
		2	601.216	228.635	416.229		1.44444	0.549301	0.808121	0.838094
		3	63.2153	168.738	327.547		0.192996	0.515156	0.107976	0.785998
		4	99.6709	192.379	667.998		0.149208	0.287993	0.0834777	0.439405
		5	453.519	50.6719	439.736		1.03134	0.115232	0.577006	0.175815
		6	457.758	55.6533	296.816		1.54223	0.187501	0.862831	0.286079
	EXP-2	7	585.949	152.481	165.174		3.54747	0.923157	1	1
		8	615.938	128.01	183.572		3.35529	0.697329	0.945827	0.755374
		9	33.468	81.0996	143.846		0.232666	0.563796	0.0655865	0.610726
		10	89.5771	73.1631	149.662		0.598529	0.488855	0.16872	0.529547
		11	282.839	39.3892	337.547		0.837925	0.116692	0.236204	0.126406
		12	306.827	41.9131	291.453		1.05275	0.143807	0.296761	0.155778
		HELA	NEK1	C21	GAPDH		NEK1	C21	NEK1	C21
	EXP-1	13	941.935	164.827	742.422		1.26873	0.222013	1	1
		14	1035.79	197.582	1142.75		0.906405	0.172901	0.714418	0.778789
		15	52.3408	86.8589	886.559		0.0590382	0.0979731	0.0465332	0.441294
		16	65.0203	119.345	875.609		0.0742572	0.136299	0.0585286	0.613923
		17	517.491	32.4629	1339.91		0.386214	0.0242277	0.304409	0.109127
		18	481.103	37.543	2521.32		0.190814	0.0148902	0.150397	0.0670689
	EXP-2	19	901.953	194.596	1184.66		0.761362	0.164264	1	1
		20	851.513	192.073	1145.01		0.743675	0.167748	0.976768	1.02121
		21	47.3738	177.135	1273.45		0.0372013	0.139099	0.0488614	0.846801
		22	87.2729	200.476	1056.8		0.0825825	0.189701	0.108467	1.15486
		23	795.065	123.266	1138.04		0.698629	0.108315	0.917604	0.659396
		24	683.509	127.102	1362.56		0.501635	0.0932815	0.658865	0.567875
