# Supplementary material for: Functional characterization of C21ORF2 association with the NEK1 kinase mutated in human in diseases
Source: Life Sci Alliance. 2023 May 15;6(7):e202201740. doi: 10.26508/lsa.202201740 (PMC10185812; doi:10.26508/lsa.202201740)
Supplement: Supplementary file 3 [file LSA-2022-01740_TableS1.xlsx]

## Sheet: Description
Column	Description	Comments
Protein IDs	Raw output from MaxQuant
Majority protein IDs	Raw output from MaxQuant
Peptide counts (all)	Raw output from MaxQuant
Peptide counts (razor+unique)	Raw output from MaxQuant
Peptide counts (unique)	Raw output from MaxQuant
Protein names	Raw output from MaxQuant
Gene names	Raw output from MaxQuant
Fasta headers	Raw output from MaxQuant
Peptides	Raw output from MaxQuant
Razor + unique peptides	Raw output from MaxQuant
Unique peptides	Raw output from MaxQuant
Mol. weight [kDa]	Raw output from MaxQuant
Sequence length	Raw output from MaxQuant
Sequence lengths	Raw output from MaxQuant
Q-value	Raw output from MaxQuant
Score	Raw output from MaxQuant
Intensity	Raw output from MaxQuant
MS/MS count	Raw output from MaxQuant
Only identified by site	Raw output from MaxQuant
Reverse	Raw output from MaxQuant
Potential contaminant	Raw output from MaxQuant
id	Raw output from MaxQuant
Peptide IDs	Raw output from MaxQuant
Peptide is razor	Raw output from MaxQuant
Mod. peptide IDs	Raw output from MaxQuant
Evidence IDs	Raw output from MaxQuant
MS/MS IDs	Raw output from MaxQuant
Best MS/MS	Raw output from MaxQuant
Reporter intensity corrected 1 NC	Raw output from MaxQuant	IP from WT cells, replicate 1
Reporter intensity corrected 2 NC	Raw output from MaxQuant	IP from WT cells, replicate 2
Reporter intensity corrected 3 NC	Raw output from MaxQuant	IP from WT cells, replicate 3
Reporter intensity corrected 4 NC	Raw output from MaxQuant	IP from WT cells, replicate 4
Reporter intensity corrected 5 NC	Raw output from MaxQuant	IP from WT cells, replicate 5
Reporter intensity corrected 6 NC	Raw output from MaxQuant	IP from C21ORF2 KO cells, replicate 1
Reporter intensity corrected 7 NC	Raw output from MaxQuant	IP from C21ORF2 KO cells, replicate 2
Reporter intensity corrected 8 NC	Raw output from MaxQuant	IP from C21ORF2 KO cells, replicate 3
Reporter intensity corrected 9 NC	Raw output from MaxQuant	IP from C21ORF2 KO cells, replicate 4
Reporter intensity corrected 10 NC	Raw output from MaxQuant	IP from C21ORF2 KO cells, replicate 5
Int 1 NC	log2 Intensities	IP from WT cells, replicate 1
Int 2 NC	log2 Intensities	IP from WT cells, replicate 2
Int 3 NC	log2 Intensities	IP from WT cells, replicate 3
Int 4 NC	log2 Intensities	IP from WT cells, replicate 4
Int 5 NC	log2 Intensities	IP from WT cells, replicate 5
Int 6 NC	log2 Intensities	IP from C21ORF2 KO cells, replicate 1
Int 7 NC	log2 Intensities	IP from C21ORF2 KO cells, replicate 2
Int 8 NC	log2 Intensities	IP from C21ORF2 KO cells, replicate 3
Int 9 NC	log2 Intensities	IP from C21ORF2 KO cells, replicate 4
Int 10 NC	log2 Intensities	IP from C21ORF2 KO cells, replicate 5
MedImpInt 1 NC	Imputed and Normalized log2 Intensities	IP from WT cells, replicate 1
MedImpInt 2 NC	Imputed and Normalized log2 Intensities	IP from WT cells, replicate 2
MedImpInt 3 NC	Imputed and Normalized log2 Intensities	IP from WT cells, replicate 3
MedImpInt 4 NC	Imputed and Normalized log2 Intensities	IP from WT cells, replicate 4
MedImpInt 5 NC	Imputed and Normalized log2 Intensities	IP from WT cells, replicate 5
MedImpInt 6 NC	Imputed and Normalized log2 Intensities	IP from C21ORF2 KO cells, replicate 1
MedImpInt 7 NC	Imputed and Normalized log2 Intensities	IP from C21ORF2 KO cells, replicate 2
MedImpInt 8 NC	Imputed and Normalized log2 Intensities	IP from C21ORF2 KO cells, replicate 3
MedImpInt 9 NC	Imputed and Normalized log2 Intensities	IP from C21ORF2 KO cells, replicate 4
MedImpInt 10 NC	Imputed and Normalized log2 Intensities	IP from C21ORF2 KO cells, replicate 5
-log10_Pvalue_2 Sample_Welch_MedImpInt_NC/WT	-log 10 P value obtained using a 2 sample Welch test on the Imputed and Normalized Intensities
Sig_2 Sample_Welch_MedImpInt_NC/WT	Significance of the statistical test	"+" indicates the P value is lower or equal to 0.05
log2_FC_2 Sample_Welch_MedImpInt_NC/WT	log 2 Fold Change using the Imputed and Normalized Intensities
Group_2 Sample_Welch_MedImpInt_NC/WT	Quantification group	"NC" indicates the protein is significantly more abundant in C21ORF2, "WT" indicates the protein is significantly more abundant in WT
bh_corrected_-log10_Pvalue_2 Sample_Welch_MedImpInt_NC/WT	Benjamini Hochberg corrected P value (see above)
bh_corrected_Sig_2 Sample_Welch_MedImpInt_NC/WT	Significance of the statistical test after P value correction	"+" indicates the P value is lower or equal to 0.05
bh_log2_FC_2 Sample_Welch_MedImpInt_NC/WT	log 2 Fold Change using the Imputed and Normalized Intensities
bh_corrected_Group_2 Sample_Welch_MedImpInt_NC/WT	Quantification group after P value correction	"NC" indicates the protein is significantly more abundant in C21ORF2, "WT" indicates the protein is significantly more abundant in WT

## Sheet: proteinGroupsProcessed
Protein IDs	Majority protein IDs	Peptide counts (all)	Peptide counts (razor+unique)	Peptide counts (unique)	Protein names	Gene names	Fasta headers	Peptides	Razor + unique peptides	Unique peptides	Mol. weight [kDa]	Sequence length	Sequence lengths	Q-value	Score	Intensity	MS/MS count	Only identified by site	Reverse	Potential contaminant	id	Peptide IDs	Peptide is razor	Mod. peptide IDs	Evidence IDs	MS/MS IDs	Best MS/MS	Reporter intensity corrected 1 NC	Reporter intensity corrected 2 NC	Reporter intensity corrected 3 NC	Reporter intensity corrected 4 NC	Reporter intensity corrected 5 NC	Reporter intensity corrected 6 NC	Reporter intensity corrected 7 NC	Reporter intensity corrected 8 NC	Reporter intensity corrected 9 NC	Reporter intensity corrected 10 NC	Int 1 NC	Int 2 NC	Int 3 NC	Int 4 NC	Int 5 NC	Int 6 NC	Int 7 NC	Int 8 NC	Int 9 NC	Int 10 NC	MedImpInt 1 NC	MedImpInt 2 NC
Q96PY6;Q96PY6-2;Q96PY6-3;Q96PY6-4;Q96PY6-6;Q96PY6-5	Q96PY6;Q96PY6-2;Q96PY6-3;Q96PY6-4;Q96PY6-6	39;38;38;37;37;16	39;38;38;37;37;16	39;38;38;37;37;16	Serine/threonine-protein kinase Nek1	NEK1	sp|Q96PY6|NEK1_HUMAN Serine/threonine-protein kinase Nek1 OS=Homo sapiens OX=9606 GN=NEK1 PE=1 SV=2;sp|Q96PY6-2|NEK1_HUMAN Isoform 2 of Serine/threonine-protein kinase Nek1 OS=Homo sapiens OX=9606 GN=NEK1;sp|Q96PY6-3|NEK1_HUMAN Isoform 3 of Serine/threonin	39	39	39	142.83	1258	1258;1214;1286;1189;1242;527	0	323.31	1861500000	64				1951	196;366;511;965;1163;1773;1890;1900;1918;2382;2541;2694;2799;2853;3030;3113;3249;3487;3564;3578;4617;4731;4771;4914;5017;5198;5311;5314;5334;5542;5833;5855;5890;5943;6120;6448;6498;6998;7310	True;True;True;True;True;True;True;True;True;True;True;True;True;True;True;True;True;True;True;True;True;True;True;True;True;True;True;True;True;True;True;True;True;True;True;True;True;True;True	199;370;520;990;1189;1190;1820;1937;1949;1967;2449;2612;2768;2880;2942;3126;3213;3350;3593;3675;3676;3690;4748;4864;4907;5062;5172;5371;5488;5491;5511;5512;5724;5725;6033;6034;6059;6095;6151;6152;6345;6686;6745;6746;7267;7595	371;651;652;653;654;974;975;1815;1816;2157;2158;2159;2160;3381;3382;3383;3384;3605;3641;3671;3672;3673;3674;4676;4970;5297;5298;5500;5501;5628;5954;6109;6110;6316;6317;6700;6869;6870;6871;6892;6893;8849;8850;8851;8852;9030;9031;9032;9107;9480;9665;9666;10145;10146;10348;10349;10354;10355;10356;10378;10379;10380;10381;10382;10716;10717;10718;11377;11378;11379;11380;11381;11382;11451;11510;11511;11…	394;687;688;689;690;691;1044;1045;1924;1925;2292;2293;2294;2295;3628;3629;3630;3631;3866;3907;3941;3942;3943;3944;5017;5327;5672;5673;5890;5891;6029;6381;6546;6547;6765;6766;6767;7177;7376;7377;7378;7399;7400;9540;9541;9542;9543;9733;9734;9735;9810;10220;10413;10414;10934;10935;11156;11157;11163;11164;11165;11187;11188;11189;11190;11191;11558;11559;11560;12276;12277;12278;12279;12280;12281;12378;…	394;688;1044;1924;2292;3629;3866;3907;3944;5017;5327;5673;5890;6029;6381;6547;6767;7177;7377;7399;9541;9733;9810;10220;10414;10935;11157;11164;11191;11560;12280;12378;12445;12555;12904;13567;13739;15101;15722	1418600	2263500	1656300	1163500	1491800	81991	60238	54791	52127	113150	20.436	21.1101	20.6595	20.15	20.5086	16.3232	15.8784	15.7417	15.6697	16.7879	20.5242	20.9203
P27658	P27658	5	5	5	Collagen alpha-1(VIII) chain;Vastatin	COL8A1	sp|P27658|CO8A1_HUMAN Collagen alpha-1(VIII) chain OS=Homo sapiens OX=9606 GN=COL8A1 PE=1 SV=2	5	5	5	73.363	744	744	0	10.909	453990000	12				712	1574;1702;2429;4487;4488	True;True;True;True;True	1614;1746;2496;4613;4614;4615	2905;2906;3162;3163;4749;8603;8604;8605;8606;8607;8608	3085;3086;3354;3355;5093;9281;9282;9283;9284;9285;9286;9287	3086;3355;5093;9284;9285	160290	213180	175230	103100	144430	58878	48495	67613	57858	55432	17.2903	17.7017	17.4189	16.6537	17.14	15.8454	15.5655	16.045	15.8202	15.7584	17.3785	17.5119
O43822-4;O43822;O43822-3;O43822-2	O43822-4;O43822;O43822-3;O43822-2	8;7;7;6	8;7;7;6	8;7;7;6	Protein C21orf2	C21orf2	sp|O43822-4|CF410_HUMAN Isoform 4 of Cilia- and flagella-associated protein 410 OS=Homo sapiens OX=9606 GN=CFAP410;sp|O43822|CF410_HUMAN Cilia- and flagella-associated protein 410 OS=Homo sapiens OX=9606 GN=CFAP410 PE=1 SV=1;sp|O43822-3|CF410_HUMAN Isoform	8	8	8	40.421	375	375;256;255;215	0	115.77	462210000	15				264	450;617;1529;1546;1618;2515;3443;3743	True;True;True;True;True;True;True;True	460;629;1568;1585;1659;2586;3548;3865	871;872;873;1187;1188;2834;2855;2986;2987;4893;6627;6628;6629;6630;7219	933;934;935;1267;1268;3009;3030;3167;3168;5246;7099;7100;7101;7102;7750	934;1267;3009;3030;3167;5246;7099;7750	213160	345410	228930	168850	219860	6549.1	3288	6053.4	5681.8	16821	17.7016	18.398	17.8045	17.3654	17.7462	12.6771	11.683	12.5635	12.4721	14.038	17.7897	18.2081
Q9UNZ5	Q9UNZ5	2	2	2	Leydig cell tumor 10 kDa protein homolog	C19orf53	sp|Q9UNZ5|L10K_HUMAN Leydig cell tumor 10 kDa protein homolog OS=Homo sapiens OX=9606 GN=C19orf53 PE=1 SV=1	2	2	2	10.576	99	99	0	2.7451	8064900	2				2330	2137;6161	True;True	2196;6387	4140;12020	4444;12976	4444;12976	17210	22696	28053	22974	17555	9712.3	10085	7736.3	8287.3	8877.5	14.071	14.4702	14.7759	14.4877	14.0996	13.2456	13.2999	12.9174	13.0167	13.1159	14.1591	14.2803
Q07020;Q07020-2	Q07020;Q07020-2	5;5	5;5	5;5	60S ribosomal protein L18	RPL18	sp|Q07020|RL18_HUMAN 60S ribosomal protein L18 OS=Homo sapiens OX=9606 GN=RPL18 PE=1 SV=2;sp|Q07020-2|RL18_HUMAN Isoform 2 of 60S ribosomal protein L18 OS=Homo sapiens OX=9606 GN=RPL18	5	5	5	21.634	188	188;159	0	75.218	107120000	11				1127	2199;3046;6212;6502;6504	True;True;True;True;True	2261;3142;6441;6750;6752;6753	4251;4252;5975;5976;12125;12126;12127;12128;12728;12729;12732;12733;12734	4558;4559;6405;6406;13094;13095;13096;13097;13098;13749;13750;13753;13754;13755	4558;6406;13097;13750;13753	19653	31682	17177	14830	17845	6267.5	8921.2	11534	12001	11109	14.2625	14.9514	14.0682	13.8562	14.1232	12.6137	13.123	13.4936	13.5509	13.4394	14.3506	14.7615
Q86W42;Q86W42-3;Q86W42-2	Q86W42;Q86W42-3;Q86W42-2	3;3;3	3;3;3	3;3;3	THO complex subunit 6 homolog	THOC6	sp|Q86W42|THOC6_HUMAN THO complex subunit 6 homolog OS=Homo sapiens OX=9606 GN=THOC6 PE=1 SV=1;sp|Q86W42-3|THOC6_HUMAN Isoform 3 of THO complex subunit 6 homolog OS=Homo sapiens OX=9606 GN=THOC6;sp|Q86W42-2|THOC6_HUMAN Isoform 2 of THO complex subunit 6 ho	3	3	3	37.535	341	341;296;317	0	5.6988	10354000	3				1614	2773;5836;6025	True;True;True	2852;6037;6244	5443;11387;11768	5831;12286;12717	5831;12286;12717	17122	25347	19167	14545	17628	10484	7791.5	11363	11189	6483.7	14.0636	14.6295	14.2263	13.8282	14.1056	13.3559	12.9277	13.4721	13.4498	12.6626	14.1517	14.4397
Q04917	Q04917	6	6	6	14-3-3 protein eta	YWHAH	sp|Q04917|1433F_HUMAN 14-3-3 protein eta OS=Homo sapiens OX=9606 GN=YWHAH PE=1 SV=4	6	6	6	28.218	246	246	0	108.03	74206000	16				1116	780;1104;1771;2226;4301;4589	True;True;True;True;True;True	797;1131;1818;2289;4419;4718	1478;1479;1480;2069;3375;3376;3377;3378;4294;4295;8220;8221;8222;8768;8769;8770	1567;1568;1569;2200;3622;3623;3624;3625;4601;4602;8853;8854;8855;9451;9452;9453	1567;2200;3625;4602;8853;9452	55721	95580	66946	50348	57384	16740	51554	29893	54131	24450	15.7659	16.5444	16.0307	15.6196	15.8084	14.031	15.6538	14.8675	15.7242	14.5775	15.8541	16.3546
Q8NI27;Q8NI27-2	Q8NI27	7;3	7;3	7;3	THO complex subunit 2	THOC2	sp|Q8NI27|THOC2_HUMAN THO complex subunit 2 OS=Homo sapiens OX=9606 GN=THOC2 PE=1 SV=2	7	7	7	182.77	1593	1593;414	0	10.09	31993000	7				1758	137;1481;4723;5139;5484;6514;6653	True;True;True;True;True;True;True	137;1519;4856;5301;5665;6763;6907	241;2745;9019;9905;10625;12756;13016	256;2915;9722;10664;11461;13777;14055	256;2915;9722;10664;11461;13777;14055	35733	63531	40855	28903	45014	24716	12776	23333	23782	17842	15.125	15.9552	15.3182	14.8189	15.4581	14.5932	13.6411	14.5101	14.5376	14.123	15.2131	15.7653
P61981	P61981	6	6	6	14-3-3 protein gamma;14-3-3 protein gamma, N-terminally processed	YWHAG	sp|P61981|1433G_HUMAN 14-3-3 protein gamma OS=Homo sapiens OX=9606 GN=YWHAG PE=1 SV=2	6	6	6	28.302	247	247	0	27.484	151110000	11				992	733;795;1103;4303;4628;7352	True;True;True;True;True;True	751;812;1130;4421;4761;7642	1402;1403;1404;1507;1508;2068;8224;8225;8899;8900;14543	1488;1489;1490;1596;1597;2199;8857;8858;9600;9601;15798	1488;1597;2199;8858;9600;15798	90534	159390	110010	78950	88376	24763	90569	57140	90641	33295	16.4662	17.2822	16.7473	16.2687	16.4314	14.5959	16.4667	15.8022	16.4679	15.023	16.5543	17.0923
Q9NY74	Q9NY74	2	2	2	Ewings tumor-associated antigen 1	ETAA1	sp|Q9NY74|ETAA1_HUMAN Ewings tumor-associated antigen 1 OS=Homo sapiens OX=9606 GN=ETAA1 PE=1 SV=2	2	2	2	103.44	926	926	0	3.7581	2738500	2				2206	3894;6583	True;True	4025;6832	7613;12858	8210;13880	8210;13880	2326.7	3769.2	3095.9	3145.9	3710.3	883.44	0	864.97	1524.7	2604.1	11.1841	11.88	11.5961	11.6193	11.8573	9.78699		9.75651	10.5743	11.3466	11.2722	11.6902
P35052;P35052-2	P35052	3;1	3;1	3;1	Glypican-1;Secreted glypican-1	GPC1	sp|P35052|GPC1_HUMAN Glypican-1 OS=Homo sapiens OX=9606 GN=GPC1 PE=1 SV=2	3	3	3	61.68	558	558;287	0	5.7455	18559000	5				771	2308;5634;6531	True;True;True	2372;5823;6780	4422;4423;10932;12787;12788	4732;4733;11794;13808;13809	4733;11794;13809	19686	16244	8166	10108	20139	5308.3	10022	6500.1	6905.5	3462.8	14.2649	13.9876	12.9954	13.3032	14.2977	12.374	13.2909	12.6662	12.7535	11.7577	14.353	13.7978
Q9NR30;Q9NR30-2;Q9BQ39	Q9NR30;Q9NR30-2	5;5;2	5;5;2	5;5;2	Nucleolar RNA helicase 2	DDX21	sp|Q9NR30|DDX21_HUMAN Nucleolar RNA helicase 2 OS=Homo sapiens OX=9606 GN=DDX21 PE=1 SV=5;sp|Q9NR30-2|DDX21_HUMAN Isoform 2 of Nucleolar RNA helicase 2 OS=Homo sapiens OX=9606 GN=DDX21	5	5	5	87.343	783	783;715;737	0	8.9854	19407000	6				2161	1470;1491;1765;3577;4360	True;True;True;True;True	1508;1529;1812;3689;4477	2729;2759;3368;6890;6891;8317	2899;2929;3615;7397;7398;8950	2899;2929;3615;7397;8950	6470.5	6152.1	4402.2	3565.2	3722.8	2534	2480.8	1320.1	2234.9	3620.4	12.6597	12.5869	12.104	11.7998	11.8622	11.3072	11.2766	10.3664	11.126	11.8219	12.7478	12.397
P78417;P78417-2;P78417-3	P78417;P78417-2;P78417-3	2;2;1	2;2;1	2;2;1	Glutathione S-transferase omega-1	GSTO1	sp|P78417|GSTO1_HUMAN Glutathione S-transferase omega-1 OS=Homo sapiens OX=9606 GN=GSTO1 PE=1 SV=2;sp|P78417-2|GSTO1_HUMAN Isoform 2 of Glutathione S-transferase omega-1 OS=Homo sapiens OX=9606 GN=GSTO1;sp|P78417-3|GSTO1_HUMAN Isoform 3 of Glutathione S-tr	2	2	2	27.566	241	241;208;213	0	3.9644	2858300	3				1056	1406;2548	True;True	1440;2619	2584;4977;4978	2743;5334;5335	2743;5334	3434.6	3461.3	4727.7	2210.6	3318.2	4371	11598	8477.3	11757	4671.3	11.7459	11.7571	12.2069	11.1102	11.6962	12.0937	13.5016	13.0494	13.5212	12.1896	11.8341	11.5672
Q16881-3;Q16881;Q16881-4;Q16881-7;Q16881-5;Q16881-2;Q16881-6	Q16881-3;Q16881;Q16881-4;Q16881-7;Q16881-5;Q16881-2;Q16881-6	2;1;1;1;1;1;1	2;1;1;1;1;1;1	2;1;1;1;1;1;1	Thioredoxin reductase 1, cytoplasmic	TXNRD1	sp|Q16881-3|TRXR1_HUMAN Isoform 3 of Thioredoxin reductase 1, cytoplasmic OS=Homo sapiens OX=9606 GN=TXNRD1;sp|Q16881|TRXR1_HUMAN Thioredoxin reductase 1, cytoplasmic OS=Homo sapiens OX=9606 GN=TXNRD1 PE=1 SV=3;sp|Q16881-4|TRXR1_HUMAN Isoform 4 of Thioredo	2	2	2	65.567	598	598;649;551;461;499;543;614	0	3.4521	6056300	2				1345	2972;4203	True;True	3064;4321	5856;5857;8077	6276;6277;8706	6277;8706	1197	1532.5	1140.3	1264.2	698.74	1702.3	5854	3536.3	6847.6	1888.7	10.2252	10.5817	10.1552	10.304	9.44861	10.7333	12.5152	11.788	12.7414	10.8832	10.3134	10.3918
Q9NZN4	Q9NZN4	2	2	1	EH domain-containing protein 2	EHD2	sp|Q9NZN4|EHD2_HUMAN EH domain-containing protein 2 OS=Homo sapiens OX=9606 GN=EHD2 PE=1 SV=2	2	2	1	61.161	543	543	0	3.9274	6575300	3				2224	2532;3654	True;True	2603;3771	4916;7036;7037	5269;7557;7558	5269;7557	1243.8	2330.2	1938.4	1864.7	1508.7	2234.9	7856.2	5118	8213	2812.9	10.2805	11.1862	10.9207	10.8647	10.5591	11.126	12.9396	12.3214	13.0037	11.4578	10.3687	10.9964
O43294;O43294-2	O43294;O43294-2	5;5	5;5	5;5	Transforming growth factor beta-1-induced transcript 1 protein	TGFB1I1	sp|O43294|TGFI1_HUMAN Transforming growth factor beta-1-induced transcript 1 protein OS=Homo sapiens OX=9606 GN=TGFB1I1 PE=1 SV=2;sp|O43294-2|TGFI1_HUMAN Isoform 2 of Transforming growth factor beta-1-induced transcript 1 protein OS=Homo sapiens OX=9606 GN	5	5	5	49.814	461	461;444	0	21.173	48378000	8				242	609;813;2575;4639;6737	True;True;True;True;True	621;831;2649;4772;6993	1173;1174;1541;5047;8917;13160;13161;13162	1253;1254;1632;5411;9619;14209;14210;14211	1254;1632;5411;9619;14211	2281.3	3061.3	4681.3	3792.8	2510.8	7973.8	5942.3	7265.8	6099.6	5822	11.1556	11.5799	12.1927	11.889	11.2939	12.9611	12.5368	12.8269	12.5745	12.5073	11.2438	11.3901
Q01995	Q01995	3	3	3	Transgelin	TAGLN	sp|Q01995|TAGL_HUMAN Transgelin OS=Homo sapiens OX=9606 GN=TAGLN PE=1 SV=4	3	3	3	22.611	201	201	0	9.5541	19360000	5				1096	24;1485;6228	True;True;True	24;1523;6457	41;2752;2753;12157;12158	45;2922;2923;13129;13130	45;2922;13130	4426.8	8294.4	11125	5864	3058.4	9070.5	70960	35229	83849	13452	12.112	13.0179	13.4415	12.5177	11.5786	13.147	16.1147	15.1045	16.3555	13.7155	12.2002	12.8281
Q14847;Q14847-2;Q14847-3	Q14847;Q14847-2;Q14847-3	4;4;2	4;4;2	4;4;2	LIM and SH3 domain protein 1	LASP1	sp|Q14847|LASP1_HUMAN LIM and SH3 domain protein 1 OS=Homo sapiens OX=9606 GN=LASP1 PE=1 SV=2;sp|Q14847-2|LASP1_HUMAN Isoform 2 of LIM and SH3 domain protein 1 OS=Homo sapiens OX=9606 GN=LASP1;sp|Q14847-3|LASP1_HUMAN Isoform 3 of LIM and SH3 domain protein	4	4	4	29.717	261	261;323;205	0	7.2672	31833000	7				1260	2310;5098;5121;7324	True;True;True;True	2374;5254;5277;7612	4450;9772;9773;9774;9812;14500;14501	4761;10524;10525;10526;10566;15752;15753	4761;10526;10566;15752	6738	10786	16450	10357	6852.3	10103	42049	26353	50547	15895	12.7181	13.3969	14.0058	13.3383	12.7424	13.3025	15.3598	14.6857	15.6253	13.9563	12.8063	13.207
P06744;P06744-2;CON__Q3ZBD7	P06744;P06744-2	4;4;1	4;4;1	4;4;1	Glucose-6-phosphate isomerase	GPI	sp|P06744|G6PI_HUMAN Glucose-6-phosphate isomerase OS=Homo sapiens OX=9606 GN=GPI PE=1 SV=4;sp|P06744-2|G6PI_HUMAN Isoform 2 of Glucose-6-phosphate isomerase OS=Homo sapiens OX=9606 GN=GPI	4	4	4	63.146	558	558;569;557	0	124.58	75094000	7				468	1664;2725;3069;6314	True;True;True;True	1706;2802;3167;6548	3074;5356;6018;6019;12308;12309;12310	3257;5737;6449;6450;13290;13291;13292	3257;5737;6450;13291	44254	68507	71026	44568	20450	66852	234200	120310	194560	53371	15.4335	16.064	16.1161	15.4437	14.3198	16.0287	17.8374	16.8764	17.5699	15.7038	15.5217	15.8741
O75369;O75369-8;O75369-2;O75369-9;O75369-7;O75369-6;O75369-3;O75369-5;O75369-4	O75369;O75369-8;O75369-2;O75369-9;O75369-7;O75369-6;O75369-3;O75369-5;O75369-4	21;21;21;21;20;20;20;15;15	17;17;17;17;17;16;16;12;12	17;17;17;17;17;16;16;12;12	Filamin-B	FLNB	sp|O75369|FLNB_HUMAN Filamin-B OS=Homo sapiens OX=9606 GN=FLNB PE=1 SV=2;sp|O75369-8|FLNB_HUMAN Isoform 8 of Filamin-B OS=Homo sapiens OX=9606 GN=FLNB;sp|O75369-2|FLNB_HUMAN Isoform 2 of Filamin-B OS=Homo sapiens OX=9606 GN=FLNB;sp|O75369-9|FLNB_HUMAN Isof	21	17	17	278.16	2602	2602;2633;2578;2591;2422;2537;2561;2146;2150	0	36.194	100950000	22				320	35;210;242;288;380;715;2163;2241;2952;3071;3955;5838;6020;6297;6318;6788;6839;6853;6860;7004;7188	True;True;True;False;False;True;False;True;True;True;True;True;True;True;True;False;True;True;True;True;True	35;213;245;292;384;733;2224;2304;3043;3169;4088;6039;6239;6531;6553;7049;7102;7116;7123;7273;7466	60;395;396;445;528;670;1375;1376;4186;4314;5824;5825;6021;7709;11389;11759;12291;12317;13431;13432;13433;13528;13546;13547;13548;13556;13900;14245	64;420;421;475;561;709;1461;1462;4490;4621;6241;6242;6452;8309;12288;12708;13273;13299;14587;14588;14589;14688;14706;14707;14708;14716;15113;15483	64;421;475;561;709;1462;4490;4621;6241;6452;8309;12288;12708;13273;13299;14589;14688;14707;14716;15113;15483	64177	92198	111020	75249	43059	83041	243730	172430	283690	84920	15.9698	16.4924	16.7605	16.1994	15.394	16.3415	17.8949	17.3957	18.114	16.3738	16.0579	16.3026
P00505;P00505-2	P00505;P00505-2	3;3	3;3	3;3	Aspartate aminotransferase, mitochondrial	GOT2	sp|P00505|AATM_HUMAN Aspartate aminotransferase, mitochondrial OS=Homo sapiens OX=9606 GN=GOT2 PE=1 SV=3;sp|P00505-2|AATM_HUMAN Isoform 2 of Aspartate aminotransferase, mitochondrial OS=Homo sapiens OX=9606 GN=GOT2	3	3	3	47.517	430	430;387	0	3.1485	3791300	2				396	2875;4162;5404	True;True;True	2964;4281;5584	5668;8008;10493	6074;8631;11321	6074;8631;11321	1460.6	2122.9	5361.3	2745.1	1430.1	5903.6	8997.6	4805.9	8157.9	2643.2	10.5123	11.0518	12.3884	11.4226	10.4819	12.5274	13.1353	12.2306	12.994	11.3681	10.6005	10.862
P05556;P05556-2;P05556-5;P05556-4;P05556-3	P05556;P05556-2;P05556-5;P05556-4;P05556-3	3;2;2;2;2	3;2;2;2;2	3;2;2;2;2	Integrin beta-1	ITGB1	sp|P05556|ITB1_HUMAN Integrin beta-1 OS=Homo sapiens OX=9606 GN=ITGB1 PE=1 SV=2;sp|P05556-2|ITB1_HUMAN Isoform 2 of Integrin beta-1 OS=Homo sapiens OX=9606 GN=ITGB1;sp|P05556-5|ITB1_HUMAN Isoform 5 of Integrin beta-1 OS=Homo sapiens OX=9606 GN=ITGB1;sp|P05	3	3	3	88.414	798	798;789;801;819;825	0	5.8807	15523000	5				457	1117;2290;5470	True;True;True	1144;2354;5650	2087;2088;4398;10588;10589	2218;2219;4708;11418;11419	2219;4708;11419	7180.4	17066	22297	9181.4	4939.1	12595	75118	42178	71794	15614	12.8098	14.0588	14.4446	13.1645	12.27	13.6206	16.1969	15.3642	16.1316	13.9306	12.898	13.869
P11586	P11586	2	2	2	C-1-tetrahydrofolate synthase, cytoplasmic;Methylenetetrahydrofolate dehydrogenase;Methenyltetrahydrofolate cyclohydrolase;Formyltetrahydrofolate synthetase;C-1-tetrahydrofolate synthase, cytoplasmic, N-terminally processed	MTHFD1	sp|P11586|C1TC_HUMAN C-1-tetrahydrofolate synthase, cytoplasmic OS=Homo sapiens OX=9606 GN=MTHFD1 PE=1 SV=4	2	2	2	101.53	935	935	0	3.8218	2253800	2				559	6236;7439	True;True	6465;7730	12167;14675	13139;15937	13139;15937	1664.8	1274.9	1332.6	0	0	1142.3	3962	2289.3	4854.8	1394.2	10.7011	10.3162	10.38			10.1577	11.952	11.1607	12.2452	10.4452	10.7893	10.1263
Q14019	Q14019	4	4	4	Coactosin-like protein	COTL1	sp|Q14019|COTL1_HUMAN Coactosin-like protein OS=Homo sapiens OX=9606 GN=COTL1 PE=1 SV=3	4	4	4	15.945	142	142	0	5.114	43872000	4				1228	282;1489;1628;1946	True;True;True;True	286;1527;1670;1995	520;2757;3019;3715	553;2927;3200;3985	553;2927;3200;3985	9947.8	12878	17511	15770	5834.6	14218	75549	43351	75556	14603	13.2802	13.6526	14.096	13.9449	12.5104	13.7954	16.2051	15.4038	16.2053	13.834	13.3683	13.4628
P20962	P20962	2	2	2	Parathymosin	PTMS	sp|P20962|PTMS_HUMAN Parathymosin OS=Homo sapiens OX=9606 GN=PTMS PE=1 SV=2	2	2	2	11.53	102	102	0	3.1276	16599000	3				653	25;6096	True;True	25;6321	42;43;11912	46;47;12865	46;12865	12404	9757.4	25342	24541	5647.9	14210	101090	35084	67183	30258	13.5985	13.2523	14.6292	14.5829	12.4635	13.7946	16.6253	15.0985	16.0358	14.885	13.6867	13.0624
P00441	P00441	2	2	2	Superoxide dismutase [Cu-Zn]	SOD1	sp|P00441|SODC_HUMAN Superoxide dismutase [Cu-Zn] OS=Homo sapiens OX=9606 GN=SOD1 PE=1 SV=2	2	2	2	15.936	154	154	0	3.2384	12976000	3				393	2213;3382	True;True	2276;3487	4277;4278;6531	4584;4585;6998	4585;6998	3949.4	4863.6	11890	8247.2	2576.9	5764	30892	15714	35817	8382.8	11.9474	12.2478	13.5375	13.0097	11.3314	12.4929	14.9149	13.9398	15.1284	13.0332	12.0356	12.058
P30086	P30086	3	3	3	Phosphatidylethanolamine-binding protein 1;Hippocampal cholinergic neurostimulating peptide	PEBP1	sp|P30086|PEBP1_HUMAN Phosphatidylethanolamine-binding protein 1 OS=Homo sapiens OX=9606 GN=PEBP1 PE=1 SV=3	3	3	3	21.057	187	187	0	7.5661	30677000	5				741	801;2455;7012	True;True;True	818;2523;7281	1519;4788;13911;13912	1608;1609;5135;15124;15125	1609;5135;15125	10145	12481	24634	23589	6852.7	14462	75738	45830	56971	19089	13.3085	13.6074	14.5884	14.5258	12.7425	13.82	16.2087	15.484	15.7979	14.2205	13.3966	13.4176
Q15124	Q15124	2	2	2	Phosphoglucomutase-like protein 5	PGM5	sp|Q15124|PGM5_HUMAN Phosphoglucomutase-like protein 5 OS=Homo sapiens OX=9606 GN=PGM5 PE=1 SV=2	2	2	2	62.224	567	567	0	7.8741	1800000	2				1278	2997;6234	True;True	3090;6463	5891;12165	6312;13137	6312;13137	3740.7	6275.5	7255.2	2137.3	3084.3	5077.6	25617	10930	23072	4602	11.8691	12.6155	12.8248	11.0616	11.5907	12.3099	14.6448	13.416	14.4939	12.168	11.9573	12.4257
O00410;O00410-2;O00410-3	O00410;O00410-2;O00410-3	2;2;2	2;2;2	2;2;2	Importin-5	IPO5	sp|O00410|IPO5_HUMAN Importin-5 OS=Homo sapiens OX=9606 GN=IPO5 PE=1 SV=4;sp|O00410-2|IPO5_HUMAN Isoform 2 of Importin-5 OS=Homo sapiens OX=9606 GN=IPO5;sp|O00410-3|IPO5_HUMAN Isoform 3 of Importin-5 OS=Homo sapiens OX=9606 GN=IPO5	2	2	2	123.63	1097	1097;1037;1115	0.0029557	2.1402	4804700	2				177	2761;5771	True;True	2840;5963	5427;11245	5815;12128	5815;12128	2149.3	3507.5	2861.7	2401.9	850.63	3136.5	9478.6	3378.7	7563.2	2482.4	11.0697	11.7762	11.4827	11.23	9.73239	11.6149	13.2105	11.7223	12.8848	11.2775	11.1578	11.5864
P15559;P15559-3;P15559-2	P15559;P15559-3;P15559-2	3;3;3	3;3;3	3;3;3	NAD(P)H dehydrogenase [quinone] 1	NQO1	sp|P15559|NQO1_HUMAN NAD(P)H dehydrogenase [quinone] 1 OS=Homo sapiens OX=9606 GN=NQO1 PE=1 SV=1;sp|P15559-3|NQO1_HUMAN Isoform 3 of NAD(P)H dehydrogenase [quinone] 1 OS=Homo sapiens OX=9606 GN=NQO1;sp|P15559-2|NQO1_HUMAN Isoform 2 of NAD(P)H dehydrogenase	3	3	3	30.867	274	274;236;240	0	4.7509	15632000	4				603	1295;1931;5669	True;True;True	1328;1980;5857	2420;3690;10990;10991	2573;3960;11852;11853	2573;3960;11853	8091	14612	24803	14487	2546.8	11859	79280	44789	94110	17974	12.9821	13.8349	14.5982	13.8225	11.3145	13.5337	16.2747	15.4509	16.5221	14.1336	13.0703	13.645
P07195	P07195	4	3	3	L-lactate dehydrogenase B chain	LDHB	sp|P07195|LDHB_HUMAN L-lactate dehydrogenase B chain OS=Homo sapiens OX=9606 GN=LDHB PE=1 SV=2	4	3	3	36.638	334	334	0	6.7791	29038000	6				473	2438;3584;3607;6925	True;True;True;False	2505;3696;3721;7190	4761;6902;6903;6940;6941;13761;13762	5105;7409;7410;7411;7449;7450;14963;14964	5105;7411;7450;14964	10241	22373	31783	13454	6326.3	15118	84194	46184	92450	18396	13.3221	14.4495	14.956	13.7157	12.6271	13.884	16.3614	15.4951	16.4964	14.1671	13.4102	14.2596
O14907	O14907	2	2	1	Tax1-binding protein 3	TAX1BP3	sp|O14907|TX1B3_HUMAN Tax1-binding protein 3 OS=Homo sapiens OX=9606 GN=TAX1BP3 PE=1 SV=2	2	2	1	13.735	124	124	0.0053004	1.8515	4024800	2				203	4246;7110	True;True	7384	14108;14109	15336;15337	15337	3430.7	2859.7	3842.9	3857.5	3792.9	3419.5	14050	9489.6	15361	3796.9	11.7443	11.4816	11.908	11.9135	11.8891	11.7396	13.7783	13.2121	13.907	11.8906	11.8324	11.2918
P08758	P08758	7	7	7	Annexin A5	ANXA5	sp|P08758|ANXA5_HUMAN Annexin A5 OS=Homo sapiens OX=9606 GN=ANXA5 PE=1 SV=2	7	7	7	35.936	320	320	0	42.566	142000000	12				501	2160;2637;3967;4804;5239;5534;7010	True;True;True;True;True;True;True	2221;2711;4101;4941;5415;5714;7279	4178;4179;4180;4181;5179;5180;5181;7740;9170;10226;10698;13909	4482;4483;4484;4485;5548;5549;5550;8343;9876;11025;11539;15122	4482;5549;8343;9876;11025;11539;15122	20149	31070	48368	19903	7007.3	24067	200130	101220	182330	26416	14.2984	14.9232	15.5618	14.2807	12.7746	14.5548	17.6106	16.6271	17.4762	14.6891	14.3866	14.7334
P26006;P26006-1	P26006;P26006-1	2;2	2;2	2;2	Integrin alpha-3;Integrin alpha-3 heavy chain;Integrin alpha-3 light chain	ITGA3	sp|P26006|ITA3_HUMAN Integrin alpha-3 OS=Homo sapiens OX=9606 GN=ITGA3 PE=1 SV=5;sp|P26006-1|ITA3_HUMAN Isoform 2 of Integrin alpha-3 OS=Homo sapiens OX=9606 GN=ITGA3	2	2	2	116.61	1051	1051;1066	0	3.0978	14598000	2				698	32;5044	True;True	32;5199	57;9697	61;10445	61;10445	12148	23796	29545	21826	7060.4	16260	60709	35269	61890	23576	13.5684	14.5384	14.8506	14.4138	12.7855	13.989	15.8896	15.1061	15.9174	14.525	13.6566	14.3486
O00299	O00299	3	3	3	Chloride intracellular channel protein 1	CLIC1	sp|O00299|CLIC1_HUMAN Chloride intracellular channel protein 1 OS=Homo sapiens OX=9606 GN=CLIC1 PE=1 SV=4	3	3	3	26.922	241	241	0	4.9233	27159000	4				174	4570;5390;6968	True;True;True	4698;5569;7235	8740;8741;10472;13842	9423;9424;11299;15053	9424;11299;15053	19570	27933	37816	22207	7402.8	17297	102760	48717	99706	33001	14.2564	14.7697	15.2067	14.4387	12.8539	14.0782	16.6489	15.5721	16.6054	15.0102	14.3445	14.5798
Q15185;Q15185-2;Q15185-3;Q15185-4	Q15185;Q15185-2;Q15185-3;Q15185-4	2;2;2;2	2;2;2;2	2;2;2;2	Prostaglandin E synthase 3	PTGES3	sp|Q15185|TEBP_HUMAN Prostaglandin E synthase 3 OS=Homo sapiens OX=9606 GN=PTGES3 PE=1 SV=1;sp|Q15185-2|TEBP_HUMAN Isoform 2 of Prostaglandin E synthase 3 OS=Homo sapiens OX=9606 GN=PTGES3;sp|Q15185-3|TEBP_HUMAN Isoform 3 of Prostaglandin E synthase 3 OS=H	2	2	2	18.697	160	160;127;130;139	0.003	2.2036	9695000	2				1282	1256;4201	True;True	1286;4319	2343;8070	2487;8694	2487;8694	1903.1	3269.7	5520.3	2861.7	741.73	2661.7	16951	9815.3	15340	2811.9	10.8941	11.6749	12.4305	11.4827	9.53475	11.3781	14.0491	13.2608	13.905	11.4573	10.9823	11.4851
P14618;P14618-2;P14618-3;P30613;P30613-2	P14618;P14618-2;P14618-3	14;13;12;1;1	14;13;12;1;1	14;13;12;1;1	Pyruvate kinase PKM	PKM	sp|P14618|KPYM_HUMAN Pyruvate kinase PKM OS=Homo sapiens OX=9606 GN=PKM PE=1 SV=4;sp|P14618-2|KPYM_HUMAN Isoform M1 of Pyruvate kinase PKM OS=Homo sapiens OX=9606 GN=PKM;sp|P14618-3|KPYM_HUMAN Isoform 3 of Pyruvate kinase PKM OS=Homo sapiens OX=9606 GN=PKM	14	14	14	57.936	531	531;531;516;574;543	0	103.39	855610000	32				588	515;612;2143;2217;2240;2377;2569;2570;2653;2945;3405;3438;4598;6203	True;True;True;True;True;True;True;True;True;True;True;True;True;True	524;624;2202;2203;2280;2303;2443;2643;2644;2727;3036;3510;3543;4728;6433	980;981;1177;1178;4146;4147;4148;4283;4284;4285;4313;4661;5035;5036;5037;5038;5039;5200;5201;5810;5811;5812;5813;6567;6619;6620;6621;6622;8810;8811;12112;12113	1050;1051;1257;1258;4450;4451;4452;4590;4591;4592;4620;5002;5398;5399;5400;5401;5402;5403;5569;5570;6227;6228;6229;6230;7035;7089;7090;7091;7092;7093;7094;9500;9501;13080;13081	1051;1258;4450;4590;4620;5002;5399;5402;5569;6227;7035;7091;9501;13081	110570	153760	237820	140820	46979	126660	691730	360740	734020	132420	16.7546	17.2303	17.8595	17.1035	15.5197	16.9506	19.3998	18.4606	19.4855	17.0148	16.8428	17.0405
O75347;O75347-2	O75347;O75347-2	3;3	3;3	3;3	Tubulin-specific chaperone A	TBCA	sp|O75347|TBCA_HUMAN Tubulin-specific chaperone A OS=Homo sapiens OX=9606 GN=TBCA PE=1 SV=3;sp|O75347-2|TBCA_HUMAN Isoform 2 of Tubulin-specific chaperone A OS=Homo sapiens OX=9606 GN=TBCA	3	3	3	12.855	108	108;129	0	3.4378	1789300	3				317	166;167;3460	True;True;True	168;169;3565	300;301;6656	318;319;7128	318;319;7128	6325.3	6879.7	11194	24896	5443.6	12892	42156	14963	28552	21503	12.6269	12.7481	13.4504	14.6036	12.4103	13.6542	15.3635	13.8691	14.8013	14.3923	12.7151	12.5583
P29401;P29401-2	P29401;P29401-2	9;9	9;9	9;9	Transketolase	TKT	sp|P29401|TKT_HUMAN Transketolase OS=Homo sapiens OX=9606 GN=TKT PE=1 SV=3;sp|P29401-2|TKT_HUMAN Isoform 2 of Transketolase OS=Homo sapiens OX=9606 GN=TKT	9	9	9	67.877	623	623;631	0	17.5	166400000	14				731	751;863;2810;2992;3020;3145;3592;4075;6116	True;True;True;True;True;True;True;True;True	768;883;2892;3085;3116;3245;3704;4200;6341	1431;1626;1627;5537;5884;5885;5886;5938;5939;6160;6918;7888;11942	1517;1722;1723;5933;6305;6306;6307;6364;6365;6598;7427;8507;12897;12898	1517;1722;5933;6307;6365;6598;7427;8507;12898	77571	110460	162920	104470	30027	92404	418390	263250	412390	86562	16.2432	16.7532	17.3138	16.6727	14.874	16.4957	18.6745	18.0061	18.6536	16.4014	16.3314	16.5633
P09382	P09382	5	5	5	Galectin-1	LGALS1	sp|P09382|LEG1_HUMAN Galectin-1 OS=Homo sapiens OX=9606 GN=LGALS1 PE=1 SV=2	5	5	5	14.716	135	135	0	9.0062	205140000	8				510	949;1182;2289;3699;3718	True;True;True;True;True	974;1209;2353;3820;3839	1785;1786;2192;4396;4397;7147;7148;7177	1890;1891;2327;4706;4707;7676;7677;7708	1891;2327;4706;7676;7708	104300	131270	173060	140350	61773	95416	610490	311170	622600	146420	16.6704	17.0022	17.4009	17.0987	15.9147	16.5419	19.2196	18.2473	19.2479	17.1598	16.7585	16.8123
P24752;P24752-2	P24752;P24752-2	2;1	2;1	2;1	Acetyl-CoA acetyltransferase, mitochondrial	ACAT1	sp|P24752|THIL_HUMAN Acetyl-CoA acetyltransferase, mitochondrial OS=Homo sapiens OX=9606 GN=ACAT1 PE=1 SV=1;sp|P24752-2|THIL_HUMAN Isoform 2 of Acetyl-CoA acetyltransferase, mitochondrial OS=Homo sapiens OX=9606 GN=ACAT1	2	2	2	45.199	427	427;162	0	2.761	5497000	2				687	953;1378	True;True	978;1412	1794;2547	1900;2705	1900;2705	3391.9	4864.1	2334.4	3731.9	4829.8	8232.8	11937	5980.6	38338	4026.9	11.7279	12.248	11.1888	11.8657	12.2377	13.0072	13.5432	12.5461	15.2265	11.9755	11.816	12.0581
Q15417;Q15417-3;Q15417-2	Q15417;Q15417-3;Q15417-2	3;3;2	3;3;2	3;3;2	Calponin-3	CNN3	sp|Q15417|CNN3_HUMAN Calponin-3 OS=Homo sapiens OX=9606 GN=CNN3 PE=1 SV=1;sp|Q15417-3|CNN3_HUMAN Isoform 3 of Calponin-3 OS=Homo sapiens OX=9606 GN=CNN3;sp|Q15417-2|CNN3_HUMAN Isoform 2 of Calponin-3 OS=Homo sapiens OX=9606 GN=CNN3	3	3	3	36.413	329	329;283;288	0	4.3727	27886000	5				1295	311;2181;7266	True;True;True	316;2243;7546	572;573;574;4223;14362	605;606;607;4529;15603	606;4529;15603	12782	24559	24795	13446	9048.7	15264	79636	36891	91302	17042	13.6418	14.584	14.5978	13.7149	13.1435	13.8978	16.2811	15.171	16.4784	14.0568	13.73	14.3941
P43487;P43487-2	P43487;P43487-2	2;2	2;2	2;2	Ran-specific GTPase-activating protein	RANBP1	sp|P43487|RANG_HUMAN Ran-specific GTPase-activating protein OS=Homo sapiens OX=9606 GN=RANBP1 PE=1 SV=1;sp|P43487-2|RANG_HUMAN Isoform 2 of Ran-specific GTPase-activating protein OS=Homo sapiens OX=9606 GN=RANBP1	2	2	2	23.31	201	201;200	0	17.376	4557000	2				833	2047;6428	True;True	2099;6664	3937;12504	4223;13498	4223;13498	1914.4	4246.6	9193.7	2542.5	1559.5	3832.7	18619	9764.6	14130	3227.3	10.9027	12.0521	13.1664	11.312	10.6069	11.9041	14.1845	13.2533	13.7865	11.6561	10.9908	11.8622
O60739;P41567	O60739;P41567	2;1	2;1	2;1	Eukaryotic translation initiation factor 1b;Eukaryotic translation initiation factor 1	EIF1B;EIF1	sp|O60739|EIF1B_HUMAN Eukaryotic translation initiation factor 1b OS=Homo sapiens OX=9606 GN=EIF1B PE=1 SV=2;sp|P41567|EIF1_HUMAN Eukaryotic translation initiation factor 1 OS=Homo sapiens OX=9606 GN=EIF1 PE=1 SV=1	2	2	2	12.823	113	113;113	0.0020182	2.2485	1481600	1				292	2206;4239	True;True	2268;4352;4353;4354	4264;8116;8117;8118;8119;8120;8121;8122;8123	4571;8745;8746;8747;8748;8749;8750;8751;8752	4571;8751	3281.5	2017.9	2548.3	2316.7	1212.1	2047.5	7704.2	3087.5	6744.9	10313	11.6801	10.9786	11.3153	11.1779	10.2433	10.9996	12.9114	11.5922	12.7196	13.3322	11.7683	10.7888
P04083	P04083	6	6	6	Annexin A1	ANXA1	sp|P04083|ANXA1_HUMAN Annexin A1 OS=Homo sapiens OX=9606 GN=ANXA1 PE=1 SV=2	6	6	6	38.714	346	346	0	323.31	152380000	17				427	467;482;1008;2227;5525;6511	True;True;True;True;True;True	477;492;1033;2290;5705;6760	907;926;927;928;929;1892;1893;1894;4296;10679;10680;10681;10682;12747;12748;12749	974;994;995;996;997;2007;2008;2009;4603;11518;11519;11520;11521;11522;13768;13769;13770	974;997;2007;4603;11520;13768	5822.9	26376	26541	26074	5402.2	44383	55998	32523	51520	19314	12.5075	14.6869	14.6959	14.6703	12.3993	15.4377	15.7731	14.9892	15.6528	14.2374	12.5957	14.4971
Q92945;Q96AE4;Q96I24;Q96AE4-2;Q96I24-2	Q92945;Q96AE4;Q96I24;Q96AE4-2;Q96I24-2	2;1;1;1;1	2;1;1;1;1	2;1;1;1;1	Far upstream element-binding protein 2;Far upstream element-binding protein 1;Far upstream element-binding protein 3	KHSRP;FUBP1;FUBP3	sp|Q92945|FUBP2_HUMAN Far upstream element-binding protein 2 OS=Homo sapiens OX=9606 GN=KHSRP PE=1 SV=4;sp|Q96AE4|FUBP1_HUMAN Far upstream element-binding protein 1 OS=Homo sapiens OX=9606 GN=FUBP1 PE=1 SV=3;sp|Q96I24|FUBP3_HUMAN Far upstream element-bindi	2	2	2	73.114	711	711;644;572;653;261	0	3.3378	5777100	2				1853	3095;7077	True;True	3194;7351	6077;14062	6509;15289	6509;15289	1580.6	3187.4	6284.9	3614	1640.5	2081.6	13891	7945	12998	4635.3	10.6263	11.6382	12.6177	11.8194	10.6799	11.0235	13.7619	12.9558	13.666	12.1784	10.7144	11.4483
P37802;P37802-2;Q9UI15	P37802;P37802-2	6;5;1	6;5;1	5;5;1	Transgelin-2	TAGLN2	sp|P37802|TAGL2_HUMAN Transgelin-2 OS=Homo sapiens OX=9606 GN=TAGLN2 PE=1 SV=3;sp|P37802-2|TAGL2_HUMAN Isoform 2 of Transgelin-2 OS=Homo sapiens OX=9606 GN=TAGLN2	6	6	5	22.391	199	199;220;199	0	21.855	88848000	9				799	497;1244;2182;3080;4350;4996	True;True;True;True;True;True	1273;2244;3179;4467;5147	2299;2300;2301;4224;4225;6034;8304;8305;9632	2436;2437;2438;4530;4531;6465;8937;8938;10380	2438;4531;6465;8937;10380	14818	33560	35310	22320	8828.3	15707	161210	70068	147460	28977	13.8551	15.0345	15.1078	14.446	13.1079	13.9391	17.2986	16.0965	17.17	14.8226	13.9432	14.8446
P07737	P07737	3	3	3	Profilin-1	PFN1	sp|P07737|PROF1_HUMAN Profilin-1 OS=Homo sapiens OX=9606 GN=PFN1 PE=1 SV=2	3	3	3	15.054	140	140	0	7.4989	78116000	5				482	1179;1532;5952	True;True;True	1206;1571;6161	2185;2186;2838;2839;2840;11636	2320;2321;3013;3014;3015;12576	2321;3014;12576	44029	78241	100350	51010	18202	47150	380750	191730	477030	56527	15.4262	16.2556	16.6147	15.6385	14.1518	15.525	18.5385	17.5487	18.8637	15.7867	15.5143	16.0658
P13667	P13667	4	4	4	Protein disulfide-isomerase A4	PDIA4	sp|P13667|PDIA4_HUMAN Protein disulfide-isomerase A4 OS=Homo sapiens OX=9606 GN=PDIA4 PE=1 SV=2	4	4	4	72.932	645	645	0	4.576	15855000	7				579	2912;4015;6546;7130	True;True;True;True	3002;4142;6795;7405	5737;7799;7800;7801;12805;12806;14144	6150;8411;8412;8413;13826;13827;15373	6150;8412;13826;15373	9573.6	11037	15536	5789.7	5012.4	7803.6	40543	21870	38215	8626.8	13.2248	13.4301	13.9233	12.4993	12.2913	12.9299	15.3072	14.4167	15.2219	13.0746	13.313	13.2402
P35613;P35613-2;P35613-4;P35613-3	P35613;P35613-2;P35613-4;P35613-3	5;5;4;4	5;5;4;4	5;5;4;4	Basigin	BSG	sp|P35613|BASI_HUMAN Basigin OS=Homo sapiens OX=9606 GN=BSG PE=1 SV=2;sp|P35613-2|BASI_HUMAN Isoform 2 of Basigin OS=Homo sapiens OX=9606 GN=BSG;sp|P35613-4|BASI_HUMAN Isoform 4 of Basigin OS=Homo sapiens OX=9606 GN=BSG;sp|P35613-3|BASI_HUMAN Isoform 3 of	5	5	5	42.2	385	385;269;205;176	0	6.7983	43062000	7				787	1386;2004;2552;3316;5548	True;True;True;True;True	1420;2055;2623;3419;5731	2561;3826;3827;4983;4984;6430;10727	2719;4099;4100;5340;5341;6895;11570	2719;4099;5340;6895;11570	21822	31364	44511	25877	10576	21458	106600	58623	93861	25271	14.4135	14.9368	15.4419	14.6594	13.3685	14.3892	16.7018	15.8392	16.5182	14.6252	14.5017	14.747
P50995;P50995-2	P50995;P50995-2	4;4	4;4	4;4	Annexin A11	ANXA11	sp|P50995|ANX11_HUMAN Annexin A11 OS=Homo sapiens OX=9606 GN=ANXA11 PE=1 SV=1;sp|P50995-2|ANX11_HUMAN Isoform 2 of Annexin A11 OS=Homo sapiens OX=9606 GN=ANXA11	4	4	4	54.389	505	505;472	0	5.6562	16600000	4				891	1705;2620;5518;5568	True;True;True;True	1749;2694;5699;5752	3169;5156;10673;10766	3361;5525;11512;11610	3361;5525;11512;11610	1726.5	8360.7	10894	4910.2	2718.1	8449.3	16265	10504	18628	4996.8	10.7536	13.0294	13.4112	12.2616	11.4084	13.0446	13.9895	13.3587	14.1852	12.2868	10.8418	12.8396
P00558;P00558-2;P07205	P00558;P00558-2	8;8;2	8;8;2	8;8;2	Phosphoglycerate kinase 1	PGK1	sp|P00558|PGK1_HUMAN Phosphoglycerate kinase 1 OS=Homo sapiens OX=9606 GN=PGK1 PE=1 SV=3;sp|P00558-2|PGK1_HUMAN Isoform 2 of Phosphoglycerate kinase 1 OS=Homo sapiens OX=9606 GN=PGK1	8	8	8	44.614	417	417;389;417	0	63.99	131040000	12				397	86;345;2026;3170;3547;4499;6995;7414	True;True;True;True;True;True;True;True	86;349;2077;3271;3656;4626;7264;7704	147;624;3862;3863;3864;3865;3866;6199;6804;8622;13886;14632	159;659;4136;4137;4138;4139;4140;6638;7288;9301;15098;15892	159;659;4140;6638;7288;9301;15098;15892	22319	33317	46325	29682	9972.1	22087	192170	90506	165480	27354	14.446	15.024	15.4995	14.8573	13.2837	14.4309	17.552	16.4657	17.3363	14.7395	14.5341	14.8341
Q9NYF8;Q9NYF8-3;Q9NYF8-2;Q9NYF8-4	Q9NYF8;Q9NYF8-3;Q9NYF8-2	3;3;3;1	3;3;3;1	3;3;3;1	Bcl-2-associated transcription factor 1	BCLAF1	sp|Q9NYF8|BCLF1_HUMAN Bcl-2-associated transcription factor 1 OS=Homo sapiens OX=9606 GN=BCLAF1 PE=1 SV=2;sp|Q9NYF8-3|BCLF1_HUMAN Isoform 3 of Bcl-2-associated transcription factor 1 OS=Homo sapiens OX=9606 GN=BCLAF1;sp|Q9NYF8-2|BCLF1_HUMAN Isoform 2 of Bc	3	3	3	106.12	920	920;869;918;747	0	4.4365	6275800	2				2210	1863;4596;6705	True;True;True	1910;4726;6960	3558;8808;13106	3815;9498;14147	3815;9498;14147	11545	14882	13382	11695	9611.5	6950.8	9439.7	8474.2	10985	7146.2	13.495	13.8613	13.708	13.5136	13.2305	12.763	13.2045	13.0489	13.4232	12.803	13.5831	13.6714
P62081	P62081	5	5	5	40S ribosomal protein S7	RPS7	sp|P62081|RS7_HUMAN 40S ribosomal protein S7 OS=Homo sapiens OX=9606 GN=RPS7 PE=1 SV=1	5	5	5	22.127	194	194	0	12.815	252130000	8				994	575;1563;1656;4084;6849	True;True;True;True;True	584;585;1603;1698;4208;7112	1095;1096;1097;1098;1099;1100;2891;3059;3060;3061;3062;7898;13541;13542	1172;1173;1174;1175;1176;1177;1178;3071;3241;3242;3243;3244;8518;14701;14702	1175;3071;3241;8518;14701	70630	113290	88023	64921	67507	38233	52100	56885	51654	41432	16.108	16.7897	16.4256	15.9864	16.0427	15.2225	15.669	15.7958	15.6566	15.3385	16.1962	16.5998
O95816;O95816-2	O95816;O95816-2	3;3	3;3	3;3	BAG family molecular chaperone regulator 2	BAG2	sp|O95816|BAG2_HUMAN BAG family molecular chaperone regulator 2 OS=Homo sapiens OX=9606 GN=BAG2 PE=1 SV=1;sp|O95816-2|BAG2_HUMAN Isoform 2 of BAG family molecular chaperone regulator 2 OS=Homo sapiens OX=9606 GN=BAG2	3	3	3	23.772	211	211;178	0	5.4003	11335000	4				382	2038;4518;6463	True;True;True	2089;4645;6704	3882;8655;12601;12602	4156;9334;13604;13605	4156;9334;13605	7810.3	13827	10609	7986.8	7679.3	4059.6	5623.6	6924.9	7410.7	4486.7	12.9312	13.7552	13.373	12.9634	12.9068	11.9871	12.4573	12.7576	12.8554	12.1314	13.0193	13.5653
P78344-2;P78344	P78344-2;P78344	5;4	5;4	5;4	Eukaryotic translation initiation factor 4 gamma 2	EIF4G2	sp|P78344-2|IF4G2_HUMAN Isoform 2 of Eukaryotic translation initiation factor 4 gamma 2 OS=Homo sapiens OX=9606 GN=EIF4G2;sp|P78344|IF4G2_HUMAN Eukaryotic translation initiation factor 4 gamma 2 OS=Homo sapiens OX=9606 GN=EIF4G2 PE=1 SV=1	5	5	5	98.149	869	869;907	0	5.9737	4576000	4				1052	1085;1393;3747;5264;5881	True;True;True;True;True	1111;1427;3869;5440;6085	2042;2568;7226;10263;10264;11485	2172;2726;7757;11065;11066;12416	2172;2726;7757;11065;12416	5784	6124	7727.4	5912.4	3786.5	5999	12547	9428.4	13048	10197	12.4979	12.5803	12.9158	12.5295	11.8866	12.5505	13.6151	13.2028	13.6715	13.3159	12.586	12.3904
P62244	P62244	2	2	2	40S ribosomal protein S15a	RPS15A	sp|P62244|RS15A_HUMAN 40S ribosomal protein S15a OS=Homo sapiens OX=9606 GN=RPS15A PE=1 SV=2	2	2	2	14.839	130	130	0	3.1599	166740000	3				998	2748;5666	True;True	2827;5854	5397;10986;10987	5785;11848;11849	5785;11848	95028	152460	98862	77123	97617	47546	53243	72219	58128	46597	16.5361	17.2181	16.5931	16.2349	16.5748	15.537	15.7003	16.1401	15.8269	15.5079	16.6242	17.0282
P62280	P62280	8	8	8	40S ribosomal protein S11	RPS11	sp|P62280|RS11_HUMAN 40S ribosomal protein S11 OS=Homo sapiens OX=9606 GN=RPS11 PE=1 SV=3	8	8	8	18.431	158	158	0	73.984	312030000	15				1005	1261;1262;1283;1339;1340;4479;5045;6991	True;True;True;True;True;True;True;True	1291;1292;1313;1373;1374;4604;5200;7260	2350;2351;2381;2382;2486;2487;2488;2489;8590;9698;9699;9700;9701;13879;13880	2495;2496;2530;2531;2642;2643;2644;2645;9266;10446;10447;10448;10449;15091;15092	2495;2496;2531;2642;2645;9266;10448;15091	17625	23759	21669	16084	19101	9133.8	13303	11373	14242	13975	14.1053	14.5362	14.4033	13.9733	14.2214	13.157	13.6995	13.4733	13.7979	13.7706	14.1935	14.3463
P83731	P83731	4	4	4	60S ribosomal protein L24	RPL24	sp|P83731|RL24_HUMAN 60S ribosomal protein L24 OS=Homo sapiens OX=9606 GN=RPL24 PE=1 SV=1	4	4	4	17.779	157	157	0	6.9527	132500000	8				1069	376;812;2534;3271	True;True;True;True	380;830;2605;3373	665;1538;1539;1540;4918;4919;4920;6360	704;1629;1630;1631;5271;5272;5273;6821	704;1629;5271;6821	76683	123550	82996	66745	81381	40240	46071	56557	65429	47708	16.2266	16.9147	16.3408	16.0264	16.3124	15.2963	15.4916	15.7874	15.9976	15.5419	16.3148	16.7249
P62263	P62263	6	6	6	40S ribosomal protein S14	RPS14	sp|P62263|RS14_HUMAN 40S ribosomal protein S14 OS=Homo sapiens OX=9606 GN=RPS14 PE=1 SV=3	6	6	6	16.273	151	151	0	282.02	225700000	13				1001	140;917;1639;2938;6418;6525	True;True;True;True;True;True	140;942;1681;3028;6654;6774	245;246;1738;1739;3032;5775;5776;5777;12490;12775;12776;12777	260;261;1841;1842;1843;3213;6190;6191;6192;13484;13796;13797;13798	260;1841;3213;6191;13484;13797	19233	27998	27178	16943	21673	14395	12913	12869	16775	12278	14.2313	14.773	14.7302	14.0484	14.4036	13.8133	13.6565	13.6516	14.034	13.5838	14.3195	14.5832
Q05682;Q05682-3;Q05682-4;Q05682-6;Q05682-2;Q05682-5	Q05682;Q05682-3;Q05682-4;Q05682-6;Q05682-2;Q05682-5	12;12;12;12;12;12	12;12;12;12;12;12	12;12;12;12;12;12	Caldesmon	CALD1	sp|Q05682|CALD1_HUMAN Caldesmon OS=Homo sapiens OX=9606 GN=CALD1 PE=1 SV=3;sp|Q05682-3|CALD1_HUMAN Isoform 3 of Caldesmon OS=Homo sapiens OX=9606 GN=CALD1;sp|Q05682-4|CALD1_HUMAN Isoform 4 of Caldesmon OS=Homo sapiens OX=9606 GN=CALD1;sp|Q05682-6|CALD1_HUM	12	12	12	93.23	793	793;558;538;563;564;532	0	53.994	99929000	19				1120	1318;1473;2287;2474;2844;3504;4198;4199;5288;6056;6650;7282	True;True;True;True;True;True;True;True;True;True;True;True	1351;1511;2351;2543;2931;3611;4316;4317;5464;6276;6904;7565	2452;2453;2454;2732;4393;4394;4825;5603;6737;8064;8065;8066;10309;11822;13012;13013;14411;14412	2607;2608;2609;2902;4702;4703;5173;6001;7218;8688;8689;8690;11117;12772;14050;14051;14052;15659;15660	2608;2902;4702;5173;6001;7218;8688;8690;11117;12772;14050;15659	73268	145210	137210	92773	80443	118630	216590	199060	299870	123630	16.1609	17.1478	17.066	16.5014	16.2957	16.8561	17.7246	17.6028	18.194	16.9157	16.2491	16.9579
P46779;P46779-2;P46779-3;P46779-4;P46779-5	P46779;P46779-2;P46779-3;P46779-4;P46779-5	5;5;5;4;4	5;5;5;4;4	5;5;5;4;4	60S ribosomal protein L28	RPL28	sp|P46779|RL28_HUMAN 60S ribosomal protein L28 OS=Homo sapiens OX=9606 GN=RPL28 PE=1 SV=3;sp|P46779-2|RL28_HUMAN Isoform 2 of 60S ribosomal protein L28 OS=Homo sapiens OX=9606 GN=RPL28;sp|P46779-3|RL28_HUMAN Isoform 3 of 60S ribosomal protein L28 OS=Homo s	5	5	5	15.747	137	137;163;169;69;87	0	35.655	145440000	13				844	703;3362;4304;5186;6668	True;True;True;True;True	719;3466;4422;5356;6922	1354;1355;6500;8226;10110;10111;10112;10113;13039;13040;13041;13042	1440;1441;6967;8859;10896;10897;10898;10899;10900;14078;14079;14080;14081	1441;6967;8859;10899;14079	225120	349830	226680	174010	225630	118980	118450	149790	166800	127490	17.7803	18.4163	17.7903	17.4088	17.7836	16.8604	16.8539	17.1926	17.3478	16.96	17.8685	18.2264
P83881;Q969Q0	P83881;Q969Q0	3;2	3;2	3;2	60S ribosomal protein L36a;60S ribosomal protein L36a-like	RPL36A;RPL36AL	sp|P83881|RL36A_HUMAN 60S ribosomal protein L36a OS=Homo sapiens OX=9606 GN=RPL36A PE=1 SV=2;sp|Q969Q0|RL36L_HUMAN 60S ribosomal protein L36a-like OS=Homo sapiens OX=9606 GN=RPL36AL PE=1 SV=3	3	3	3	12.441	106	106;106	0	5.0171	102190000	6				1070	1181;2722;3465	True;True;True	1208;2799;3570	2190;2191;5353;6663;6664;6665	2325;2326;5734;7136;7137;7138	2325;5734;7136	16616	14644	16580	8788.8	12237	5787.4	6626.5	9803.6	7567.7	6712.7	14.0203	13.838	14.0172	13.1015	13.579	12.4987	12.694	13.2591	12.8856	12.7127	14.1084	13.6482
P62701;P22090;Q8TD47	P62701;P22090;Q8TD47	8;6;6	8;6;6	8;6;6	40S ribosomal protein S4, X isoform;40S ribosomal protein S4, Y isoform 1;40S ribosomal protein S4, Y isoform 2	RPS4X;RPS4Y1;RPS4Y2	sp|P62701|RS4X_HUMAN 40S ribosomal protein S4, X isoform OS=Homo sapiens OX=9606 GN=RPS4X PE=1 SV=2;sp|P22090|RS4Y1_HUMAN 40S ribosomal protein S4, Y isoform 1 OS=Homo sapiens OX=9606 GN=RPS4Y1 PE=1 SV=2;sp|Q8TD47|RS4Y2_HUMAN 40S ribosomal protein S4, Y is	8	8	8	29.597	263	263;263;263	0	10.966	304940000	12				1010	870;2385;2797;3879;3880;4696;6222;7250	True;True;True;True;True;True;True;True	890;2452;2878;4009;4010;4829;6451;7530	1639;1640;1641;1642;1643;1644;4679;5496;5497;7585;7586;7587;7588;8981;12141;14337;14338;14339	1737;1738;1739;1740;1741;1742;5020;5886;5887;8180;8181;8182;8183;9684;13111;15576;15577;15578	1738;5020;5887;8181;8183;9684;13111;15576	101520	189990	135100	95883	125320	67080	60636	75417	81634	71114	16.6314	17.5356	17.0437	16.549	16.9353	16.0336	15.8879	16.2026	16.3169	16.1178	16.7196	17.3457
Q00839-2	Q00839-2	14	14	2	Heterogeneous nuclear ribonucleoprotein U	HNRNPU	sp|Q00839-2|HNRPU_HUMAN Isoform 2 of Heterogeneous nuclear ribonucleoprotein U OS=Homo sapiens OX=9606 GN=HNRNPU	14	14	2	88.979	806	806	0	278.68	364250000	23				1081	985;1058;2028;2325;2676;3733;3734;4346;4365;4854;4855;5959;6007;7379	True;True;True;True;True;True;True;True;True;True;True;True;True;True	1010;1083;2079;2389;2750;3854;3855;3856;4463;4482;4483;4995;4996;6170;6225;7669	1849;1850;1851;1852;1996;3868;3869;4469;5250;5251;7198;7199;7200;7201;7202;8289;8290;8291;8292;8322;8323;8324;9285;9286;9287;9288;9289;11651;11721;14583	1962;1963;1964;1965;2125;4142;4143;4781;5621;5622;7729;7730;7731;7732;7733;8922;8923;8924;8925;8955;8956;8957;10001;10002;10003;10004;10005;12591;12666;15841	1964;2125;4142;4781;5621;7729;7733;8922;8956;10004;10005;12591;12666;15841	213950	272000	213650	143410	175890	108190	127230	140210	141310	128050	17.7069	18.0532	17.7049	17.1298	17.4243	16.7232	16.9571	17.0972	17.1085	16.9663	17.7951	17.8634
P62899;P62899-3;P62899-2	P62899;P62899-3;P62899-2	6;5;5	6;5;5	6;5;5	60S ribosomal protein L31	RPL31	sp|P62899|RL31_HUMAN 60S ribosomal protein L31 OS=Homo sapiens OX=9606 GN=RPL31 PE=1 SV=1;sp|P62899-3|RL31_HUMAN Isoform 3 of 60S ribosomal protein L31 OS=Homo sapiens OX=9606 GN=RPL31;sp|P62899-2|RL31_HUMAN Isoform 2 of 60S ribosomal protein L31 OS=Homo s	6	6	6	14.463	125	125;121;128	0	18.966	336840000	13				1024	1965;2984;4327;4452;5328;5437	True;True;True;True;True;True	2015;3076;4444;4575;5505;5618	3750;3751;3752;5875;8264;8265;8526;8527;8528;8529;10371;10542;10543	4020;4021;4022;6296;8897;8898;9198;9199;9200;9201;11180;11371;11372	4021;6296;8898;9199;11180;11372	125360	182520	122600	102460	136100	70607	74062	82294	79605	76755	16.9357	17.4777	16.9036	16.6447	17.0543	16.1075	16.1764	16.3285	16.2806	16.228	17.0239	17.2878
O95831;O95831-3;O95831-5;O95831-4;O95831-2	O95831;O95831-3;O95831-5;O95831-4;O95831-2	2;2;1;1;1	2;2;1;1;1	2;2;1;1;1	Apoptosis-inducing factor 1, mitochondrial	AIFM1	sp|O95831|AIFM1_HUMAN Apoptosis-inducing factor 1, mitochondrial OS=Homo sapiens OX=9606 GN=AIFM1 PE=1 SV=1;sp|O95831-3|AIFM1_HUMAN Isoform 3 of Apoptosis-inducing factor 1, mitochondrial OS=Homo sapiens OX=9606 GN=AIFM1;sp|O95831-5|AIFM1_HUMAN Isoform 5 o	2	2	2	66.9	613	613;609;261;324;326	0	3.1108	6838200	2				386	948;3690	True;True	973;3808	1784;7089	1889;7611	1889;7611	12482	19441	11501	12307	9612	5268.4	7880.1	7273.9	9311.4	9156.5	13.6076	14.2468	13.4895	13.5872	13.2306	12.3631	12.944	12.8285	13.1848	13.1606	13.6957	14.057
P31947;P31947-2	P31947;P31947-2	6;6	6;6	6;6	14-3-3 protein sigma	SFN	sp|P31947|1433S_HUMAN 14-3-3 protein sigma OS=Homo sapiens OX=9606 GN=SFN PE=1 SV=1;sp|P31947-2|1433S_HUMAN Isoform 2 of 14-3-3 protein sigma OS=Homo sapiens OX=9606 GN=SFN	6	6	6	27.774	248	248;216	0	45.426	259620000	12				755	5473;5794;5795;7009;7274;7351	True;True;True;True;True;True	5653;5992;5993;7278;7555;7641	10594;11318;11319;11320;11321;13906;13907;13908;14377;14540;14541;14542	11424;12215;12216;12217;12218;15119;15120;15121;15621;15795;15796;15797	11424;12215;12218;15121;15621;15795	189520	243880	163190	130990	96500	60988	131060	101970	116910	53690	17.532	17.8958	17.3162	16.9991	16.5582	15.8962	16.9999	16.6378	16.835	15.7124	17.6201	17.706
P26373;P26373-2	P26373;P26373-2	8;6	8;6	8;6	60S ribosomal protein L13	RPL13	sp|P26373|RL13_HUMAN 60S ribosomal protein L13 OS=Homo sapiens OX=9606 GN=RPL13 PE=1 SV=4;sp|P26373-2|RL13_HUMAN Isoform 2 of 60S ribosomal protein L13 OS=Homo sapiens OX=9606 GN=RPL13	8	8	8	24.261	211	211;164	0	75.064	472720000	17				702	386;1300;2307;3265;3421;6050;6379;6940	True;True;True;True;True;True;True;True	390;1333;2371;3367;3526;6270;6615;7207	677;2427;2428;2429;4421;6349;6350;6351;6593;6594;11811;11812;11813;12409;12410;13787;13788	716;2580;2581;2582;4731;6810;6811;6812;7063;7064;12761;12762;12763;13394;13395;14989;14990	716;2581;4731;6811;7063;12761;13395;14989	285340	435220	286940	226890	299020	149870	155190	194610	217680	180540	18.1223	18.7314	18.1304	17.7916	18.1899	17.1934	17.2437	17.5702	17.7318	17.462	18.2105	18.5415
P19338;REV__P19338	P19338	19;1	19;1	19;1	Nucleolin	NCL	sp|P19338|NUCL_HUMAN Nucleolin OS=Homo sapiens OX=9606 GN=NCL PE=1 SV=3	19	19	19	76.613	710	710;710	0	109.27	446340000	29				640	422;460;1348;1353;1809;1912;2140;2297;2376;2432;3198;3262;4311;4585;4872;5679;6244;6320;6744	True;True;True;True;True;True;True;True;True;True;True;True;True;True;True;True;True;True;True	431;470;1382;1387;1855;1961;2199;2361;2442;2499;3300;3363;4429;4714;5014;5867;6474;6555;7000	804;895;2499;2500;2506;2507;3441;3442;3661;4143;4406;4659;4660;4752;4753;6236;6339;8239;8240;8241;8760;8761;9321;11021;12186;12187;12319;12320;13260	863;959;2655;2656;2662;2663;3689;3690;3929;4447;4716;5000;5001;5096;5097;6679;6799;8872;8873;8874;9443;9444;10038;11883;13158;13159;13301;13302;14383	863;959;2655;2662;3690;3929;4447;4716;5001;5096;6679;6799;8872;9444;10038;11883;13158;13302;14383	395170	601740	399380	304790	386130	196060	253260	298070	303290	235190	18.5921	19.1988	18.6074	18.2175	18.5587	17.5809	17.9503	18.1853	18.2103	17.8435	18.6803	19.0089
P15880	P15880	6	6	6	40S ribosomal protein S2	RPS2	sp|P15880|RS2_HUMAN 40S ribosomal protein S2 OS=Homo sapiens OX=9606 GN=RPS2 PE=1 SV=2	6	6	6	31.324	293	293	0	8.9374	125410000	10				605	692;2165;2200;2619;5858;6706	True;True;True;True;True;True	708;2226;2262;2693;6062;6961	1332;1333;1334;4191;4253;4254;5154;5155;11454;13107	1414;1415;1416;4495;4560;4561;5523;5524;12381;14148	1414;4495;4560;5523;12381;14148	92367	144890	96803	73568	85805	53957	54263	65074	70518	59455	16.4951	17.1446	16.5628	16.1668	16.3888	15.7195	15.7277	15.9898	16.1057	15.8595	16.5832	16.9547
P49207	P49207	4	4	4	60S ribosomal protein L34	RPL34	sp|P49207|RL34_HUMAN 60S ribosomal protein L34 OS=Homo sapiens OX=9606 GN=RPL34 PE=1 SV=3	4	4	4	13.293	117	117	0	5.8541	245450000	12				872	257;536;3871;5422	True;True;True;True	260;545;4000;5603	466;467;468;469;470;1026;1027;7565;7566;10515;10516;10517	496;497;498;499;500;1098;1099;8153;8154;11344;11345;11346	499;1098;8154;11344	101350	141360	94017	76850	101430	52283	50908	71969	66658	55771	16.629	17.109	16.5206	16.2298	16.6301	15.6741	15.6356	16.1351	16.0245	15.7672	16.7171	16.9192
O00571;O00571-2;O15523;O15523-2;Q9NQI0;Q9NQI0-3;Q9NQI0-2;Q9NQI0-4	O00571;O00571-2;O15523;O15523-2	8;8;5;5;1;1;1;1	7;7;4;4;1;1;1;1	7;7;4;4;1;1;1;1	ATP-dependent RNA helicase DDX3X;ATP-dependent RNA helicase DDX3Y	DDX3X;DDX3Y	sp|O00571|DDX3X_HUMAN ATP-dependent RNA helicase DDX3X OS=Homo sapiens OX=9606 GN=DDX3X PE=1 SV=3;sp|O00571-2|DDX3X_HUMAN Isoform 2 of ATP-dependent RNA helicase DDX3X OS=Homo sapiens OX=9606 GN=DDX3X;sp|O15523|DDX3Y_HUMAN ATP-dependent RNA helicase DDX3Y	8	7	7	73.243	662	662;646;660;657;724;575;690;704	0	9.9572	33360000	8				182	1160;2407;3188;4121;5143;5521;6896;7369	True;True;True;False;True;True;True;True	1186;2474;3289;4243;5305;5702;7159;7659	2154;4709;6222;7954;9909;10676;13611;13612;14573	2289;5051;6664;8575;10668;11515;14773;14774;15831	2289;5051;6664;8575;10668;11515;14774;15831	23918	30563	28256	22964	20126	15218	19339	17566	25907	11008	14.5458	14.8995	14.7863	14.4871	14.2968	13.8935	14.2392	14.1005	14.6611	13.4263	14.634	14.7096
P18621;P18621-3;P18621-2	P18621;P18621-3;P18621-2	3;3;2	3;3;2	3;3;2	60S ribosomal protein L17	RPL17	sp|P18621|RL17_HUMAN 60S ribosomal protein L17 OS=Homo sapiens OX=9606 GN=RPL17 PE=1 SV=3;sp|P18621-3|RL17_HUMAN Isoform 3 of 60S ribosomal protein L17 OS=Homo sapiens OX=9606 GN=RPL17;sp|P18621-2|RL17_HUMAN Isoform 2 of 60S ribosomal protein L17 OS=Homo s	3	3	3	21.397	184	184;228;146	0	32.251	68510000	6				635	1760;4277;7412	True;True;True	1807;4393;4394;7702	3353;3354;3355;8183;8184;8185;8186;8187;14628;14629;14630	3599;3600;3601;8815;8816;8817;8818;8819;15887;15888;15889	3601;8819;15889	28290	48101	31658	23274	29559	18249	17497	15523	19476	19951	14.788	15.5538	14.9503	14.5064	14.8513	14.1555	14.0948	13.9221	14.2494	14.2842	14.8762	15.3639
O75396	O75396	2	2	2	Vesicle-trafficking protein SEC22b	SEC22B	sp|O75396|SC22B_HUMAN Vesicle-trafficking protein SEC22b OS=Homo sapiens OX=9606 GN=SEC22B PE=1 SV=4	2	2	2	24.593	215	215	0	20.359	4594500	2				323	4435;6718	True;True	4558;6973	8503;13123	9175;14164	9175;14164	4055.8	4388	5111	5724	2337.3	5701	14289	7759.3	11074	5073.8	11.9858	12.0993	12.3194	12.4828	11.1906	12.477	13.8026	12.9217	13.4349	12.3089	12.0739	11.9095
P62266	P62266	4	4	4	40S ribosomal protein S23	RPS23	sp|P62266|RS23_HUMAN 40S ribosomal protein S23 OS=Homo sapiens OX=9606 GN=RPS23 PE=1 SV=3	4	4	4	15.807	143	143	0	8.1534	204710000	10				1002	337;495;2367;3267	True;True;True;True	341;505;2432;3369	613;614;951;952;953;954;4644;6353;6354	648;649;1020;1021;1022;1023;1024;4985;6814;6815	649;1024;4985;6815	187000	309400	225050	144770	192870	112180	107980	141250	149890	123420	17.5127	18.2391	17.7799	17.1434	17.5573	16.7755	16.7204	17.1079	17.1935	16.9132	17.6008	18.0493
P18077	P18077	5	5	5	60S ribosomal protein L35a	RPL35A	sp|P18077|RL35A_HUMAN 60S ribosomal protein L35a OS=Homo sapiens OX=9606 GN=RPL35A PE=1 SV=2	5	5	5	12.538	110	110	0	7.1533	163640000	10				631	334;359;919;1553;4505	True;True;True;True;True	338;363;944;1592;4632	610;638;1741;1742;1743;2865;2866;2867;8629	645;673;1845;1846;1847;3040;3041;3042;3043;9308	645;673;1846;3043;9308	98923	157440	94736	71145	100740	51310	50671	65457	64056	57409	16.594	17.2644	16.5316	16.1185	16.6203	15.647	15.6289	15.9983	15.967	15.809	16.6822	17.0746
P47914	P47914	2	2	2	60S ribosomal protein L29	RPL29	sp|P47914|RL29_HUMAN 60S ribosomal protein L29 OS=Homo sapiens OX=9606 GN=RPL29 PE=1 SV=2	2	2	2	17.752	159	159	0	4.3678	43075000	5				856	530;531	True;True	539;540	1015;1016;1017;1018;1019	1086;1087;1088;1089;1090;1091	1090;1091	64471	88799	71320	50711	58078	41338	39778	45258	40323	39548	15.9764	16.4383	16.122	15.63	15.8257	15.3352	15.2797	15.4659	15.2993	15.2713	16.0645	16.2484
P04080	P04080	2	2	2	Cystatin-B	CSTB	sp|P04080|CYTB_HUMAN Cystatin-B OS=Homo sapiens OX=9606 GN=CSTB PE=1 SV=2	2	2	2	11.139	98	98	0	9.5865	8256000	3				426	4143;6914	True;True	4262;7179	7982;13743	8604;8605;14944	8605;14944	2628.8	4892.5	3825.7	3927.4	2029.9	4361.2	6270.4	4588.5	7749.4	5555.8	11.3602	12.2564	11.9015	11.9394	10.9872	12.0905	12.6143	12.1638	12.9199	12.4398	11.4483	12.0665
Q9Y6R1;Q9Y6R1-2;Q9Y6R1-5;Q9Y6R1-4;Q2Y0W8;Q6U841;Q9Y6R1-3;Q2Y0W8-4;Q2Y0W8-5;Q2Y0W8-3;Q2Y0W8-2;Q6U841-2;Q6U841-3	Q9Y6R1;Q9Y6R1-2;Q9Y6R1-5;Q9Y6R1-4	3;3;3;2;1;1;1;1;1;1;1;1;1	3;3;3;2;1;1;1;1;1;1;1;1;1	3;3;3;2;1;1;1;1;1;1;1;1;1	Electrogenic sodium bicarbonate cotransporter 1	SLC4A4	sp|Q9Y6R1|S4A4_HUMAN Electrogenic sodium bicarbonate cotransporter 1 OS=Homo sapiens OX=9606 GN=SLC4A4 PE=1 SV=1;sp|Q9Y6R1-2|S4A4_HUMAN Isoform 2 of Electrogenic sodium bicarbonate cotransporter 1 OS=Homo sapiens OX=9606 GN=SLC4A4;sp|Q9Y6R1-5|S4A4_HUMAN Is	3	3	3	121.46	1079	1079;1035;1094;995;1093;1118;646;991;1040;1044;1071;1088;1099	0	14.229	39713000	4				2422	1106;2809;4077	True;True;True	1133;2891;4202	2071;5536;7890;7891	2202;5932;8510;8511	2202;5932;8510	54471	76495	75005	53477	55559	30708	29076	44198	46300	38213	15.7332	16.2231	16.1947	15.7066	15.7617	14.9063	14.8275	15.4317	15.4987	15.2218	15.8214	16.0332
P61254;Q9UNX3	P61254;Q9UNX3	3;3	3;3	3;3	60S ribosomal protein L26;60S ribosomal protein L26-like 1	RPL26;RPL26L1	sp|P61254|RL26_HUMAN 60S ribosomal protein L26 OS=Homo sapiens OX=9606 GN=RPL26 PE=1 SV=1;sp|Q9UNX3|RL26L_HUMAN 60S ribosomal protein L26-like 1 OS=Homo sapiens OX=9606 GN=RPL26L1 PE=1 SV=1	3	3	3	17.258	145	145;145	0	17.548	234590000	9				981	892;2058;3234	True;True;True	916;2111;3335	1690;1691;1692;3954;3955;6288;6289;6290;6291	1788;1789;1790;4240;4241;6736;6737;6738;6739	1788;4241;6736	100800	156620	110230	83202	96020	64922	62650	76126	84588	69407	16.6211	17.2569	16.7502	16.3443	16.551	15.9864	15.935	16.2161	16.3682	16.0828	16.7093	17.0671
P42167;P42166;P42167-2;P42167-3	P42167;P42166;P42167-2;P42167-3	2;1;1;1	2;1;1;1	2;1;1;1	Lamina-associated polypeptide 2, isoforms beta/gamma;Thymopoietin;Thymopentin;Lamina-associated polypeptide 2, isoform alpha;Thymopoietin;Thymopentin	TMPO	sp|P42167|LAP2B_HUMAN Lamina-associated polypeptide 2, isoforms beta/gamma OS=Homo sapiens OX=9606 GN=TMPO PE=1 SV=2;sp|P42166|LAP2A_HUMAN Lamina-associated polypeptide 2, isoform alpha OS=Homo sapiens OX=9606 GN=TMPO PE=1 SV=2;sp|P42167-2|LAP2B_HUMAN Isof	2	2	2	50.67	454	454;694;345;248	0	4.1299	1275600	2				822	6023;6851	True;True	6242;7114	11765;13544	12714;14704	12714;14704	2828.2	4253.3	6221.4	3025.4	2415.2	4602.5	8091.2	5670.3	8473.7	4841.1	11.4657	12.0544	12.603	11.5629	11.2379	12.1682	12.9821	12.4692	13.0488	12.2411	11.5538	11.8645
Q02878	Q02878	5	5	5	60S ribosomal protein L6	RPL6	sp|Q02878|RL6_HUMAN 60S ribosomal protein L6 OS=Homo sapiens OX=9606 GN=RPL6 PE=1 SV=3	5	5	5	32.728	288	288	0	28.489	171950000	10				1103	371;747;2127;2803;7446	True;True;True;True;True	375;764;2186;2884;7737	660;1423;1424;4124;4125;5505;5506;5507;14682;14683	699;1509;1510;4427;4428;5895;5896;5897;15944;15945	699;1509;4428;5897;15945	148180	196850	120560	101660	134150	63981	75041	90212	106380	83368	17.177	17.5867	16.8794	16.6334	17.0335	15.9654	16.1954	16.461	16.6989	16.3472	17.2651	17.3969
P62917	P62917	4	4	4	60S ribosomal protein L8	RPL8	sp|P62917|RL8_HUMAN 60S ribosomal protein L8 OS=Homo sapiens OX=9606 GN=RPL8 PE=1 SV=2	4	4	4	28.024	257	257	0	32.756	252710000	14				1028	626;785;991;6887	True;True;True;True	637;802;1016;7150	1199;1200;1201;1202;1489;1490;1491;1492;1861;1862;1863;13600	1279;1280;1281;1282;1283;1284;1578;1579;1580;1581;1976;1977;1978;14762	1283;1578;1978;14762	181150	290640	179400	144670	186650	101300	88851	132840	132030	109850	17.4668	18.1489	17.4528	17.1424	17.51	16.6283	16.4391	17.0193	17.0105	16.7452	17.555	17.959
P61247	P61247	11	11	11	40S ribosomal protein S3a	RPS3A	sp|P61247|RS3A_HUMAN 40S ribosomal protein S3a OS=Homo sapiens OX=9606 GN=RPS3A PE=1 SV=2	11	11	11	29.945	264	264	0	42.812	660350000	24				980	108;693;1934;3596;3604;3680;4145;4300;6607;6614;7192	True;True;True;True;True;True;True;True;True;True;True	109;709;1983;3709;3718;3797;4264;4418;6859;6867;7471	195;1335;1336;1337;1338;3696;3697;3698;6925;6926;6935;6936;6937;7074;7075;7076;7984;8219;12924;12925;12926;12927;12949;14253	210;1417;1418;1419;1420;3966;3967;3968;7434;7435;7444;7445;7446;7596;7597;7598;8607;8852;13960;13961;13962;13963;13986;15491	210;1419;3966;7434;7444;7596;8607;8852;13960;13986;15491	349160	545210	368190	249890	334100	212370	209340	254650	271670	193000	18.4135	19.0565	18.4901	17.9309	18.3499	17.6962	17.6755	17.9582	18.0515	17.5582	18.5017	18.8666
Q02543	Q02543	3	3	3	60S ribosomal protein L18a	RPL18A	sp|Q02543|RL18A_HUMAN 60S ribosomal protein L18a OS=Homo sapiens OX=9606 GN=RPL18A PE=1 SV=2	3	3	3	20.762	176	176	0	5.4069	84701000	8				1101	814;1076;6820	True;True;True	832;1101;7081	1542;1543;2022;2023;13493;13494;13495	1633;1634;1635;2151;2152;14653;14654;14655	1633;2151;14655	36349	69311	41993	28349	42345	18668	20262	26561	30280	23340	15.1496	16.0808	15.3579	14.791	15.3699	14.1883	14.3065	14.697	14.8861	14.5105	15.2378	15.8909
P46776	P46776	2	2	2	60S ribosomal protein L27a	RPL27A	sp|P46776|RL27A_HUMAN 60S ribosomal protein L27a OS=Homo sapiens OX=9606 GN=RPL27A PE=1 SV=2	2	2	2	16.561	148	148	0	299.39	51934000	5				841	4535;6316	True;True	4662;6551	8685;8686;12314;12315	9365;9366;9367;13296;13297	9365;13296	41898	54822	43966	46934	49322	27042	31460	32573	32117	32814	15.3546	15.7425	15.4241	15.5183	15.5899	14.7229	14.9412	14.9914	14.971	15.002	15.4428	15.5526
P18124	P18124	9	9	9	60S ribosomal protein L7	RPL7	sp|P18124|RL7_HUMAN 60S ribosomal protein L7 OS=Homo sapiens OX=9606 GN=RPL7 PE=1 SV=1	9	9	9	29.225	248	248	0	38.377	203180000	16				632	1926;1927;2384;2890;4060;4897;6112;6623;6624	True;True;True;True;True;True;True;True;True	1975;1976;2451;2979;4186;5042;6337;6876;6877	3684;3685;3686;4678;5695;5696;7871;7872;7873;9412;11937;12964;12965;12966;12967	3954;3955;3956;5019;6102;6103;8490;8491;8492;10148;12891;12892;14001;14002;14003;14004;14005	3955;3956;5019;6103;8491;10148;12892;14002;14003	176500	266640	177800	136570	178760	98859	99008	124440	149730	117530	17.4293	18.0245	17.4399	17.0593	17.4477	16.5931	16.5953	16.9251	17.192	16.8427	17.5175	17.8347
P42677	P42677	2	2	1	40S ribosomal protein S27	RPS27	sp|P42677|RS27_HUMAN 40S ribosomal protein S27 OS=Homo sapiens OX=9606 GN=RPS27 PE=1 SV=3	2	2	1	9.461	84	84	0	3.8584	29159000	3				827	1050;3875	True;True	1075;4004	1984;1985;7570	2113;2114;8158	2113;8158	20792	29514	25687	21131	21005	15993	16379	18431	23673	11412	14.3437	14.8491	14.6488	14.3671	14.3584	13.9652	13.9996	14.1698	14.531	13.4783	14.4319	14.6593
P62906	P62906	6	6	6	60S ribosomal protein L10a	RPL10A	sp|P62906|RL10A_HUMAN 60S ribosomal protein L10a OS=Homo sapiens OX=9606 GN=RPL10A PE=1 SV=2	6	6	6	24.831	217	217	0	10.658	256360000	8				1025	745;1210;1922;2070;3375;7260	True;True;True;True;True;True	762;1237;1971;2123;3480;7540	1421;2246;2247;3679;3680;3972;6522;14354	1507;2382;2383;3949;3950;4259;6989;15595	1507;2383;3949;4259;6989;15595	97613	151600	98813	66497	87357	48340	52665	68982	76029	58895	16.5748	17.2099	16.5924	16.021	16.4146	15.5609	15.6846	16.0739	16.2143	15.8459	16.6629	17.0201
P17844;P17844-2	P17844;P17844-2	10;10	10;10	7;7	Probable ATP-dependent RNA helicase DDX5	DDX5	sp|P17844|DDX5_HUMAN Probable ATP-dependent RNA helicase DDX5 OS=Homo sapiens OX=9606 GN=DDX5 PE=1 SV=1;sp|P17844-2|DDX5_HUMAN Isoform 2 of Probable ATP-dependent RNA helicase DDX5 OS=Homo sapiens OX=9606 GN=DDX5	10	10	7	69.147	614	614;535	0	20.283	125550000	16				626	516;1356;2408;3659;4121;4354;4926;6191;6192;6405	True;True;True;True;True;True;True;True;True;True	525;1390;2475;3776;4243;4471;5074;6420;6421;6641	982;983;2510;2511;4710;4711;7043;7044;7954;8309;8310;9497;12090;12091;12474;12475	1052;1053;2666;2667;5052;5053;7564;7565;8575;8942;8943;10237;13058;13059;13467;13468	1053;2667;5053;7564;8575;8942;10237;13058;13059;13468	65199	99936	75105	53350	70913	45733	41602	49440	66058	39289	15.9926	16.6087	16.1966	15.7032	16.1138	15.4809	15.3444	15.5934	16.0114	15.2618	16.0807	16.4189
P23246;P23246-2	P23246;P23246-2	13;10	13;10	12;9	Splicing factor, proline- and glutamine-rich	SFPQ	sp|P23246|SFPQ_HUMAN Splicing factor, proline- and glutamine-rich OS=Homo sapiens OX=9606 GN=SFPQ PE=1 SV=2;sp|P23246-2|SFPQ_HUMAN Isoform Short of Splicing factor, proline- and glutamine-rich OS=Homo sapiens OX=9606 GN=SFPQ	13	13	12	76.149	707	707;669	0	117.23	545430000	28				672	491;786;1013;1469;1978;2014;2397;2543;3534;4088;4703;5847;7305	True;True;True;True;True;True;True;True;True;True;True;True;True	501;803;1038;1507;2029;2065;2464;2614;3642;4212;4836;6049;7590	945;1493;1494;1495;1901;2727;2728;3776;3777;3778;3843;3844;3845;4693;4694;4695;4972;6779;7904;7905;7906;7907;8989;8990;11405;14466	1014;1582;1583;1584;2016;2017;2897;2898;4048;4049;4050;4117;4118;4119;5035;5036;5037;5329;7260;8524;8525;8526;8527;8528;9692;9693;12305;15716	1014;1584;2016;2897;4048;4118;5035;5329;7260;8524;9693;12305;15716	381770	577090	410640	303570	387170	222390	185660	279230	272330	246840	18.5423	19.1384	18.6475	18.2117	18.5626	17.7627	17.5023	18.0911	18.055	17.9132	18.6305	18.9486
Q9P2E9;Q9P2E9-3	Q9P2E9;Q9P2E9-3	35;21	35;21	34;20	Ribosome-binding protein 1	RRBP1	sp|Q9P2E9|RRBP1_HUMAN Ribosome-binding protein 1 OS=Homo sapiens OX=9606 GN=RRBP1 PE=1 SV=5;sp|Q9P2E9-3|RRBP1_HUMAN Isoform 2 of Ribosome-binding protein 1 OS=Homo sapiens OX=9606 GN=RRBP1	35	35	34	152.45	1410	1410;977	0	73.402	313150000	44				2242	168;192;193;203;221;473;547;867;1748;1803;1932;2223;2258;2259;2472;2764;3070;3213;3217;3218;3219;3266;3366;3621;3785;3799;3896;5652;5655;6180;6279;6459;6640;6826;6867	True;True;True;True;True;True;True;True;True;True;True;True;True;True;True;True;True;True;True;True;True;True;True;True;True;True;True;True;True;True;True;True;True;True;True	170;194;195;196;206;224;483;556;887;1795;1849;1981;2286;2321;2322;2541;2843;3168;3315;3319;3320;3321;3368;3470;3735;3907;3922;4027;5841;5844;6409;6512;6700;6894;7087;7130	302;360;361;362;363;364;365;381;382;413;414;914;915;1041;1042;1636;3334;3429;3691;3692;4291;4339;4340;4821;4822;5430;6020;6256;6260;6261;6262;6263;6264;6352;6504;6966;6967;7286;7312;7615;10961;10969;12076;12260;12597;12998;13503;13566	320;383;384;385;386;387;388;405;406;438;439;981;982;983;1113;1114;1734;3578;3676;3961;3962;4598;4648;4649;5169;5170;5818;6451;6699;6703;6704;6705;6706;6707;6813;6971;7483;7484;7823;7849;8212;11823;11831;13043;13044;13242;13600;14036;14663;14726	320;383;388;406;438;983;1114;1734;3578;3676;3962;4598;4648;4649;5170;5818;6451;6699;6703;6706;6707;6813;6971;7484;7823;7849;8212;11823;11831;13043;13242;13600;14036;14663;14726	190790	271810	237040	194240	205200	140050	164050	184170	172040	151300	17.5416	18.0522	17.8548	17.5675	17.6467	17.0956	17.3238	17.4907	17.3924	17.2071	17.6298	17.8624
P46781	P46781	4	4	4	40S ribosomal protein S9	RPS9	sp|P46781|RS9_HUMAN 40S ribosomal protein S9 OS=Homo sapiens OX=9606 GN=RPS9 PE=1 SV=3	4	4	4	22.591	194	194	0	5.8628	110700000	7				845	1650;3526;3591;5235	True;True;True;True	1692;3634;3703;5411	3049;6767;6768;6915;6916;6917;10220	3231;7248;7249;7424;7425;7426;11019	3231;7248;7425;11019	83546	134400	86840	60280	85559	38114	48490	63273	66750	56222	16.3503	17.0362	16.4061	15.8794	16.3846	15.218	15.5654	15.9493	16.0265	15.7788	16.4384	16.8463
P62847;P62847-2;P62847-3;P62847-4	P62847;P62847-2;P62847-3;P62847-4	4;4;4;4	4;4;4;4	3;3;3;3	40S ribosomal protein S24	RPS24	sp|P62847|RS24_HUMAN 40S ribosomal protein S24 OS=Homo sapiens OX=9606 GN=RPS24 PE=1 SV=1;sp|P62847-2|RS24_HUMAN Isoform 2 of 40S ribosomal protein S24 OS=Homo sapiens OX=9606 GN=RPS24;sp|P62847-3|RS24_HUMAN Isoform 3 of 40S ribosomal protein S24 OS=Homo s	4	4	3	15.423	133	133;130;132;289	0	4.2139	161180000	6				1019	4154;4321;6346;6621	True;True;True;True	4273;6582;6874	7997;7998;7999;12356;12961;12962	8620;8621;8622;13338;13998;13999	8620;13338;13998	10709	10750	10921	9109.4	7787.2	5137.3	6532.9	6501.3	8743.2	7858.4	13.3865	13.392	13.4148	13.1531	12.9269	12.3268	12.6735	12.6665	13.0939	12.94	13.4747	13.2022
P36578	P36578	5	5	5	60S ribosomal protein L4	RPL4	sp|P36578|RL4_HUMAN 60S ribosomal protein L4 OS=Homo sapiens OX=9606 GN=RPL4 PE=1 SV=5	5	5	5	47.697	427	427	0	29.837	100500000	9				794	2;1376;2478;4396;4660	True;True;True;True;True	2;1410;2547;4518;4793	4;5;2543;2544;2545;4833;8437;8944;8945	4;5;2701;2702;2703;5183;9104;9646;9647	5;2701;5183;9104;9647	83309	138570	77457	57080	87640	37833	43679	58189	58343	47437	16.3462	17.0803	16.2411	15.8007	16.4193	15.2074	15.4147	15.8285	15.8323	15.5337	16.4343	16.8904
P61353	P61353	3	3	3	60S ribosomal protein L27	RPL27	sp|P61353|RL27_HUMAN 60S ribosomal protein L27 OS=Homo sapiens OX=9606 GN=RPL27 PE=1 SV=2	3	3	3	15.798	136	136	0	12.695	85245000	6				984	4386;7206;7421	True;True;True	4508;7485;7712	8420;8421;14272;14643;14644	9085;9086;9087;15510;15904;15905	9086;15510;15904	102460	156040	91653	75748	117800	50188	51324	70955	80025	57135	16.6447	17.2516	16.4839	16.2089	16.846	15.6151	15.6473	16.1146	16.2882	15.8021	16.7329	17.0617
P50914	P50914	3	3	3	60S ribosomal protein L14	RPL14	sp|P50914|RL14_HUMAN 60S ribosomal protein L14 OS=Homo sapiens OX=9606 GN=RPL14 PE=1 SV=4	3	3	3	23.432	215	215	0	133.62	37248000	6				888	462;2606;3918	True;True;True	472;2680;4049	897;898;5129;5130;7645	961;962;963;5498;5499;8242	961;5499;8242	11999	17346	13203	7731.7	10856	5650	5972.7	8094.6	8755.1	8179.1	13.5506	14.0823	13.6886	12.9166	13.4062	12.464	12.5442	12.9827	13.0959	12.9977	13.6388	13.8925
Q15233;Q15233-2	Q15233;Q15233-2	13;12	12;11	11;10	Non-POU domain-containing octamer-binding protein	NONO	sp|Q15233|NONO_HUMAN Non-POU domain-containing octamer-binding protein OS=Homo sapiens OX=9606 GN=NONO PE=1 SV=4;sp|Q15233-2|NONO_HUMAN Isoform 2 of Non-POU domain-containing octamer-binding protein OS=Homo sapiens OX=9606 GN=NONO	13	12	11	54.231	471	471;382	0	32.768	299810000	28				1283	58;59;279;786;1976;2012;2398;3535;4053;4096;4707;5325;5358	True;True;True;False;True;True;True;True;True;True;True;True;True	58;59;283;803;2026;2027;2063;2465;3643;4180;4220;4840;5502;5537	96;97;98;510;1493;1494;1495;3773;3774;3838;4696;4697;4698;6780;7860;7861;7862;7863;7917;7918;7919;7920;7921;7922;7923;7924;7925;8994;10367;10368;10420	100;101;102;542;1582;1583;1584;4045;4046;4111;5038;5039;5040;7261;8479;8480;8481;8482;8538;8539;8540;8541;8542;8543;8544;8545;8546;9697;11176;11177;11231	100;101;542;1584;4045;4111;5040;7261;8480;8541;9697;11177;11231	160670	261410	184140	138310	176200	102070	91986	131920	130840	115050	17.2937	17.996	17.4904	17.0775	17.4269	16.6392	16.4891	17.0093	16.9974	16.8119	17.3819	17.8061
Q9NR12;Q9NR12-2;Q9NR12-6;Q9NR12-3;Q9NR12-5;Q9NR12-4	Q9NR12;Q9NR12-2;Q9NR12-6;Q9NR12-3;Q9NR12-5;Q9NR12-4	6;5;3;3;3;3	6;5;3;3;3;3	6;5;3;3;3;3	PDZ and LIM domain protein 7	PDLIM7	sp|Q9NR12|PDLI7_HUMAN PDZ and LIM domain protein 7 OS=Homo sapiens OX=9606 GN=PDLIM7 PE=1 SV=1;sp|Q9NR12-2|PDLI7_HUMAN Isoform 2 of PDZ and LIM domain protein 7 OS=Homo sapiens OX=9606 GN=PDLIM7;sp|Q9NR12-6|PDLI7_HUMAN Isoform 6 of PDZ and LIM domain prote	6	6	6	49.844	457	457;423;222;153;191;287	0	15.989	52013000	9				2158	264;568;607;932;2831;6971	True;True;True;True;True;True	268;577;619;957;2916;7238	484;1079;1168;1169;1170;1761;1762;5578;13848	516;1153;1248;1249;1250;1866;1867;5976;15059	516;1153;1248;1866;5976;15059	18134	35457	24028	15490	23247	37490	44699	33327	53547	32435	14.1464	15.1138	14.5524	13.919	14.5048	15.1942	15.448	15.0244	15.7085	14.9853	14.2346	14.9239
Q9BUJ2;Q9BUJ2-4;Q9BUJ2-2;Q9BUJ2-3	Q9BUJ2;Q9BUJ2-4;Q9BUJ2-2;Q9BUJ2-3	2;2;2;1	2;2;2;1	2;2;2;1	Heterogeneous nuclear ribonucleoprotein U-like protein 1	HNRNPUL1	sp|Q9BUJ2|HNRL1_HUMAN Heterogeneous nuclear ribonucleoprotein U-like protein 1 OS=Homo sapiens OX=9606 GN=HNRNPUL1 PE=1 SV=2;sp|Q9BUJ2-4|HNRL1_HUMAN Isoform 4 of Heterogeneous nuclear ribonucleoprotein U-like protein 1 OS=Homo sapiens OX=9606 GN=HNRNPUL1;s	2	2	2	95.737	856	856;756;804;752	0	2.9187	6347600	2				2018	3061;7378	True;True	3158;7668	6007;14582	6438;15840	6438;15840	3976.6	6279.3	4221.1	2809.1	2826.2	2286.4	2351.5	2425.8	2998.6	2659.1	11.9573	12.6164	12.0434	11.4559	11.4646	11.1589	11.1994	11.2442	11.5501	11.3767	12.0455	12.4265
P84103;P84103-2;Q16629;Q16629-3;Q16629-2;Q16629-4	P84103;P84103-2;Q16629;Q16629-3;Q16629-2;Q16629-4	2;2;1;1;1;1	2;2;1;1;1;1	2;2;1;1;1;1	Serine/arginine-rich splicing factor 3;Serine/arginine-rich splicing factor 7	SRSF3;SRSF7	sp|P84103|SRSF3_HUMAN Serine/arginine-rich splicing factor 3 OS=Homo sapiens OX=9606 GN=SRSF3 PE=1 SV=1;sp|P84103-2|SRSF3_HUMAN Isoform 2 of Serine/arginine-rich splicing factor 3 OS=Homo sapiens OX=9606 GN=SRSF3;sp|Q16629|SRSF7_HUMAN Serine/arginine-rich	2	2	2	19.329	164	164;124;238;132;135;226	0	2.9635	1627000	1				1073	4516;6834	True;True	4643;7096;7097	8652;13521;13522	9331;14681;14682	9331;14681	1411.4	1742.8	1418.4	929.04	1020.5	0	3139.5	2814.6	3019.2	0	10.4629	10.7672	10.47	9.8596	9.99506		11.6163	11.4587	11.56		10.5511	10.5773
P84098	P84098	2	2	2	60S ribosomal protein L19	RPL19	sp|P84098|RL19_HUMAN 60S ribosomal protein L19 OS=Homo sapiens OX=9606 GN=RPL19 PE=1 SV=1	2	2	2	23.466	196	196	0	8.385	93291000	4				1072	3412;3619	True;True	3517;3733	6577;6962;6963;6964	7045;7479;7480;7481	7045;7480	99662	166910	102450	80048	106330	58349	61136	77269	79086	69150	16.6048	17.3487	16.6446	16.2886	16.6982	15.8324	15.8997	16.2376	16.2711	16.0774	16.6929	17.1589
P62424	P62424	6	6	6	60S ribosomal protein L7a	RPL7A	sp|P62424|RL7A_HUMAN 60S ribosomal protein L7a OS=Homo sapiens OX=9606 GN=RPL7A PE=1 SV=2	6	6	6	29.995	266	266	0	10.795	111730000	9				1008	326;4343;5161;6507;6727;7207	True;True;True;True;True;True	330;4460;5329;6756;6982;7486	601;8285;10023;12740;12741;13135;14273;14274;14275	636;8918;10790;13761;13762;14176;15511;15512;15513	636;8918;10790;13762;14176;15511	55279	87603	48083	36633	46100	26722	31446	35167	37704	28608	15.7544	16.4187	15.5532	15.1609	15.4925	14.7057	14.9406	15.1019	15.2024	14.8041	15.8426	16.2288
Q8N0Z3	Q8N0Z3	9	9	9	Spindle and centriole-associated protein 1	SPICE1	sp|Q8N0Z3|SPICE_HUMAN Spindle and centriole-associated protein 1 OS=Homo sapiens OX=9606 GN=SPICE1 PE=1 SV=1	9	9	9	96.263	855	855	0	53.722	33025000	9				1670	48;339;3311;3813;4302;4402;5953;6455;6494	True;True;True;True;True;True;True;True;True	48;343;3414;3936;4420;4524;6162;6696;6741	81;618;6424;7329;8223;8445;11637;12593;12713	85;653;6889;7867;8856;9112;12577;13596;13733	85;653;6889;7867;8856;9112;12577;13596;13733	35380	53395	45496	30197	40148	26532	18837	22397	28033	24860	15.1106	15.7044	15.4735	14.8821	15.293	14.6954	14.2013	14.451	14.7748	14.6015	15.1988	15.5146
O43290	O43290	3	3	3	U4/U6.U5 tri-snRNP-associated protein 1	SART1	sp|O43290|SNUT1_HUMAN U4/U6.U5 tri-snRNP-associated protein 1 OS=Homo sapiens OX=9606 GN=SART1 PE=1 SV=1	3	3	3	90.254	800	800	0	5.4103	2099000	3				240	97;1302;4977	True;True;True	97;1335;5127	163;2431;9603	175;176;2584;10351	176;2584;10351	5928.7	6809.2	9313.8	8045.1	4723.7	4723.6	4470.2	4889.6	4651.1	4231.8	12.5335	12.7333	13.1852	12.9739	12.2057	12.2057	12.1261	12.2555	12.1834	12.0471	12.6217	12.5434
P27635	P27635	3	3	3	60S ribosomal protein L10	RPL10	sp|P27635|RL10_HUMAN 60S ribosomal protein L10 OS=Homo sapiens OX=9606 GN=RPL10 PE=1 SV=4	3	3	3	24.604	214	214	0	4.109	66499000	3				711	1554;2055;3595	True;True;True	1593;2108;3708	2868;3950;6924	3044;4236;7433	3044;4236;7433	61020	102090	59104	49783	69501	33486	32587	48273	45831	39939	15.897	16.6395	15.851	15.6034	16.0847	15.0313	14.992	15.5589	15.484	15.2855	15.9852	16.4496
P46940;Q86VI3	P46940	10;1	10;1	10;1	Ras GTPase-activating-like protein IQGAP1	IQGAP1	sp|P46940|IQGA1_HUMAN Ras GTPase-activating-like protein IQGAP1 OS=Homo sapiens OX=9606 GN=IQGAP1 PE=1 SV=1	10	10	10	189.25	1657	1657;1631	0	21.26	32222000	11				851	1212;1439;1989;2062;2962;3731;5418;6106;6188;6764	True;True;True;True;True;True;True;True;True;True	1240;1474;2040;2115;3054;3852;5599;6331;6417;7020	2251;2663;3794;3960;5843;7196;10511;11931;12087;13293	2387;2830;4067;4246;6260;7727;11339;11340;12885;13055;14418	2387;2830;4067;4246;6260;7727;11340;12885;13055;14418	22197	28187	32176	24176	18263	25786	61401	41927	80448	28738	14.4381	14.7827	14.9737	14.5613	14.1566	14.6543	15.906	15.3556	16.2958	14.8107	14.5262	14.5929
P39019	P39019	4	4	4	40S ribosomal protein S19	RPS19	sp|P39019|RS19_HUMAN 40S ribosomal protein S19 OS=Homo sapiens OX=9606 GN=RPS19 PE=1 SV=2	4	4	4	16.06	145	145	0	18.794	292290000	6				807	393;1255;2889;4373	True;True;True;True	397;1285;2978;4494;4495	690;691;2341;2342;5693;5694;8393;8394;8395	729;730;2485;2486;6100;6101;9058;9059;9060	729;2486;6100;9058	49948	87228	68861	43412	59529	39379	36938	44588	49059	34210	15.6081	16.4125	16.0714	15.4058	15.8613	15.2651	15.1728	15.4444	15.5822	15.0621	15.6963	16.2226
P05388;Q8NHW5;P05388-2	P05388;Q8NHW5;P05388-2	4;4;4	4;4;4	4;4;4	60S acidic ribosomal protein P0;60S acidic ribosomal protein P0-like	RPLP0;RPLP0P6	sp|P05388|RLA0_HUMAN 60S acidic ribosomal protein P0 OS=Homo sapiens OX=9606 GN=RPLP0 PE=1 SV=1;sp|Q8NHW5|RLA0L_HUMAN 60S acidic ribosomal protein P0-like OS=Homo sapiens OX=9606 GN=RPLP0P6 PE=5 SV=1;sp|P05388-2|RLA0_HUMAN Isoform 2 of 60S acidic ribosomal	4	4	4	34.273	317	317;317;255	0	12.619	225080000	7				454	267;1403;2370;3006	True;True;True;True	271;1437;2435;3099	489;490;2581;4649;4650;4651;5906	521;522;2740;4990;4991;4992;6328	522;2740;4992;6328	158900	262250	173370	131010	177250	114190	106900	127030	132540	102900	17.2778	18.0006	17.4035	16.9993	17.4354	16.8011	16.7059	16.9548	17.0161	16.6509	17.3659	17.8107
P62249	P62249	4	4	4	40S ribosomal protein S16	RPS16	sp|P62249|RS16_HUMAN 40S ribosomal protein S16 OS=Homo sapiens OX=9606 GN=RPS16 PE=1 SV=2	4	4	4	16.445	146	146	0	29.977	113790000	5				999	461;2329;2488;6201	True;True;True;True	471;2394;2557;6431	896;4501;4847;12109;12110	960;4819;5197;13077;13078	960;4819;5197;13077	64428	102200	116090	66952	82912	59806	48518	59732	68182	47959	15.9754	16.641	16.8249	16.0308	16.3393	15.868	15.5662	15.8662	16.0571	15.5495	16.0636	16.4512
P62829	P62829	3	3	3	60S ribosomal protein L23	RPL23	sp|P62829|RL23_HUMAN 60S ribosomal protein L23 OS=Homo sapiens OX=9606 GN=RPL23 PE=1 SV=1	3	3	3	14.865	140	140	0	10.973	88785000	4				1017	2547;3126;3715	True;True;True	2618;3226;3836	4976;6134;6135;7174	5333;6572;6573;7705	5333;6573;7705	26072	40765	49918	37818	37868	27793	24816	24883	29665	20373	14.6702	15.315	15.6073	15.2068	15.2087	14.7624	14.599	14.6029	14.8565	14.3144	14.7584	15.1252
P09651;P09651-3;P09651-2;Q32P51	P09651;P09651-3;P09651-2;Q32P51	7;7;7;4	7;7;7;4	6;6;6;3	Heterogeneous nuclear ribonucleoprotein A1;Heterogeneous nuclear ribonucleoprotein A1, N-terminally processed;Heterogeneous nuclear ribonucleoprotein A1-like 2	HNRNPA1;HNRNPA1L2	sp|P09651|ROA1_HUMAN Heterogeneous nuclear ribonucleoprotein A1 OS=Homo sapiens OX=9606 GN=HNRNPA1 PE=1 SV=5;sp|P09651-3|ROA1_HUMAN Isoform 2 of Heterogeneous nuclear ribonucleoprotein A1 OS=Homo sapiens OX=9606 GN=HNRNPA1;sp|P09651-2|ROA1_HUMAN Isoform A1	7	7	6	38.746	372	372;267;320;320	0	59.926	408620000	17				518	1281;1411;2300;2341;4524;5564;5960	True;True;True;True;True;True;True	1311;1445;2364;2406;4651;5748;6171	2374;2375;2376;2601;4409;4410;4521;8662;8663;8664;8665;10758;10759;10760;11652;11653	2520;2521;2522;2523;2764;4719;4720;4841;9341;9342;9343;9344;11601;11602;11603;12592;12593	2523;2764;4720;4841;9342;11601;12592	321300	440660	303750	210190	273510	144970	230280	231880	235080	206040	18.2936	18.7493	18.2125	17.6813	18.0612	17.1454	17.813	17.823	17.8428	17.6526	18.3817	18.5594
P62277	P62277	5	5	5	40S ribosomal protein S13	RPS13	sp|P62277|RS13_HUMAN 40S ribosomal protein S13 OS=Homo sapiens OX=9606 GN=RPS13 PE=1 SV=2	5	5	5	17.222	151	151	0	7.978	217550000	8				1004	1174;2435;2437;3895;7292	True;True;True;True;True	1201;2502;2504;4026;7577	2178;4757;4760;7614;14440;14441;14442;14443	2313;5101;5104;8211;15690;15691;15692;15693	2313;5101;5104;8211;15692	51300	71898	45106	36318	49005	28716	23890	36082	44621	25180	15.6467	16.1337	15.461	15.1484	15.5806	14.8096	14.5441	15.139	15.4454	14.62	15.7348	15.9438
P22314;P22314-2	P22314;P22314-2	6;6	6;6	6;6	Ubiquitin-like modifier-activating enzyme 1	UBA1	sp|P22314|UBA1_HUMAN Ubiquitin-like modifier-activating enzyme 1 OS=Homo sapiens OX=9606 GN=UBA1 PE=1 SV=3;sp|P22314-2|UBA1_HUMAN Isoform 2 of Ubiquitin-like modifier-activating enzyme 1 OS=Homo sapiens OX=9606 GN=UBA1	6	6	6	117.85	1058	1058;1018	0	34.663	10522000	7				665	222;243;439;3400;4328;6890	True;True;True;True;True;True	225;246;449;3505;4445;7153	415;446;853;6557;6558;8266;13603	440;476;915;7024;7025;8899;14765	440;476;915;7024;8899;14765	8878.6	14397	20077	14753	6601.3	16627	34659	25967	44019	12179	13.1161	13.8135	14.2933	13.8487	12.6885	14.0212	15.0809	14.6644	15.4258	13.5721	13.2043	13.6236
O60506-3;O60506-4;O60506-5	O60506-3;O60506-4;O60506-5	12;12;10	12;12;10	1;1;1	Heterogeneous nuclear ribonucleoprotein Q	SYNCRIP	sp|O60506-3|HNRPQ_HUMAN Isoform 3 of Heterogeneous nuclear ribonucleoprotein Q OS=Homo sapiens OX=9606 GN=SYNCRIP;sp|O60506-4|HNRPQ_HUMAN Isoform 4 of Heterogeneous nuclear ribonucleoprotein Q OS=Homo sapiens OX=9606 GN=SYNCRIP;sp|O60506-5|HNRPQ_HUMAN Isof	12	12	1	62.656	562	562;527;410	0	18.387	208820000	17				283	475;1170;1273;1308;2293;2645;3536;3684;3975;4420;6341;7157	True;True;True;True;True;True;True;True;True;True;True;True	485;1197;1303;1341;2357;2719;3644;3801;4109;4542;6577;7432	918;2172;2173;2174;2363;2438;2439;2440;4401;5191;6781;7082;7756;8477;12347;14187	986;2307;2308;2309;2508;2591;2592;2593;4711;5560;7262;7604;8365;9145;9146;13329;15419	986;2309;2508;2591;4711;5560;7262;7604;8365;9145;13329;15419	201880	297110	207770	145640	197620	124750	123660	154360	152560	133610	17.6231	18.1806	17.6646	17.152	17.5924	16.9287	16.916	17.2359	17.219	17.0277	17.7113	17.9908
P61513;A6NKH3	P61513	3;1	3;1	3;1	60S ribosomal protein L37a	RPL37A	sp|P61513|RL37A_HUMAN 60S ribosomal protein L37a OS=Homo sapiens OX=9606 GN=RPL37A PE=1 SV=2	3	3	3	10.275	92	92;93	0	4.9212	44527000	5				985	2944;3276;7423	True;True;True	3035;3378;7714	5807;5808;5809;6365;14646	6224;6225;6226;6826;15907	6226;6826;15907	48134	69733	39750	24045	34232	17687	22418	25520	25691	23682	15.5548	16.0896	15.2787	14.5534	15.0631	14.1104	14.4524	14.6393	14.649	14.5315	15.6429	15.8997
Q9NQC3;Q9NQC3-2;Q9NQC3-5;Q9NQC3-4;Q9NQC3-3;Q9NQC3-6	Q9NQC3;Q9NQC3-2;Q9NQC3-5;Q9NQC3-4;Q9NQC3-3;Q9NQC3-6	4;4;4;3;2;2	4;4;4;3;2;2	4;4;4;3;2;2	Reticulon-4	RTN4	sp|Q9NQC3|RTN4_HUMAN Reticulon-4 OS=Homo sapiens OX=9606 GN=RTN4 PE=1 SV=2;sp|Q9NQC3-2|RTN4_HUMAN Isoform B of Reticulon-4 OS=Homo sapiens OX=9606 GN=RTN4;sp|Q9NQC3-5|RTN4_HUMAN Isoform B2 of Reticulon-4 OS=Homo sapiens OX=9606 GN=RTN4;sp|Q9NQC3-4|RTN4_HUM	4	4	4	129.93	1192	1192;373;392;960;199;986	0	6.3524	26465000	4				2148	2486;2651;4046;5482	True;True;True;True	2555;2725;4172;5663	4843;4844;5198;7840;10622	5193;5194;5567;8454;11458	5194;5567;8454;11458	5230.4	5291.1	8348.8	7843.6	3427.3	6593.8	13995	10922	13009	6898.9	12.3527	12.3694	13.0274	12.9373	11.7429	12.6869	13.7726	13.4149	13.6672	12.7522	12.4409	12.1795
Q9BRP8;Q9BRP8-2	Q9BRP8;Q9BRP8-2	2;2	2;2	2;2	Partner of Y14 and mago	WIBG	sp|Q9BRP8|PYM1_HUMAN Partner of Y14 and mago OS=Homo sapiens OX=9606 GN=PYM1 PE=1 SV=1;sp|Q9BRP8-2|PYM1_HUMAN Isoform 2 of Partner of Y14 and mago OS=Homo sapiens OX=9606 GN=PYM1	2	2	2	22.655	204	204;203	0	2.6122	6108000	3				2006	62;5199	True;True	62;5372	101;10147	105;106;10936	106;10936	9844.1	14947	12301	7306.2	8495.3	4840.9	8871.4	8875.4	10749	5743.3	13.265	13.8676	13.5865	12.8349	13.0524	12.2411	13.1149	13.1156	13.3919	12.4877	13.3532	13.6777
P32969	P32969	2	2	2	60S ribosomal protein L9	RPL9	sp|P32969|RL9_HUMAN 60S ribosomal protein L9 OS=Homo sapiens OX=9606 GN=RPL9 PE=1 SV=1	2	2	2	21.863	192	192	0	2.8467	30667000	2				763	2040;2663	True;True	2091;2737	3884;5216	4158;5585	4158;5585	15524	19683	21199	11408	11898	9924.8	9930	9982.8	12535	12000	13.9222	14.2647	14.3717	13.4778	13.5384	13.2768	13.2776	13.2852	13.6137	13.5507	14.0104	14.0748
P62841	P62841	2	2	2	40S ribosomal protein S15	RPS15	sp|P62841|RS15_HUMAN 40S ribosomal protein S15 OS=Homo sapiens OX=9606 GN=RPS15 PE=1 SV=2	2	2	2	17.04	145	145	0	4.8559	16860000	3				1018	1086;4651	True;True	1112;1113;4784	2043;2044;8933;8934;8935	2173;2174;9635;9636;9637	2173;9635	11229	14081	12653	12191	14214	6801.6	10279	10072	10039	9287.8	13.4549	13.7815	13.6272	13.5735	13.795	12.7317	13.3274	13.2981	13.2933	13.1811	13.5431	13.5916
P14866;P14866-2;Q8WVV9;Q8WVV9-5;Q8WVV9-4	P14866;P14866-2	7;4;1;1;1	7;4;1;1;1	7;4;1;1;1	Heterogeneous nuclear ribonucleoprotein L	HNRNPL	sp|P14866|HNRPL_HUMAN Heterogeneous nuclear ribonucleoprotein L OS=Homo sapiens OX=9606 GN=HNRNPL PE=1 SV=2;sp|P14866-2|HNRPL_HUMAN Isoform 2 of Heterogeneous nuclear ribonucleoprotein L OS=Homo sapiens OX=9606 GN=HNRNPL	7	7	7	64.132	589	589;456;542;508;537	0	63.543	71280000	10				595	2109;3709;4374;5034;6229;6513;7442	True;True;True;True;True;True;True	2164;3830;4496;5189;6458;6762;7733	4074;4075;4076;7164;8396;9685;12159;12160;12755;14678	4372;4373;4374;7694;9061;10433;13131;13132;13776;15940	4373;7694;9061;10433;13132;13776;15940	14408	21490	18401	11746	9473.3	8922	11065	9689.6	14453	11057	13.8146	14.3914	14.1675	13.5199	13.2097	13.1232	13.4337	13.2422	13.8191	13.4327	13.9027	14.2015
Q08380	Q08380	4	4	4	Galectin-3-binding protein	LGALS3BP	sp|Q08380|LG3BP_HUMAN Galectin-3-binding protein OS=Homo sapiens OX=9606 GN=LGALS3BP PE=1 SV=1	4	4	4	65.33	585	585	0	56.934	22085000	6				1140	633;3385;5495;6057	True;True;True;True	646;3490;5676;6277	1218;6534;6535;10643;11823;11824	1300;7001;7002;11481;12773;12774	1300;7001;11481;12774	10776	16135	19000	12129	12616	11091	9910.3	9765.8	11059	8000.7	13.3955	13.9779	14.2137	13.5662	13.623	13.4371	13.2747	13.2535	13.4329	12.9659	13.4837	13.788
O43175	O43175	3	3	3	D-3-phosphoglycerate dehydrogenase	PHGDH	sp|O43175|SERA_HUMAN D-3-phosphoglycerate dehydrogenase OS=Homo sapiens OX=9606 GN=PHGDH PE=1 SV=4	3	3	3	56.65	533	533	0	220.8	16112000	5				237	317;2336;3039	True;True;True	321;2401;3135	580;581;4513;4514;5966	613;614;4832;4833;6395	614;4833;6395	12811	16741	17811	18912	8076.1	14348	30556	20581	32997	18698	13.6451	14.0311	14.1205	14.207	12.9794	13.8086	14.8992	14.329	15.01	14.1906	13.7333	13.8412
P35637;P35637-2	P35637;P35637-2	3;3	3;3	2;2	RNA-binding protein FUS	FUS	sp|P35637|FUS_HUMAN RNA-binding protein FUS OS=Homo sapiens OX=9606 GN=FUS PE=1 SV=1;sp|P35637-2|FUS_HUMAN Isoform Short of RNA-binding protein FUS OS=Homo sapiens OX=9606 GN=FUS	3	3	2	53.425	526	526;525	0	3.6821	72176000	5				788	517;1482;2245	True;True;True	526;1520;2308	984;2746;2747;2748;4319	1054;2916;2917;2918;4627	1054;2917;4627	42046	72089	52774	53759	47906	31226	49263	39149	62243	28725	15.3597	16.1375	15.6875	15.7142	15.5479	14.9305	15.5882	15.2567	15.9256	14.81	15.4478	15.9476
Q13769	Q13769	2	2	2	THO complex subunit 5 homolog	THOC5	sp|Q13769|THOC5_HUMAN THO complex subunit 5 homolog OS=Homo sapiens OX=9606 GN=THOC5 PE=1 SV=2	2	2	2	78.507	683	683	0	4.9914	7909300	3				1220	245;5515	True;True	248;5696	448;449;10670	478;479;11509	478;11509	14149	20322	15417	20861	15992	11533	7387.3	8029.5	8808.8	10774	13.7884	14.3108	13.9122	14.3485	13.9651	13.4935	12.8508	12.9711	13.1047	13.3953	13.8766	14.1209
P40429;Q6NVV1	P40429;Q6NVV1	3;2	3;2	3;2	60S ribosomal protein L13a;Putative 60S ribosomal protein L13a protein RPL13AP3	RPL13A;RPL13AP3	sp|P40429|RL13A_HUMAN 60S ribosomal protein L13a OS=Homo sapiens OX=9606 GN=RPL13A PE=1 SV=2;sp|Q6NVV1|R13P3_HUMAN Putative 60S ribosomal protein L13a protein RPL13AP3 OS=Homo sapiens OX=9606 GN=RPL13AP3 PE=5 SV=1	3	3	3	23.577	203	203;102	0	37.127	45064000	11				815	241;6858;7387	True;True;True	244;7121;7677	441;442;443;444;13554;14592;14593;14594	469;470;471;472;473;474;14714;15850;15851;15852;15853	474;14714;15851	7515.6	8838.5	8760.5	6717.2	8909.1	4750.9	6799.5	5804.2	6806.3	6192.8	12.8757	13.1096	13.0968	12.7136	13.1211	12.214	12.7312	12.5029	12.7327	12.5964	12.9638	12.9197
P61313;P61313-2	P61313;P61313-2	2;1	2;1	2;1	60S ribosomal protein L15	RPL15	sp|P61313|RL15_HUMAN 60S ribosomal protein L15 OS=Homo sapiens OX=9606 GN=RPL15 PE=1 SV=2;sp|P61313-2|RL15_HUMAN Isoform 2 of 60S ribosomal protein L15 OS=Homo sapiens OX=9606 GN=RPL15	2	2	2	24.146	204	204;145	0	2.7216	114760000	4				982	2024;5755	True;True	2075;5947	3859;11209;11210;11211	4133;12087;12088;12089	4133;12088	24109	42336	23428	22638	26132	14187	17614	17154	19445	20619	14.5573	15.3696	14.5159	14.4665	14.6735	13.7923	14.1044	14.0663	14.2471	14.3317	14.6454	15.1797
Q9NVI7;Q9NVI7-3;Q9NVI7-2;Q5T9A4;Q5T9A4-3;Q5T9A4-2;Q5T2N8	Q9NVI7;Q9NVI7-3;Q9NVI7-2;Q5T9A4;Q5T9A4-3	7;7;7;5;5;3;1	7;7;7;5;5;3;1	7;7;7;5;5;3;1	ATPase family AAA domain-containing protein 3A;ATPase family AAA domain-containing protein 3B	ATAD3A;ATAD3B	sp|Q9NVI7|ATD3A_HUMAN ATPase family AAA domain-containing protein 3A OS=Homo sapiens OX=9606 GN=ATAD3A PE=1 SV=2;sp|Q9NVI7-3|ATD3A_HUMAN Isoform 3 of ATPase family AAA domain-containing protein 3A OS=Homo sapiens OX=9606 GN=ATAD3A;sp|Q9NVI7-2|ATD3A_HUMAN I	7	7	7	71.368	634	634;507;586;648;602;166;411	0	97.28	69390000	10				2183	1535;4289;5083;5184;6182;6468;7066	True;True;True;True;True;True;True	1574;4406;5238;5354;6411;6709;7340	2843;8199;9750;9751;10108;12078;12610;12611;14044;14045	3018;8832;10501;10502;10894;13046;13614;13615;15271;15272	3018;8832;10502;10894;13046;13614;15272	52765	102160	69348	47345	54314	42463	26304	40032	45206	34115	15.6873	16.6405	16.0816	15.5309	15.729	15.3739	14.683	15.2889	15.4642	15.0581	15.7755	16.4506
Q9Y2W1	Q9Y2W1	9	9	9	Thyroid hormone receptor-associated protein 3	THRAP3	sp|Q9Y2W1|TR150_HUMAN Thyroid hormone receptor-associated protein 3 OS=Homo sapiens OX=9606 GN=THRAP3 PE=1 SV=2	9	9	9	108.66	955	955	0	34.105	63153000	15				2375	1365;1458;1786;1804;2560;2615;3355;5174;5300	True;True;True;True;True;True;True;True;True	1399;1495;1833;1850;2631;2689;3458;5343;5477	2526;2706;2707;3406;3407;3430;4996;4997;5148;6481;6482;10071;10334;10335;10336	2684;2874;2875;3653;3654;3677;5353;5354;5517;6947;6948;10855;11142;11143;11144	2684;2874;3654;3677;5354;5517;6948;10855;11142	82216	145300	101430	85055	110550	67137	58058	74904	88552	60190	16.3271	17.1487	16.6301	16.3761	16.7543	16.0348	15.8252	16.1928	16.4342	15.8772	16.4153	16.9588
P39023;Q92901	P39023	5;2	5;2	5;2	60S ribosomal protein L3	RPL3	sp|P39023|RL3_HUMAN 60S ribosomal protein L3 OS=Homo sapiens OX=9606 GN=RPL3 PE=1 SV=2	5	5	5	46.108	403	403;407	0	293.62	57338000	6				808	338;2027;4483;6666;6716	True;True;True;True;True	342;2078;4609;6920;6971	615;616;617;3867;8597;8598;8599;13036;13121	650;651;652;4141;9275;9276;9277;14075;14162	652;4141;9277;14075;14162	13071	19511	12951	10891	18309	5076.5	6706.1	9496.3	12094	10057	13.6741	14.252	13.6608	13.4108	14.1603	12.3096	12.7113	13.2131	13.562	13.2959	13.7622	14.0621
O43390;O43390-2;O43390-3;O43390-4	O43390;O43390-2;O43390-3;O43390-4	10;10;9;8	5;5;5;3	5;5;5;3	Heterogeneous nuclear ribonucleoprotein R	HNRNPR	sp|O43390|HNRPR_HUMAN Heterogeneous nuclear ribonucleoprotein R OS=Homo sapiens OX=9606 GN=HNRNPR PE=1 SV=1;sp|O43390-2|HNRPR_HUMAN Isoform 2 of Heterogeneous nuclear ribonucleoprotein R OS=Homo sapiens OX=9606 GN=HNRNPR;sp|O43390-3|HNRPR_HUMAN Isoform 3 o	10	5	5	70.942	633	633;636;595;535	0	6.821	28335000	7				246	109;1274;1308;1716;1801;2293;3536;4421;6341;6438	False;True;False;True;True;False;False;True;False;True	110;1304;1341;1760;1847;2357;3644;4543;6577;6675	196;2364;2438;2439;2440;3185;3426;3427;4401;6781;8478;12347;12520	211;2509;2510;2591;2592;2593;3377;3673;3674;4711;7262;9147;13329;13514	211;2510;2591;3377;3674;4711;7262;9147;13329;13514	36547	51603	33508	22237	30812	16882	23102	27316	23821	22071	15.1575	15.6552	15.0322	14.4407	14.9112	14.0432	14.4957	14.7375	14.5399	14.4299	15.2456	15.4653
P67809	P67809	10	10	7	Nuclease-sensitive element-binding protein 1	YBX1	sp|P67809|YBOX1_HUMAN Y-box-binding protein 1 OS=Homo sapiens OX=9606 GN=YBX1 PE=1 SV=3	10	10	7	35.924	324	324	0	90.553	334100000	15				1042	1389;1414;2145;4320;4636;4637;5341;5342;5944;6100	True;True;True;True;True;True;True;True;True;True	1423;1448;2205;4438;4769;4770;5519;5520;5521;6153;6325	2564;2605;4151;4152;8255;8909;8910;8911;8912;8913;10392;10393;10394;10395;10396;10397;10398;10399;10400;11623;11916;11917	2722;2768;4455;4456;8888;9610;9611;9612;9613;9614;11202;11203;11204;11205;11206;11207;11208;11209;11210;11211;12563;12870;12871	2722;2768;4455;8888;9610;9614;11208;11210;12563;12870	111780	166510	116810	94794	98346	81401	66202	82910	86587	78740	16.7703	17.3452	16.8338	16.5325	16.5856	16.3128	16.0146	16.3393	16.4019	16.2648	16.8585	17.1554
O00139;O00139-4;O00139-2;O00139-1;O00139-5;Q99661;Q99661-2	O00139;O00139-4;O00139-2;O00139-1;O00139-5	4;4;3;3;3;1;1	4;4;3;3;3;1;1	4;4;3;3;3;1;1	Kinesin-like protein KIF2A	KIF2A	sp|O00139|KIF2A_HUMAN Kinesin-like protein KIF2A OS=Homo sapiens OX=9606 GN=KIF2A PE=1 SV=3;sp|O00139-4|KIF2A_HUMAN Isoform 4 of Kinesin-like protein KIF2A OS=Homo sapiens OX=9606 GN=KIF2A;sp|O00139-2|KIF2A_HUMAN Isoform 2 of Kinesin-like protein KIF2A OS=	4	4	4	79.954	706	706;744;660;679;686;725;671	0	5.601	13602000	5				164	680;1173;5104;6359	True;True;True;True	695;1200;5260;6595	1308;2177;9783;12371;12372	1390;2312;10535;13355;13356	1390;2312;10535;13355	29915	39224	30811	28034	32926	21591	18822	20373	23757	24120	14.8686	15.2594	14.9112	14.7749	15.0069	14.3981	14.2001	14.3144	14.5361	14.5579	14.9567	15.0696
P05141;P12235;Q9H0C2	P05141	6;2;2	6;2;2	2;0;0	ADP/ATP translocase 2;ADP/ATP translocase 2, N-terminally processed	SLC25A5	sp|P05141|ADT2_HUMAN ADP/ATP translocase 2 OS=Homo sapiens OX=9606 GN=SLC25A5 PE=1 SV=7	6	6	2	32.852	298	298;298;315	0	9.7015	204400000	12				448	91;2419;2464;4896;6207;6214	True;True;True;True;True;True	91;2486;2533;5041;6436;6443	155;4732;4802;4803;9408;9409;9410;9411;12119;12130;12131;12132	167;5075;5149;5150;10144;10145;10146;10147;13088;13100;13101;13102	167;5075;5150;10145;13088;13100	72541	118910	113600	72170	68912	58100	77747	76467	101000	46966	16.1465	16.8595	16.7936	16.1391	16.0725	15.8263	16.2465	16.2225	16.624	15.5193	16.2347	16.6697
P62753	P62753	4	4	4	40S ribosomal protein S6	RPS6	sp|P62753|RS6_HUMAN 40S ribosomal protein S6 OS=Homo sapiens OX=9606 GN=RPS6 PE=1 SV=1	4	4	4	28.68	249	249	0	38.252	280210000	17				1013	998;1417;3589;4410	True;True;True;True	1023;1451;3701;4532	1873;1874;1875;1876;1877;2608;2609;2610;2611;6909;6910;6911;6912;6913;8460;8461	1988;1989;1990;1991;1992;2771;2772;2773;2774;7417;7418;7419;7420;7421;7422;9128;9129	1992;2771;7417;9129	107540	160030	102170	74323	104040	64889	60259	78367	85976	70310	16.7145	17.288	16.6406	16.1815	16.6668	15.9857	15.8789	16.258	16.3916	16.1014	16.8027	17.0981
P20810-5;P20810-10;P20810-6;P20810;P20810-2;P20810-8;P20810-9;P20810-7;P20810-4	P20810-5;P20810-10;P20810-6;P20810;P20810-2;P20810-8;P20810-9;P20810-7;P20810-4	5;5;5;4;4;4;4;4;3	5;5;5;4;4;4;4;4;3	5;5;5;4;4;4;4;4;3	Calpastatin	CAST	sp|P20810-5|ICAL_HUMAN Isoform 5 of Calpastatin OS=Homo sapiens OX=9606 GN=CAST;sp|P20810-10|ICAL_HUMAN Isoform 10 of Calpastatin OS=Homo sapiens OX=9606 GN=CAST;sp|P20810-6|ICAL_HUMAN Isoform 6 of Calpastatin OS=Homo sapiens OX=9606 GN=CAST;sp|P20810|ICAL	5	5	5	81.168	756	756;769;791;708;695;686;750;772;667	0	7.145	17509000	7				651	3870;4741;4742;5430;7108	True;True;True;True;True	3999;4875;4876;5611;7382	7564;9052;9053;9054;10529;10530;14106	8152;9755;9756;9757;11358;11359;15334	8152;9756;9757;11359;15334	19990	34879	37346	19084	16571	24888	47844	40502	48954	24525	14.287	15.0901	15.1887	14.2201	14.0164	14.6032	15.5461	15.3057	15.5791	14.582	14.3751	14.9002
P37108	P37108	2	2	2	Signal recognition particle 14 kDa protein	SRP14	sp|P37108|SRP14_HUMAN Signal recognition particle 14 kDa protein OS=Homo sapiens OX=9606 GN=SRP14 PE=1 SV=2	2	2	2	14.57	136	136	0	3.3728	22492000	3				798	3154;3272	True;True	3254;3374	6172;6173;6361	6611;6612;6822	6611;6822	11715	17583	17450	12826	10643	5251.7	15348	10731	11703	6611.2	13.5161	14.1019	14.0909	13.6468	13.3776	12.3586	13.9058	13.3895	13.5146	12.6907	13.6042	13.912
Q02952;Q02952-3;Q02952-2	Q02952;Q02952-3;Q02952-2	4;4;4	4;4;4	4;4;4	A-kinase anchor protein 12	AKAP12	sp|Q02952|AKA12_HUMAN A-kinase anchor protein 12 OS=Homo sapiens OX=9606 GN=AKAP12 PE=1 SV=4;sp|Q02952-3|AKA12_HUMAN Isoform 3 of A-kinase anchor protein 12 OS=Homo sapiens OX=9606 GN=AKAP12;sp|Q02952-2|AKA12_HUMAN Isoform 2 of A-kinase anchor protein 12 O	4	4	4	191.48	1782	1782;1677;1684	0	5.9953	11778000	5				1104	155;1459;5432;6909	True;True;True;True	156;1496;5613;7174	271;2708;10532;13736	286;2876;2877;11361;14937	286;2876;11361;14937	7798.9	10403	8922.1	8200.6	5803.3	13187	9515.3	14407	17179	12804	12.9291	13.3447	13.1232	13.0015	12.5027	13.6868	13.216	13.8145	14.0684	13.6443	13.0172	13.1549
Q92522	Q92522	4	4	4	Histone H1x	H1FX	sp|Q92522|H1X_HUMAN Histone H1.10 OS=Homo sapiens OX=9606 GN=H1-10 PE=1 SV=1	4	4	4	22.487	213	213	0	8.8747	15333000	5				1827	57;464;2177;6099	True;True;True;True	57;474;2239;6324	95;900;901;4219;11915	99;965;966;4525;12869	99;965;4525;12869	21465	31300	20736	18778	17020	14997	10736	16368	13486	12560	14.3897	14.9339	14.3399	14.1968	14.0549	13.8724	13.3902	13.9986	13.7192	13.6165	14.4779	14.744
P62241	P62241	5	5	5	40S ribosomal protein S8	RPS8	sp|P62241|RS8_HUMAN 40S ribosomal protein S8 OS=Homo sapiens OX=9606 GN=RPS8 PE=1 SV=2	5	5	5	24.205	208	208	0	39.498	101970000	10				997	110;2993;3147;3888;4297	True;True;True;True;True	111;3086;3247;4019;4415	197;198;5887;6162;7601;7602;8214;8215;8216	212;213;6308;6600;8196;8197;8198;8847;8848;8849	212;6308;6600;8197;8847	84866	124570	77360	57683	88884	45913	45750	66808	74355	47982	16.3729	16.9266	16.2393	15.8159	16.4396	15.4866	15.4815	16.0277	16.1821	15.5502	16.4611	16.7367
Q06787;Q06787-8;Q06787-5;Q06787-9;Q06787-3;Q06787-11;Q06787-10	Q06787;Q06787-8;Q06787-5;Q06787-9;Q06787-3;Q06787-11;Q06787-10	5;5;5;5;5;3;3	4;4;4;4;4;3;3	1;1;1;1;1;0;0	Fragile X mental retardation protein 1	FMR1	sp|Q06787|FMR1_HUMAN Synaptic functional regulator FMR1 OS=Homo sapiens OX=9606 GN=FMR1 PE=1 SV=1;sp|Q06787-8|FMR1_HUMAN Isoform 8 of Synaptic functional regulator FMR1 OS=Homo sapiens OX=9606 GN=FMR1;sp|Q06787-5|FMR1_HUMAN Isoform 4 of Synaptic functional	5	4	1	71.174	632	632;586;607;611;620;516;537	0	17.277	9896600	4				1124	1399;2023;3768;4054;6462	True;True;False;True;True	1433;2074;3890;4181;6703	2576;3858;7261;7262;7864;12600	2735;4132;7798;7799;8483;13603	2735;4132;7799;8483;13603	17164	22135	15330	10627	17385	8850.8	6267.4	9860.1	13856	10175	14.0671	14.434	13.9041	13.3754	14.0856	13.1116	12.6137	13.2674	13.7582	13.3127	14.1553	14.2442
Q9NZB2;Q9NZB2-6;Q9NZB2-4;Q9NZB2-2;Q9NZB2-5;Q5T035	Q9NZB2;Q9NZB2-6;Q9NZB2-4;Q9NZB2-2;Q9NZB2-5	11;11;10;7;7;2	11;11;10;7;7;2	11;11;10;7;7;2	Constitutive coactivator of PPAR-gamma-like protein 1	FAM120A	sp|Q9NZB2|F120A_HUMAN Constitutive coactivator of PPAR-gamma-like protein 1 OS=Homo sapiens OX=9606 GN=FAM120A PE=1 SV=2;sp|Q9NZB2-6|F120A_HUMAN Isoform F of Constitutive coactivator of PPAR-gamma-like protein 1 OS=Homo sapiens OX=9606 GN=FAM120A;sp|Q9NZB2	11	11	11	121.89	1118	1118;1146;1072;628;651;196	0	47.754	67739000	15				2219	202;523;1303;2222;2656;2849;3971;4397;4462;5112;6711	True;True;True;True;True;True;True;True;True;True;True	205;532;1336;2285;2730;2937;4105;4519;4585;5268;6966	379;380;990;991;992;2432;4290;5206;5619;7745;8438;8439;8548;9797;13115	403;404;1060;1061;1062;2585;4597;5575;6020;8349;9105;9106;9220;10549;14156	404;1062;2585;4597;5575;6020;8349;9105;9220;10549;14156	59788	95407	58456	49305	59352	46500	38448	44758	45213	39222	15.8676	16.5418	15.8351	15.5894	15.857	15.5049	15.2306	15.4499	15.4645	15.2594	15.9557	16.352
P46783;Q9NQ39	P46783;Q9NQ39	4;3	4;3	4;3	40S ribosomal protein S10;Putative 40S ribosomal protein S10-like	RPS10;RPS10P5	sp|P46783|RS10_HUMAN 40S ribosomal protein S10 OS=Homo sapiens OX=9606 GN=RPS10 PE=1 SV=1;sp|Q9NQ39|RS10L_HUMAN Putative 40S ribosomal protein S10-like OS=Homo sapiens OX=9606 GN=RPS10P5 PE=5 SV=1	4	4	4	18.898	165	165;176	0	18.25	200390000	7				847	161;2412;2792;3214	True;True;True;True	163;2479;2873;3316	293;294;4716;5489;5490;5491;6257	310;311;5058;5879;5880;5881;6700	311;5058;5881;6700	39676	77682	68487	49913	50535	34534	50784	39796	66504	27406	15.276	16.2453	16.0635	15.6071	15.625	15.0757	15.6321	15.2803	16.0212	14.7422	15.3641	16.0554
P08708	P08708	4	4	4	40S ribosomal protein S17	RPS17	sp|P08708|RS17_HUMAN 40S ribosomal protein S17 OS=Homo sapiens OX=9606 GN=RPS17 PE=1 SV=2	4	4	4	15.55	135	135	0	5.1565	210820000	10				500	3563;3755;6752;6927	True;True;True;True	3674;3877;7008;7192	6865;6866;6867;6868;7238;7239;7240;7241;7242;13271;13764	7372;7373;7374;7375;7770;7771;7772;7773;7774;14395;14966	7372;7772;14395;14966	98178	161630	160280	141770	126440	107950	88883	95129	122820	83727	16.5831	17.3023	17.2902	17.1132	16.9481	16.72	16.4396	16.5376	16.9062	16.3534	16.6713	17.1125
Q9Y448;Q9Y448-3;Q9Y448-2	Q9Y448;Q9Y448-3;Q9Y448-2	2;2;2	2;2;2	2;2;2	Small kinetochore-associated protein	KNSTRN	sp|Q9Y448|SKAP_HUMAN Small kinetochore-associated protein OS=Homo sapiens OX=9606 GN=KNSTRN PE=1 SV=2;sp|Q9Y448-3|SKAP_HUMAN Isoform 3 of Small kinetochore-associated protein OS=Homo sapiens OX=9606 GN=KNSTRN;sp|Q9Y448-2|SKAP_HUMAN Isoform 2 of Small kinet	2	2	2	35.438	316	316;241;286	0	3.941	1883900	1				2388	4955;6654	True;True	5104;6908	9563;13017	10304;14056	10304;14056	4804.1	7054.9	5606.6	3682.1	5636.3	3413.7	2787.7	3095.8	3820.6	3944.2	12.2301	12.7844	12.4529	11.8463	12.4605	11.7371	11.4449	11.5961	11.8996	11.9455	12.3182	12.5946
P18206;P18206-2;P18206-3	P18206;P18206-2	21;21;2	21;21;2	21;21;2	Vinculin	VCL	sp|P18206|VINC_HUMAN Vinculin OS=Homo sapiens OX=9606 GN=VCL PE=1 SV=4;sp|P18206-2|VINC_HUMAN Isoform 1 of Vinculin OS=Homo sapiens OX=9606 GN=VCL	21	21	21	123.8	1134	1134;1066;222	0	229.05	176760000	32				633	12;74;397;577;738;1130;1688;1911;2649;4188;4525;4899;5053;5278;5324;5582;5724;5736;6087;6215;6792	True;True;True;True;True;True;True;True;True;True;True;True;True;True;True;True;True;True;True;True;True	12;74;402;587;756;1156;1730;1960;2723;4306;4652;5044;5208;5454;5501;5766;5914;5926;6312;6444;7053	19;20;21;125;126;127;699;700;701;1102;1412;2108;2109;3120;3660;5195;5196;8045;8666;9414;9415;9711;10289;10366;10787;11114;11134;11896;11897;12133;13440	20;21;22;134;135;136;137;738;739;740;1180;1498;2241;2242;3304;3928;5564;5565;8669;9345;10150;10151;10460;11093;11175;11631;11987;12007;12849;12850;13103;14596	22;134;740;1180;1498;2241;3304;3928;5565;8669;9345;10151;10460;11093;11175;11631;11987;12007;12849;13103;14596	110150	133460	206390	139130	58356	146850	438590	248360	447180	116370	16.7491	17.026	17.655	17.0861	15.8326	17.164	18.7425	17.9221	18.7705	16.8284	16.8373	16.8362
P33176;O60282;O60282-2	P33176	6;1;1	6;1;1	4;0;0	Kinesin-1 heavy chain	KIF5B	sp|P33176|KINH_HUMAN Kinesin-1 heavy chain OS=Homo sapiens OX=9606 GN=KIF5B PE=1 SV=1	6	6	4	109.68	963	963;957;725	0	7.2319	16483000	6				764	1673;3141;3575;5429;5814;7095	True;True;True;True;True;True	1715;3241;3687;5610;6013;7369	3089;6156;6888;10527;10528;11347;14088	3272;6594;7395;11356;11357;12244;15316	3272;6594;7395;11356;12244;15316	5939.8	9861.1	10506	7931.5	5275.3	6380.3	16864	10899	16432	8890.2	12.5362	13.2675	13.3589	12.9534	12.365	12.6394	14.0417	13.4119	14.0042	13.118	12.6244	13.0777
P43243;P43243-2	P43243;P43243-2	8;4	8;4	8;4	Matrin-3	MATR3	sp|P43243|MATR3_HUMAN Matrin-3 OS=Homo sapiens OX=9606 GN=MATR3 PE=1 SV=2;sp|P43243-2|MATR3_HUMAN Isoform 2 of Matrin-3 OS=Homo sapiens OX=9606 GN=MATR3	8	8	8	94.622	847	847;559	0	137.03	51684000	9				830	959;2202;2465;2487;2496;5859;6252;6281	True;True;True;True;True;True;True;True	984;2264;2534;2556;2566;6063;6482;6515	1807;4256;4804;4805;4806;4807;4845;4846;4859;11455;12198;12263;12264	1915;4563;5151;5152;5153;5154;5195;5196;5209;12382;13170;13245;13246	1915;4563;5153;5196;5209;12382;13170;13245	24527	26806	17467	15376	17857	12072	16526	16016	15718	11726	14.5821	14.7103	14.0923	13.9084	14.1242	13.5594	14.0124	13.9672	13.9401	13.5174	14.6702	14.5204
Q9BYG3	Q9BYG3	2	2	2	MKI67 FHA domain-interacting nucleolar phosphoprotein	NIFK	sp|Q9BYG3|MK67I_HUMAN MKI67 FHA domain-interacting nucleolar phosphoprotein OS=Homo sapiens OX=9606 GN=NIFK PE=1 SV=1	2	2	2	34.222	293	293	0.0075377	1.7366	1215600	1				2047	1437;6280	True;True	1472;6513;6514	2661;12261;12262	2828;13243;13244	2828;13243	3147.2	3529.9	1688.6	2363.6	1483.1	910.24	1670.2	1502.5	1763.7	1357.6	11.6199	11.7854	10.7216	11.2068	10.5344	9.8301	10.7058	10.5531	10.7844	10.4068	11.708	11.5956
P38646	P38646	24	24	24	Stress-70 protein, mitochondrial	HSPA9	sp|P38646|GRP75_HUMAN Stress-70 protein, mitochondrial OS=Homo sapiens OX=9606 GN=HSPA9 PE=1 SV=2	24	24	24	73.68	679	679	0	323.31	1786100000	54				805	549;648;858;1146;1522;1523;1524;1778;1853;1861;3246;4052;4293;4714;4754;5412;5492;5913;6069;6638;6809;6932;6974;7261	True;True;True;True;True;True;True;True;True;True;True;True;True;True;True;True;True;True;True;True;True;True;True;True	558;663;878;1173;1561;1562;1563;1825;1900;1908;3347;4179;4410;4411;4847;4890;5592;5673;6118;6292;6293;6892;7070;7197;7241;7242;7541	1044;1254;1255;1256;1614;1615;1616;2135;2136;2137;2819;2820;2821;2822;2823;2824;2825;2826;3389;3537;3538;3539;3554;3555;3556;6308;6309;6310;6311;6312;7859;8204;8205;8206;8207;9004;9005;9006;9007;9008;9009;9075;9076;9077;9078;10502;10503;10504;10639;10640;11545;11860;11861;11862;11863;11864;11865;11866;11867;12989;12990;12991;12992;13471;13773;13774;13851;13852;13853;13854;14355;14356	1116;1336;1337;1338;1709;1710;1711;2270;2271;2272;2993;2994;2995;2996;2997;2998;2999;3000;3001;3636;3794;3795;3796;3811;3812;3813;6756;6757;6758;6759;6760;8478;8837;8838;8839;8840;9707;9708;9709;9710;9711;9712;9778;9779;9780;9781;11330;11331;11332;11477;11478;12481;12812;12813;12814;12815;12816;12817;12818;12819;12820;14027;14028;14029;14030;14630;14975;14976;15062;15063;15064;15065;15596;15597	1116;1336;1711;2271;2996;2998;3000;3636;3794;3813;6757;8478;8840;9710;9781;11330;11478;12481;12815;14029;14630;14975;15062;15596	496570	845260	655430	436950	581160	389930	256480	410950	392170	381480	18.9216	19.689	19.3221	18.7371	19.1486	18.5729	17.9685	18.6486	18.5811	18.5412	19.0098	19.4992
P06748;P06748-2;P06748-3	P06748;P06748-2;P06748-3	4;4;4	4;4;4	4;4;4	Nucleophosmin	NPM1	sp|P06748|NPM_HUMAN Nucleophosmin OS=Homo sapiens OX=9606 GN=NPM1 PE=1 SV=2;sp|P06748-2|NPM_HUMAN Isoform 2 of Nucleophosmin OS=Homo sapiens OX=9606 GN=NPM1;sp|P06748-3|NPM_HUMAN Isoform 3 of Nucleophosmin OS=Homo sapiens OX=9606 GN=NPM1	4	4	4	32.575	294	294;265;259	0	90.441	386180000	7				469	2497;5447;6683;6783	True;True;True;True	2567;5628;6937;7042;7043	4860;4861;10555;10556;13062;13063;13064;13408;13409;13410;13411;13412;13413	5210;5211;11384;11385;14102;14103;14104;14561;14562;14563;14564;14565;14566	5210;11385;14104;14565	186870	222370	185540	134210	117630	79606	175460	146950	161990	112200	17.5117	17.7626	17.5014	17.0341	16.8439	16.2806	17.4208	17.165	17.3055	16.7757	17.5998	17.5727
Q15019;Q15019-3;Q15019-2	Q15019;Q15019-3;Q15019-2	4;4;4	4;4;4	4;4;4	Septin-2	2002-09-01	sp|Q15019|SEPT2_HUMAN Septin-2 OS=Homo sapiens OX=9606 GN=SEPTIN2 PE=1 SV=1;sp|Q15019-3|SEPT2_HUMAN Isoform 3 of Septin-2 OS=Homo sapiens OX=9606 GN=SEPTIN2;sp|Q15019-2|SEPT2_HUMAN Isoform 2 of Septin-2 OS=Homo sapiens OX=9606 GN=SEPTIN2	4	4	4	41.487	361	361;371;396	0	7.2292	12040000	4				1268	636;3022;3911;6678	True;True;True;True	649;3118;4042;6932	1222;5941;7634;13056	1304;6367;8231;14096	1304;6367;8231;14096	2180.1	3354.7	4783.7	4052.8	2090.7	2608	8688.4	5107.6	7369.9	4825.6	11.0902	11.712	12.2239	11.9847	11.0298	11.3487	13.0849	12.3184	12.8474	12.2365	11.1783	11.5221
P21333;P21333-2	P21333;P21333-2	64;64	64;64	60;60	Filamin-A	FLNA	sp|P21333|FLNA_HUMAN Filamin-A OS=Homo sapiens OX=9606 GN=FLNA PE=1 SV=4;sp|P21333-2|FLNA_HUMAN Isoform 2 of Filamin-A OS=Homo sapiens OX=9606 GN=FLNA	64	64	60	280.74	2647	2647;2639	0	323.31	1083000000	103				654	189;199;209;254;288;308;310;321;346;380;452;489;684;772;855;857;873;1233;1328;1373;1517;1714;1860;2056;2158;2162;2440;2635;2891;3072;3454;3808;3909;4316;4359;4366;5435;5840;5841;6338;6342;6348;6725;6733;6734;6778;6801;6840;6843;6897;6953;7002;7039;7063;7098;7117;7148;7149;7186;7221;7254;7307;7308;7428	True;True;True;True;True;True;True;True;True;True;True;True;True;True;True;True;True;True;True;True;True;True;True;True;True;True;True;True;True;True;True;True;True;True;True;True;True;True;True;True;True;True;True;True;True;True;True;True;True;True;True;True;True;True;True;True;True;True;True;True;True;True;True;True	191;202;212;257;292;313;315;325;350;384;462;499;699;789;875;877;894;1261;1362;1407;1556;1758;1907;2109;2219;2223;2507;2508;2709;2980;3170;3559;3931;4040;4434;4476;4484;5616;6041;6042;6574;6578;6584;6980;6988;6989;6990;7037;7062;7103;7106;7160;7220;7271;7310;7335;7372;7391;7423;7424;7464;7501;7534;7592;7593;7719	344;345;346;376;391;392;393;394;461;462;463;528;568;570;571;586;625;670;882;883;938;939;940;941;942;1314;1468;1609;1610;1613;1648;1649;1650;2280;2472;2539;2540;2806;2807;2808;3183;3550;3551;3552;3553;3951;3952;4172;4173;4174;4183;4184;4185;4764;4765;4766;4767;5176;5177;5697;6022;6647;7323;7632;8247;8248;8249;8315;8316;8325;10538;10539;11394;11395;11396;12344;12348;12358;13131;13132;13154;13155;13…	364;365;366;400;416;417;418;419;491;492;493;561;601;603;604;619;660;709;944;945;1007;1008;1009;1010;1011;1396;1557;1704;1705;1708;1746;1747;1748;2417;2627;2697;2698;2979;2980;2981;3375;3807;3808;3809;3810;4237;4238;4476;4477;4478;4487;4488;4489;5108;5109;5110;5111;5112;5113;5114;5545;5546;6104;6453;7119;7861;8229;8880;8881;8882;8948;8949;8958;11367;11368;12294;12295;12296;13326;13330;13340;13341;…	366;400;419;492;561;601;603;619;660;709;945;1011;1396;1557;1704;1708;1748;2417;2627;2697;2979;3375;3808;4238;4476;4487;5112;5546;6104;6453;7119;7861;8229;8881;8949;8958;11368;12294;12296;13326;13330;13340;14172;14203;14206;14547;14615;14689;14693;14775;15008;15110;15202;15239;15321;15347;15397;15399;15481;15538;15587;15718;15720;15912	507430	669620	758810	393380	368700	485320	1775400	1260100	2028200	562500	18.9528	19.353	19.5334	18.5856	18.4921	18.8886	20.7597	20.2651	20.9518	19.1015	19.041	19.1631
P13797;P13797-3;P13797-2	P13797;P13797-3;P13797-2	2;2;2	2;2;2	2;2;2	Plastin-3	PLS3	sp|P13797|PLST_HUMAN Plastin-3 OS=Homo sapiens OX=9606 GN=PLS3 PE=1 SV=4;sp|P13797-3|PLST_HUMAN Isoform 3 of Plastin-3 OS=Homo sapiens OX=9606 GN=PLS3;sp|P13797-2|PLST_HUMAN Isoform 2 of Plastin-3 OS=Homo sapiens OX=9606 GN=PLS3	2	2	2	70.81	630	630;585;617	0	2.7737	3056600	3				582	2860;2921	True;True	2949;3011	5644;5749	6047;6048;6162	6048;6162	6490.5	6768.5	9665.6	9231.2	5799.2	7508.9	19849	11303	18482	7111	12.6641	12.7246	13.2386	13.1723	12.5016	12.8744	14.2768	13.4644	14.1738	12.7958	12.7523	12.5348
P51114;P51114-2;P51114-3	P51114;P51114-2;P51114-3	7;7;5	7;7;5	5;5;3	Fragile X mental retardation syndrome-related protein 1	FXR1	sp|P51114|FXR1_HUMAN Fragile X mental retardation syndrome-related protein 1 OS=Homo sapiens OX=9606 GN=FXR1 PE=1 SV=3;sp|P51114-2|FXR1_HUMAN Isoform 2 of Fragile X mental retardation syndrome-related protein 1 OS=Homo sapiens OX=9606 GN=FXR1;sp|P51114-3|F	7	7	5	69.72	621	621;539;536	0	8.1383	28049000	8				892	217;1311;1400;1580;3202;3768;6936	True;True;True;True;True;True;True	220;1344;1434;1620;3304;3890;7202	409;2443;2577;2915;6242;7261;7262;13781	434;2597;2736;3095;6685;7798;7799;14983	434;2597;2736;3095;6685;7799;14983	14440	24199	12977	10007	13719	7974.5	10277	10429	14163	7406.1	13.8178	14.5627	13.6637	13.2887	13.7439	12.9612	13.3271	13.3483	13.7898	12.8545	13.9059	14.3728
P23396;P23396-2	P23396;P23396-2	10;9	10;9	10;9	40S ribosomal protein S3	RPS3	sp|P23396|RS3_HUMAN 40S ribosomal protein S3 OS=Homo sapiens OX=9606 GN=RPS3 PE=1 SV=2;sp|P23396-2|RS3_HUMAN Isoform 2 of 40S ribosomal protein S3 OS=Homo sapiens OX=9606 GN=RPS3	10	10	10	26.688	243	243;259	0	323.31	626790000	25				674	910;1606;1685;2005;2031;2125;2198;2406;6258;6558	True;True;True;True;True;True;True;True;True;True	934;1647;1727;2056;2082;2184;2260;2473;6490;6807	1718;1719;1720;1721;2965;2966;2967;2968;3114;3115;3116;3828;3873;3874;4120;4121;4122;4249;4250;4706;4707;4708;12216;12827	1816;1817;1818;1819;3145;3146;3147;3148;3297;3298;3299;3300;4101;4147;4148;4423;4424;4425;4556;4557;5048;5049;5050;13190;13848	1816;3145;3297;4101;4148;4425;4556;5049;13190;13848	324470	566620	440460	310000	365560	291400	251230	315960	376690	252740	18.3077	19.112	18.7487	18.2419	18.4797	18.1526	17.9386	18.2694	18.523	17.9473	18.3959	18.9222
Q13151	Q13151	4	4	4	Heterogeneous nuclear ribonucleoprotein A0	HNRNPA0	sp|Q13151|ROA0_HUMAN Heterogeneous nuclear ribonucleoprotein A0 OS=Homo sapiens OX=9606 GN=HNRNPA0 PE=1 SV=1	4	4	4	30.84	305	305	0	134.89	137860000	8				1176	207;1396;1410;3533	True;True;True;True	210;1430;1444;3641	388;389;2572;2573;2599;2600;6777;6778	413;414;2730;2731;2762;2763;7258;7259	413;2731;2763;7258	21299	36592	28038	16667	19560	13723	19007	20590	21537	16823	14.3785	15.1592	14.7751	14.0247	14.2556	13.7443	14.2142	14.3297	14.3945	14.0381	14.4667	14.9694
Q9Y6M1;Q9Y6M1-1;Q9Y6M1-5;Q9Y6M1-6;Q9Y6M1-3;Q9Y6M1-4	Q9Y6M1;Q9Y6M1-1;Q9Y6M1-5;Q9Y6M1-6;Q9Y6M1-3;Q9Y6M1-4	2;2;1;1;1;1	2;2;1;1;1;1	2;2;1;1;1;1	Insulin-like growth factor 2 mRNA-binding protein 2	IGF2BP2	sp|Q9Y6M1|IF2B2_HUMAN Insulin-like growth factor 2 mRNA-binding protein 2 OS=Homo sapiens OX=9606 GN=IGF2BP2 PE=1 SV=2;sp|Q9Y6M1-1|IF2B2_HUMAN Isoform 2 of Insulin-like growth factor 2 mRNA-binding protein 2 OS=Homo sapiens OX=9606 GN=IGF2BP2;sp|Q9Y6M1-5|I	2	2	2	66.121	599	599;556;493;531;536;542	0	4.1113	8033500	3				2419	358;2895	True;True	362;2984	637;5703;5704	672;6110;6111	672;6110	13231	19939	10316	11782	9880.1	6147.4	6409.9	9760.1	11216	9748.4	13.6916	14.2833	13.3326	13.5243	13.2703	12.5858	12.6461	13.2527	13.4533	13.2509	13.7798	14.0934
Q16555;Q16555-2;Q14195;Q14194;Q14195-2;Q14194-2	Q16555;Q16555-2	8;8;2;2;2;2	8;8;2;2;2;2	8;8;2;2;2;2	Dihydropyrimidinase-related protein 2	DPYSL2	sp|Q16555|DPYL2_HUMAN Dihydropyrimidinase-related protein 2 OS=Homo sapiens OX=9606 GN=DPYSL2 PE=1 SV=1;sp|Q16555-2|DPYL2_HUMAN Isoform 2 of Dihydropyrimidinase-related protein 2 OS=Homo sapiens OX=9606 GN=DPYSL2	8	8	8	62.293	572	572;536;570;572;684;686	0	14.876	40861000	9				1332	1100;2387;2447;3186;3193;4022;5938;6690	True;True;True;True;True;True;True;True	1127;2454;2515;3287;3294;4148;6146;6945	2062;4682;4779;6220;6227;7807;11612;13080;13081	2192;5023;5126;6662;6670;8420;8421;12550;14120;14121	2192;5023;5126;6662;6670;8420;12550;14121	36739	56946	57444	33400	26648	33407	96171	70040	111020	42497	15.165	15.7973	15.8099	15.0276	14.7017	15.0279	16.5533	16.0959	16.7605	15.3751	15.2532	15.6074
Q9UHD8;Q9UHD8-2;Q9UHD8-7;Q9UHD8-5;Q9UHD8-4;Q9UHD8-9;Q9UHD8-3;Q9UHD8-8	Q9UHD8;Q9UHD8-2;Q9UHD8-7;Q9UHD8-5;Q9UHD8-4;Q9UHD8-9;Q9UHD8-3;Q9UHD8-8	8;8;8;8;4;4;4;4	8;8;8;8;4;4;4;4	8;8;8;8;4;4;4;4	Septin-9	2009-09-01	sp|Q9UHD8|SEPT9_HUMAN Septin-9 OS=Homo sapiens OX=9606 GN=SEPTIN9 PE=1 SV=2;sp|Q9UHD8-2|SEPT9_HUMAN Isoform 2 of Septin-9 OS=Homo sapiens OX=9606 GN=SEPTIN9;sp|Q9UHD8-7|SEPT9_HUMAN Isoform 7 of Septin-9 OS=Homo sapiens OX=9606 GN=SEPTIN9;sp|Q9UHD8-5|SEPT9_	8	8	8	65.401	586	586;568;567;579;335;362;422;474	0	11.707	41068000	11				2274	28;147;725;2032;2856;5202;6121;6350	True;True;True;True;True;True;True;True	28;148;743;2083;2945;5375;6346;6586	46;260;261;1389;3875;3876;5635;10150;10151;11949;12361	50;275;276;1475;4149;4150;6037;10939;10940;12905;13344	50;275;1475;4150;6037;10939;12905;13344	18568	32467	26934	19816	16552	18146	61707	44757	66900	24083	14.1805	14.9867	14.7171	14.2744	14.0147	14.1474	15.9131	15.4498	16.0297	14.5557	14.2687	14.7968
Q9UKX7-2;Q9UKX7	Q9UKX7-2;Q9UKX7	3;2	3;2	3;2	Nuclear pore complex protein Nup50	NUP50	sp|Q9UKX7-2|NUP50_HUMAN Isoform 2 of Nuclear pore complex protein Nup50 OS=Homo sapiens OX=9606 GN=NUP50;sp|Q9UKX7|NUP50_HUMAN Nuclear pore complex protein Nup50 OS=Homo sapiens OX=9606 GN=NUP50 PE=1 SV=2	3	3	3	46.862	440	440;468	0	39.715	17609000	4				2305	3997;6712;7353	True;True;True	4126;6967;7643	7779;13116;14544;14545	8389;14157;15799;15800	8389;14157;15800	24420	40558	30124	28362	24844	22012	14865	17294	19508	21742	14.5758	15.3077	14.8786	14.7917	14.6006	14.426	13.8596	14.078	14.2518	14.4082	14.6639	15.1178
P07814	P07814	6	6	6	Bifunctional glutamate/proline--tRNA ligase;Glutamate--tRNA ligase;Proline--tRNA ligase	EPRS	sp|P07814|SYEP_HUMAN Bifunctional glutamate/proline--tRNA ligase OS=Homo sapiens OX=9606 GN=EPRS1 PE=1 SV=5	6	6	6	170.59	1512	1512	0	15.777	38691000	7				484	1138;1921;3903;4523;4560;6749	True;True;True;True;True;True	1164;1970;4034;4650;4688;7005	2120;3678;7623;8660;8661;8725;13268	2254;3948;8220;9339;9340;9408;14392	2254;3948;8220;9339;9408;14392	11823	21455	20503	14669	14563	10980	14173	13163	17907	11246	13.5293	14.389	14.3235	13.8405	13.83	13.4226	13.7909	13.6842	14.1282	13.4571	13.6175	14.1992
P0DMV8-2;P0DMV8;P0DMV9	P0DMV8-2;P0DMV8;P0DMV9	12;11;11	10;9;9	4;3;3	Heat shock 70 kDa protein 1A;Heat shock 70 kDa protein 1B	HSPA1A;HSPA1B	sp|P0DMV8-2|HS71A_HUMAN Isoform 2 of Heat shock 70 kDa protein 1A OS=Homo sapiens OX=9606 GN=HSPA1A;sp|P0DMV8|HS71A_HUMAN Heat shock 70 kDa protein 1A OS=Homo sapiens OX=9606 GN=HSPA1A PE=1 SV=1;sp|P0DMV9|HS71B_HUMAN Heat shock 70 kDa protein 1B OS=Homo sa	12	10	4	63.936	586	586;641;641	0	46.771	386080000	23				529	557;679;861;2869;3005;3167;4282;4539;5463;6061;6639;7342	True;True;True;True;True;False;True;True;True;True;False;True	566;694;881;2958;3098;3267;4399;4666;5643;6281;6893;7632	1061;1062;1063;1305;1306;1307;1623;1624;5660;5905;6190;6191;8192;8691;8692;10575;10576;10577;10578;10579;11831;11832;12993;12994;12995;12996;12997;14528	1133;1134;1135;1136;1137;1387;1388;1389;1718;1719;1720;6066;6327;6629;6630;8825;9372;9373;11405;11406;11407;11408;11409;12783;12784;14031;14032;14033;14034;14035;15783	1136;1389;1718;6066;6327;6630;8825;9372;11406;12783;14031;15783	161410	251770	193610	134780	157140	114310	144150	159860	176850	132090	17.3004	17.9417	17.5628	17.0402	17.2617	16.8026	17.1372	17.2864	17.4322	17.0112	17.3885	17.7519
O60701;O60701-3;O60701-2	O60701;O60701-3;O60701-2	2;2;2	2;2;2	2;2;2	UDP-glucose 6-dehydrogenase	UGDH	sp|O60701|UGDH_HUMAN UDP-glucose 6-dehydrogenase OS=Homo sapiens OX=9606 GN=UGDH PE=1 SV=1;sp|O60701-3|UGDH_HUMAN Isoform 3 of UDP-glucose 6-dehydrogenase OS=Homo sapiens OX=9606 GN=UGDH;sp|O60701-2|UGDH_HUMAN Isoform 2 of UDP-glucose 6-dehydrogenase OS=Ho	2	2	2	55.023	494	494;397;427	0	18.489	2545200	2				290	1761;6988	True;True	1808;7257	3356;13876	3602;15088	3602;15088	1244.2	1745.5	2067.6	1832.3	1308	1409.2	4332.1	2362.9	4612.7	1706.5	10.281	10.7694	11.0137	10.8394	10.3531	10.4607	12.0809	11.2063	12.1714	10.7368	10.3692	10.5796
Q9NQC7;Q9NQC7-2	Q9NQC7;Q9NQC7-2	7;7	7;7	7;7	Ubiquitin carboxyl-terminal hydrolase CYLD	CYLD	sp|Q9NQC7|CYLD_HUMAN Ubiquitin carboxyl-terminal hydrolase CYLD OS=Homo sapiens OX=9606 GN=CYLD PE=1 SV=1;sp|Q9NQC7-2|CYLD_HUMAN Isoform 2 of Ubiquitin carboxyl-terminal hydrolase CYLD OS=Homo sapiens OX=9606 GN=CYLD	7	7	7	107.31	956	956;953	0	31.069	223210000	10				2149	1268;1595;2518;2573;4220;5547;6262	True;True;True;True;True;True;True	1298;1636;2589;2647;4336;5730;6494	2357;2358;2949;4897;5044;5045;8096;8097;8098;10726;12224	2502;2503;3129;5250;5408;5409;8725;8726;8727;11569;13198	2503;3129;5250;5409;8726;11569;13198	151240	233140	168650	122870	160860	115810	70148	120490	103600	108540	17.2065	17.8308	17.3637	16.9068	17.2954	16.8214	16.0981	16.8786	16.6607	16.7279	17.2946	17.641
Q8WX93;Q8WX93-8;Q8WX93-3;Q8WX93-2;Q8WX93-9;Q8WX93-5;Q8WX93-4;Q8WX93-7;Q86TC9;Q8WX93-6;Q86TC9-2	Q8WX93;Q8WX93-8;Q8WX93-3;Q8WX93-2;Q8WX93-9;Q8WX93-5;Q8WX93-4;Q8WX93-7	5;5;5;5;5;5;4;3;1;1;1	5;5;5;5;5;5;4;3;1;1;1	5;5;5;5;5;5;4;3;1;1;1	Palladin	PALLD	sp|Q8WX93|PALLD_HUMAN Palladin OS=Homo sapiens OX=9606 GN=PALLD PE=1 SV=3;sp|Q8WX93-8|PALLD_HUMAN Isoform 8 of Palladin OS=Homo sapiens OX=9606 GN=PALLD;sp|Q8WX93-3|PALLD_HUMAN Isoform 3 of Palladin OS=Homo sapiens OX=9606 GN=PALLD;sp|Q8WX93-2|PALLD_HUMAN	5	5	5	150.56	1383	1383;777;1001;1106;1123;1159;672;385;1320;533;1045	0	24.586	13783000	6				1808	1710;2902;3780;4323;4861	True;True;True;True;True	1754;2992;3902;4440;5002	3178;3179;5720;7279;8257;9298	3370;3371;6131;7816;8890;10014	3370;6131;7816;8890;10014	4342.5	7683.3	9752.3	5969.6	4994.1	5310.5	10273	9073	13509	7719.6	12.0843	12.9075	13.2515	12.5434	12.286	12.3746	13.3266	13.1474	13.7216	12.9143	12.1725	12.7177
P04632	P04632	2	2	2	Calpain small subunit 1	CAPNS1	sp|P04632|CPNS1_HUMAN Calpain small subunit 1 OS=Homo sapiens OX=9606 GN=CAPNS1 PE=1 SV=1	2	2	2	28.315	268	268	0	3.7303	20296000	4				437	5790;6361	True;True	5987;5988;6597	11313;11314;12374;12375	12210;12211;13358;13359	12211;13358	11159	9569	19834	21331	10071	17362	35796	16207	30976	22959	13.4459	13.2242	14.2757	14.3807	13.2979	14.0836	15.1275	13.9843	14.9189	14.4868	13.5341	13.0343
Q8IUW3;Q8IUW3-2	Q8IUW3	4;1	4;1	4;1	Spermatogenesis-associated protein 2-like protein	SPATA2L	sp|Q8IUW3|SPA2L_HUMAN Spermatogenesis-associated protein 2-like protein OS=Homo sapiens OX=9606 GN=SPATA2L PE=1 SV=1	4	4	4	46.178	424	424;152	0	5.8802	38035000	4				1630	120;564;1680;6990	True;True;True;True	121;573;1722;7259	213;1073;3104;13878	228;1147;3287;15090	228;1147;3287;15090	27561	40425	32660	25884	27717	21845	11332	24886	18809	15300	14.7503	15.303	14.9952	14.6598	14.7585	14.415	13.4681	14.603	14.1991	13.9012	14.8385	15.1131
Q96CW1;Q96CW1-2	Q96CW1;Q96CW1-2	4;4	4;4	4;4	AP-2 complex subunit mu	AP2M1	sp|Q96CW1|AP2M1_HUMAN AP-2 complex subunit mu OS=Homo sapiens OX=9606 GN=AP2M1 PE=1 SV=2;sp|Q96CW1-2|AP2M1_HUMAN Isoform 2 of AP-2 complex subunit mu OS=Homo sapiens OX=9606 GN=AP2M1	4	4	4	49.654	435	435;433	0	4.7661	27844000	5				1876	2608;3115;3714;6298	True;True;True;True	2682;3215;3835;6532	5132;6113;7172;7173;12292	5501;6550;7703;7704;13274	5501;6550;7703;13274	46533	57615	45883	42018	49770	31915	32151	39472	54725	33776	15.506	15.8142	15.4857	15.3587	15.603	14.9619	14.9726	15.2685	15.7399	15.0437	15.5941	15.6243
P46782	P46782	7	7	7	40S ribosomal protein S5;40S ribosomal protein S5, N-terminally processed	RPS5	sp|P46782|RS5_HUMAN 40S ribosomal protein S5 OS=Homo sapiens OX=9606 GN=RPS5 PE=1 SV=4	7	7	7	22.876	204	204	0	17.047	330790000	11				846	541;2593;3887;4752;4753;6287;7364	True;True;True;True;True;True;True	550;2667;4017;4018;4888;4889;6521;7654	1033;5085;5086;7597;7598;7599;7600;9071;9072;9073;9074;12274;12275;14567	1105;5451;5452;8192;8193;8194;8195;9774;9775;9776;9777;13256;13257;15824;15825	1105;5452;8192;9775;9777;13256;15824	59070	95200	90091	75442	71599	62418	54560	61074	69159	55073	15.8501	16.5387	16.4591	16.2031	16.1277	15.9297	15.7356	15.8983	16.0776	15.7491	15.9383	16.3488
P50552	P50552	4	4	4	Vasodilator-stimulated phosphoprotein	VASP	sp|P50552|VASP_HUMAN Vasodilator-stimulated phosphoprotein OS=Homo sapiens OX=9606 GN=VASP PE=1 SV=3	4	4	4	39.829	380	380	0	21.71	12896000	4				887	4788;5614;6015;6528	True;True;True;True	4925;5801;6234;6777	9136;10899;11754;12784	9842;11754;12703;13805	9842;11754;12703;13805	14817	24332	17603	14110	19520	23247	26687	21610	30639	23644	13.855	14.5706	14.1035	13.7844	14.2527	14.5048	14.7038	14.3994	14.9031	14.5292	13.9431	14.3807
O14979;REV__Q8N0S2-3;REV__Q8N0S2-2;REV__Q8N0S2;REV__Q9ULL8-2;REV__Q9ULL8	O14979	6;1;1;1;1;1	6;1;1;1;1;1	1;0;0;0;0;0	Heterogeneous nuclear ribonucleoprotein D-like	HNRNPDL	sp|O14979|HNRDL_HUMAN Heterogeneous nuclear ribonucleoprotein D-like OS=Homo sapiens OX=9606 GN=HNRNPDL PE=1 SV=3	6	6	1	46.437	420	420;190;282;351;1377;1493	0	11.204	63930000	11				206	840;2865;4531;5088;6866;7326	True;True;True;True;True;True	859;2954;4658;5244;7129;7615	1585;5654;8679;8680;8681;9759;9760;9761;13564;13565;14505	1678;6060;9359;9360;9361;10510;10511;10512;14724;14725;15757	1678;6060;9359;10511;14724;15757	66882	75442	60638	42169	40637	33772	57727	50227	49512	36958	16.0293	16.2031	15.8879	15.3639	15.3105	15.0435	15.817	15.6162	15.5955	15.1736	16.1175	16.0132
P11940;P11940-2;Q9H361;Q4VXU2;Q4VXU2-2;Q5JQF8;Q96DU9-2	P11940;P11940-2	16;16;6;4;4;1;1	16;16;6;4;4;1;1	10;10;6;3;3;1;0	Polyadenylate-binding protein 1	PABPC1	sp|P11940|PABP1_HUMAN Polyadenylate-binding protein 1 OS=Homo sapiens OX=9606 GN=PABPC1 PE=1 SV=2;sp|P11940-2|PABP1_HUMAN Isoform 2 of Polyadenylate-binding protein 1 OS=Homo sapiens OX=9606 GN=PABPC1	16	16	10	70.67	636	636;547;631;614;330;200;350	0	103.91	275410000	21				560	406;769;1320;1484;1487;2098;2298;2677;4157;4422;4730;5632;5731;6760;7189;7397	True;True;True;True;True;True;True;True;True;True;True;True;True;True;True;True	411;786;1353;1522;1525;2153;2362;2751;4276;4544;4863;5821;5921;7016;7467;7468;7687	714;1463;2457;2458;2459;2750;2751;2755;4017;4407;5252;8002;8479;8480;9027;9028;9029;10930;11128;13286;14246;14247;14248;14249;14250;14607	754;1552;2612;2613;2614;2920;2921;2925;4305;4717;5623;8625;9148;9149;9730;9731;9732;11791;11792;12001;14411;15484;15485;15486;15487;15488;15866	754;1552;2612;2921;2925;4305;4717;5623;8625;9148;9732;11792;12001;14411;15486;15866	219850	350200	300630	175340	228140	189220	127300	187550	224600	151560	17.7462	18.4178	18.1976	17.4198	17.7996	17.5297	16.9579	17.5169	17.777	17.2095	17.8343	18.228
P46777	P46777	6	6	6	60S ribosomal protein L5	RPL5	sp|P46777|RL5_HUMAN 60S ribosomal protein L5 OS=Homo sapiens OX=9606 GN=RPL5 PE=1 SV=3	6	6	6	34.362	297	297	0	10.438	94655000	14				842	1478;2065;2190;2757;4588;7363	True;True;True;True;True;True	1516;2118;2252;2836;4717;7653	2739;2740;2741;3964;4236;4237;5418;5419;8767;14564;14565;14566	2909;2910;2911;4250;4542;4543;4544;5806;5807;9450;15820;15821;15822;15823	2910;4250;4544;5806;9450;15823	50318	73114	48071	45065	45762	23794	53138	41549	63365	31979	15.6188	16.1579	15.5529	15.4597	15.4819	14.5383	15.6975	15.3425	15.9514	14.9648	15.7069	15.968
Q9UM82	Q9UM82	4	4	4	Spermatogenesis-associated protein 2	SPATA2	sp|Q9UM82|SPAT2_HUMAN Spermatogenesis-associated protein 2 OS=Homo sapiens OX=9606 GN=SPATA2 PE=1 SV=2	4	4	4	58.427	520	520	0	7.5011	36541000	4				2319	668;1603;5111;5694	True;True;True;True	683;1644;5267;5883	1285;2962;9796;11059	1367;3142;10548;11929	1367;3142;10548;11929	40739	83940	52581	36934	54020	37025	21534	36469	31234	32928	15.3141	16.3571	15.6823	15.1727	15.7212	15.1762	14.3943	15.1544	14.9308	15.007	15.4023	16.1672
P25398	P25398	2	2	2	40S ribosomal protein S12	RPS12	sp|P25398|RS12_HUMAN 40S ribosomal protein S12 OS=Homo sapiens OX=9606 GN=RPS12 PE=1 SV=3	2	2	2	14.515	132	132	0	2.6924	95333000	4				691	1245;6184	True;True	1274;6413	2302;12080;12081;12082	2439;13048;13049;13050	2439;13050	52791	80517	64461	49764	53479	32421	64136	55589	70034	34409	15.688	16.297	15.9761	15.6028	15.7067	14.9846	15.9688	15.7625	16.0958	15.0705	15.7762	16.1071
O95340;O95340-2	O95340;O95340-2	10;10	10;10	10;10	Bifunctional 3-phosphoadenosine 5-phosphosulfate synthase 2;Sulfate adenylyltransferase;Adenylyl-sulfate kinase	PAPSS2	sp|O95340|PAPS2_HUMAN Bifunctional 3-phosphoadenosine 5-phosphosulfate synthase 2 OS=Homo sapiens OX=9606 GN=PAPSS2 PE=1 SV=2;sp|O95340-2|PAPS2_HUMAN Isoform B of Bifunctional 3-phosphoadenosine 5-phosphosulfate synthase 2 OS=Homo sapiens OX=9606 GN=PA	10	10	10	69.5	614	614;619	0	105.14	260730000	18				364	160;851;990;1081;1121;2312;2787;3243;4434;4877	True;True;True;True;True;True;True;True;True;True	162;871;1015;1107;1148;2376;2867;3344;4557;5021	291;292;1604;1605;1859;1860;2037;2038;2092;4452;4453;5478;6305;8500;8501;8502;9370;9371	308;309;1699;1700;1974;1975;2167;2168;2223;4763;4764;5868;6753;9172;9173;9174;10102;10103	309;1699;1974;2168;2223;4764;5868;6753;9173;10102	218720	365860	275910	221830	261000	199940	162870	214550	225560	187900	17.7387	18.4809	18.0738	17.7591	17.9937	17.6092	17.3134	17.711	17.7832	17.5196	17.8269	18.2911
P42285	P42285	2	2	2	Superkiller viralicidic activity 2-like 2	SKIV2L2	sp|P42285|MTREX_HUMAN Exosome RNA helicase MTR4 OS=Homo sapiens OX=9606 GN=MTREX PE=1 SV=3	2	2	2	117.8	1042	1042	0.006734	1.7529	0	1				824	4556;6673	True;True	4684;6927	8720;13047	9403;14086	9403;14086	4007.1	3774.3	4028.7	5635.5	3821.6	2048.4	2682.5	1388.8	3011.4	4021.9	11.9683	11.882	11.9761	12.4603	11.9	11.0003	11.3894	10.4396	11.5562	11.9737	12.0565	11.6921
P09525;P09525-2	P09525;P09525-2	5;5	5;5	5;5	Annexin A4	ANXA4	sp|P09525|ANXA4_HUMAN Annexin A4 OS=Homo sapiens OX=9606 GN=ANXA4 PE=1 SV=4;sp|P09525-2|ANXA4_HUMAN Isoform 2 of Annexin A4 OS=Homo sapiens OX=9606 GN=ANXA4	5	5	5	35.882	319	319;237	0	46.823	25041000	7				515	908;2422;3143;4756;6518	True;True;True;True;True	932;2489;3243;4892;6767	1713;1714;4737;4738;6158;9080;12766	1811;1812;5081;5082;6596;9783;13787	1811;5082;6596;9783;13787	12788	12866	16426	11137	4913.5	11676	39401	22206	34790	9347.4	13.6425	13.6513	14.0037	13.4431	12.2625	13.5113	15.2659	14.4387	15.0864	13.1903	13.7307	13.4614
Q14764	Q14764	14	14	14	Major vault protein	MVP	sp|Q14764|MVP_HUMAN Major vault protein OS=Homo sapiens OX=9606 GN=MVP PE=1 SV=4	14	14	14	99.326	893	893	0	76.818	151580000	21				1257	430;445;534;689;876;1632;2189;2512;2941;3024;3244;4733;5752;7051	True;True;True;True;True;True;True;True;True;True;True;True;True;True	440;455;543;704;897;1674;2251;2583;3031;3120;3345;4866;5944;7322	841;864;865;866;1023;1325;1326;1327;1655;3023;4234;4235;4889;5784;5785;5943;5944;6306;9034;11206;13994	903;926;927;928;1095;1407;1408;1409;1753;3204;4540;4541;5242;6199;6200;6369;6370;6754;9737;12084;15218	903;926;1095;1408;1753;3204;4540;5242;6199;6369;6754;9737;12084;15218	36081	57723	34583	39121	38447	26038	27726	35219	33490	31039	15.139	15.8169	15.0778	15.2557	15.2306	14.6683	14.759	15.1041	15.0314	14.9218	15.2271	15.627
P62826	P62826	3	3	3	GTP-binding nuclear protein Ran	RAN	sp|P62826|RAN_HUMAN GTP-binding nuclear protein Ran OS=Homo sapiens OX=9606 GN=RAN PE=1 SV=3	3	3	3	24.423	216	216	0	5.9103	60032000	8				1016	67;2778;3936	True;True;True	67;2857;4068	113;114;115;5449;5450;7672;7673	118;119;120;5837;5838;5839;8270;8271	120;5838;8270	26786	34879	51737	35598	13494	26140	97658	63598	124280	31586	14.7092	15.0901	15.6589	15.1195	13.72	14.674	16.5755	15.9567	16.9232	14.947	14.7973	14.9002
P09012	P09012	2	2	2	U1 small nuclear ribonucleoprotein A	SNRPA	sp|P09012|SNRPA_HUMAN U1 small nuclear ribonucleoprotein A OS=Homo sapiens OX=9606 GN=SNRPA PE=1 SV=3	2	2	2	31.279	282	282	0	13.46	42587000	3				506	1937;5865	True;True	1986;6069	3701;3702;11461	3971;3972;12388	3972;12388	41755	71669	53311	36718	41945	29035	42049	48336	48711	30441	15.3497	16.1291	15.7021	15.1642	15.3562	14.8255	15.3598	15.5608	15.572	14.8937	15.4378	15.9392
P19367-3;P19367;P19367-4;P19367-2	P19367-3;P19367;P19367-4;P19367-2	2;1;1;1	2;1;1;1	2;1;1;1	Hexokinase-1	HK1	sp|P19367-3|HXK1_HUMAN Isoform 3 of Hexokinase-1 OS=Homo sapiens OX=9606 GN=HK1;sp|P19367|HXK1_HUMAN Hexokinase-1 OS=Homo sapiens OX=9606 GN=HK1 PE=1 SV=3;sp|P19367-4|HXK1_HUMAN Isoform 4 of Hexokinase-1 OS=Homo sapiens OX=9606 GN=HK1;sp|P19367-2|HXK1_HUMA	2	2	2	102.74	921	921;917;905;916	0.007377	1.7052	0	1				641	2522;3943	True;True	2593;4076	4901;7684	5254;8282	5254;8282	4105.4	3237.3	5293.5	4156.3	3471	3421.9	9278.5	5000.1	10778	4548.3	12.0033	11.6606	12.37	12.0211	11.7611	11.7406	13.1797	12.2877	13.3958	12.1511	12.0915	11.4707
Q13435	Q13435	4	4	4	Splicing factor 3B subunit 2	SF3B2	sp|Q13435|SF3B2_HUMAN Splicing factor 3B subunit 2 OS=Homo sapiens OX=9606 GN=SF3B2 PE=1 SV=2	4	4	4	100.23	895	895	0	55.316	11417000	6				1200	1776;2659;3391;6877	True;True;True;True	1823;2733;3496;7140	3387;5211;6544;13582;13583;13584	3634;5580;7011;14743;14744;14745	3634;5580;7011;14744	4157.1	7902.4	4649.1	4767.7	5311.5	3054	2247.3	4105.4	4126.6	3901.7	12.0214	12.9481	12.1827	12.2191	12.3749	11.5765	11.134	12.0033	12.0107	11.9299	12.1095	12.7582
Q96HC4;Q96HC4-7;Q96HC4-4;Q96HC4-6;Q96HC4-2;Q96HC4-3	Q96HC4;Q96HC4-7;Q96HC4-4;Q96HC4-6	5;3;3;3;2;2	5;3;3;3;2;2	5;3;3;3;2;2	PDZ and LIM domain protein 5	PDLIM5	sp|Q96HC4|PDLI5_HUMAN PDZ and LIM domain protein 5 OS=Homo sapiens OX=9606 GN=PDLIM5 PE=1 SV=5;sp|Q96HC4-7|PDLI5_HUMAN Isoform 7 of PDZ and LIM domain protein 5 OS=Homo sapiens OX=9606 GN=PDLIM5;sp|Q96HC4-4|PDLI5_HUMAN Isoform 4 of PDZ and LIM domain prote	5	5	5	63.944	596	596;483;487;625;234;214	0	15.542	25684000	6				1904	1802;2002;3585;5046;7179	True;True;True;True;True	1848;2053;3697;5201;7457	3428;3824;6904;9702;9703;14224	3675;4097;7412;10450;10451;15457	3675;4097;7412;10450;15457	12762	23435	23558	14762	13292	14338	30238	19553	34934	19121	13.6396	14.5164	14.5239	13.8496	13.6983	13.8076	14.8841	14.2551	15.0923	14.2229	13.7277	14.3265
Q9Y490	Q9Y490	14	14	13	Talin-1	TLN1	sp|Q9Y490|TLN1_HUMAN Talin-1 OS=Homo sapiens OX=9606 GN=TLN1 PE=1 SV=3	14	14	13	269.76	2541	2541	0	23.984	53312000	17				2390	163;270;400;588;663;748;1310;1528;2048;4415;4787;5451;6981;7017	True;True;True;True;True;True;True;True;True;True;True;True;True;True	165;274;405;598;678;765;1343;1567;2100;4537;4924;5631;7249;7287	296;495;706;1116;1279;1425;1426;2442;2833;3938;3939;8472;9135;10560;13865;13939	313;314;527;745;1194;1361;1511;1512;2595;2596;3008;4224;4225;9140;9841;11389;15076;15162	313;527;745;1194;1361;1511;2596;3008;4224;9140;9841;11389;15076;15162	49129	77964	101960	53934	40134	50950	220090	142380	235730	60533	15.5843	16.2505	16.6376	15.7189	15.2925	15.6368	17.7477	17.1194	17.8468	15.8854	15.6724	16.0607
Q58A45;Q58A45-3;Q58A45-2;Q58A45-4	Q58A45;Q58A45-3;Q58A45-2;Q58A45-4	2;2;2;1	2;2;2;1	2;2;2;1	PAB-dependent poly(A)-specific ribonuclease subunit PAN3	PAN3	sp|Q58A45|PAN3_HUMAN PAN2-PAN3 deadenylation complex subunit PAN3 OS=Homo sapiens OX=9606 GN=PAN3 PE=1 SV=3;sp|Q58A45-3|PAN3_HUMAN Isoform 3 of PAN2-PAN3 deadenylation complex subunit PAN3 OS=Homo sapiens OX=9606 GN=PAN3;sp|Q58A45-2|PAN3_HUMAN Isoform 2 of	2	2	2	95.612	887	887;833;575;687	0	2.7444	1286800	2				1395	3173;4322	True;True	3274;4439	6202;8256	6641;8889	6641;8889	11178	15260	13025	10706	12409	10302	6392.8	8894.6	6859.4	7994.1	13.4484	13.8975	13.669	13.3861	13.5991	13.3306	12.6422	13.1187	12.7439	12.9647	13.5365	13.7076
P00338;P00338-3;P00338-4;P00338-2;P00338-5;P07864;Q6ZMR3	P00338;P00338-3;P00338-4;P00338-2;P00338-5	9;9;7;5;5;1;1	9;9;7;5;5;1;1	8;8;6;4;4;0;0	L-lactate dehydrogenase A chain	LDHA	sp|P00338|LDHA_HUMAN L-lactate dehydrogenase A chain OS=Homo sapiens OX=9606 GN=LDHA PE=1 SV=2;sp|P00338-3|LDHA_HUMAN Isoform 3 of L-lactate dehydrogenase A chain OS=Homo sapiens OX=9606 GN=LDHA;sp|P00338-4|LDHA_HUMAN Isoform 4 of L-lactate dehydrogenase A	9	9	8	36.688	332	332;361;274;274;241;332;332	0	185.91	549690000	17				391	1285;1457;2029;2277;5234;5426;6908;6925;7167	True;True;True;True;True;True;True;True;True	1315;1316;1494;2080;2340;5410;5607;7173;7190;7443	2384;2385;2386;2387;2703;2704;2705;3870;4377;4378;10218;10219;10522;13734;13735;13761;13762;14200;14201;14202;14203	2533;2534;2535;2536;2871;2872;2873;4144;4686;4687;11017;11018;11351;14935;14936;14963;14964;15432;15433;15434;15435	2536;2872;4144;4687;11018;11351;14936;14964;15434	39532	61358	91405	44721	13649	39002	296210	146640	308290	46471	15.2707	15.905	16.48	15.4487	13.7365	15.2513	18.1763	17.1619	18.2339	15.504	15.3589	15.7151
Q9UQ80;Q9UQ80-2	Q9UQ80;Q9UQ80-2	5;4	5;4	4;4	Proliferation-associated protein 2G4	PA2G4	sp|Q9UQ80|PA2G4_HUMAN Proliferation-associated protein 2G4 OS=Homo sapiens OX=9606 GN=PA2G4 PE=1 SV=3;sp|Q9UQ80-2|PA2G4_HUMAN Isoform 2 of Proliferation-associated protein 2G4 OS=Homo sapiens OX=9606 GN=PA2G4	5	5	4	43.786	394	394;340	0	5.6392	15185000	4				2344	252;3177;5510;5550;5603	True;True;True;True;True	255;3278;5691;5733	459;6210;10665;10730	489;6651;11504;11573	489;6651;11504;11573	10301	17946	22016	15785	5275.5	12499	53173	37212	58617	11675	13.3305	14.1314	14.4263	13.9463	12.3651	13.6095	15.6984	15.1835	15.839	13.5111	13.4187	13.9415
Q9UNM6;Q9UNM6-2	Q9UNM6;Q9UNM6-2	3;3	3;3	3;3	26S proteasome non-ATPase regulatory subunit 13	PSMD13	sp|Q9UNM6|PSD13_HUMAN 26S proteasome non-ATPase regulatory subunit 13 OS=Homo sapiens OX=9606 GN=PSMD13 PE=1 SV=2;sp|Q9UNM6-2|PSD13_HUMAN Isoform 2 of 26S proteasome non-ATPase regulatory subunit 13 OS=Homo sapiens OX=9606 GN=PSMD13	3	3	3	42.945	376	376;378	0	3.7779	5248900	3				2327	1061;4985;5006	True;True;True	1086;5136;5157	1999;9616;9645	2128;10364;10393	2128;10364;10393	1444.2	2779.3	2995.1	1088.4	1402.8	2043.4	4147.6	2707.5	4227.5	1710.8	10.4961	11.4405	11.5484	10.088	10.4541	10.9968	12.0181	11.4027	12.0456	10.7405	10.5842	11.2506
Q08211;Q08211-2	Q08211	8;2	8;2	8;2	ATP-dependent RNA helicase A	DHX9	sp|Q08211|DHX9_HUMAN ATP-dependent RNA helicase A OS=Homo sapiens OX=9606 GN=DHX9 PE=1 SV=4	8	8	8	140.96	1270	1270;235	0	58.672	37177000	12				1137	1269;1619;2389;2469;3408;5033;7398;7429	True;True;True;True;True;True;True;True	1299;1660;2456;2538;3513;5188;7688;7720	2359;2988;2989;2990;4684;4814;6571;6572;9683;9684;14608;14652;14653	2504;3169;3170;3171;5025;5161;7039;7040;10431;10432;15867;15913;15914	2504;3171;5025;5161;7039;10432;15867;15914	35879	49331	33724	26371	35398	26112	23470	29496	33160	24212	15.1309	15.5902	15.0415	14.6867	15.1114	14.6724	14.5185	14.8482	15.0172	14.5634	15.219	15.4003
Q16181;Q16181-2	Q16181;Q16181-2	3;3	3;3	3;3	Septin-7	2007-09-01	sp|Q16181|SEPT7_HUMAN Septin-7 OS=Homo sapiens OX=9606 GN=SEPTIN7 PE=1 SV=2;sp|Q16181-2|SEPT7_HUMAN Isoform 2 of Septin-7 OS=Homo sapiens OX=9606 GN=SEPTIN7	3	3	3	50.679	437	437;436	0	3.9518	19224000	5				1327	1991;4429;6681	True;True;True	2042;4552;6935	3796;8492;8493;13060	4069;9163;9164;9165;14100	4069;9163;14100	25825	42084	44224	27348	21157	26594	76744	51981	90966	28235	14.6565	15.361	15.4325	14.7391	14.3688	14.6988	16.2278	15.6657	16.473	14.7852	14.7446	15.1711
P26038	P26038	12	12	11	Moesin	MSN	sp|P26038|MOES_HUMAN Moesin OS=Homo sapiens OX=9606 GN=MSN PE=1 SV=3	12	12	11	67.819	577	577	0	91.477	201810000	22				699	420;454;571;572;579;1347;1388;1797;3226;4893;4950;6616	True;True;True;True;True;True;True;True;True;True;True;True	429;464;580;581;589;1381;1422;1843;3328;5038;5099;6869	802;885;886;1089;1090;1091;1092;1104;2498;2563;3422;6272;6273;6274;9403;9404;9555;9556;9557;12954;12955;12956	861;947;948;1165;1166;1167;1168;1182;2654;2721;3669;6715;6716;6717;10139;10140;10295;10296;10297;13991;13992;13993	861;948;1167;1168;1182;2654;2721;3669;6717;10139;10297;13993	45870	72448	76633	48106	26606	40060	235670	136750	237190	53673	15.4853	16.1447	16.2257	15.5539	14.6995	15.2899	17.8464	17.0612	17.8557	15.7119	15.5734	15.9548
Q9NWB6;Q9NWB6-3;Q9NWB6-2	Q9NWB6;Q9NWB6-3;Q9NWB6-2	4;3;3	4;3;3	4;3;3	Arginine and glutamate-rich protein 1	ARGLU1	sp|Q9NWB6|ARGL1_HUMAN Arginine and glutamate-rich protein 1 OS=Homo sapiens OX=9606 GN=ARGLU1 PE=1 SV=1;sp|Q9NWB6-3|ARGL1_HUMAN Isoform 3 of Arginine and glutamate-rich protein 1 OS=Homo sapiens OX=9606 GN=ARGLU1;sp|Q9NWB6-2|ARGL1_HUMAN Isoform 2 of Argini	4	4	4	33.216	273	273;198;273	0	5.4074	34983000	5				2187	3027;3586;4720;5401	True;True;True;True	3123;3698;4853;5581	5950;6905;9015;10487;10488	6376;7413;9718;11315;11316	6376;7413;9718;11315	52799	92891	63517	57910	60680	42449	39010	53862	59874	51234	15.6882	16.5033	15.9549	15.8215	15.8889	15.3734	15.2516	15.717	15.8696	15.6448	15.7764	16.3134
P07476	P07476	11	11	11	Involucrin	IVL	sp|P07476|INVO_HUMAN Involucrin OS=Homo sapiens OX=9606 GN=IVL PE=1 SV=2	11	11	11	68.478	585	585	0	31.591	65038000	15				480	219;2765;2766;2767;2768;2769;2782;2783;4945;5201;7355	True;True;True;True;True;True;True;True;True;True;True	222;2844;2845;2846;2847;2848;2862;2863;5094;5374;7645	411;5431;5432;5433;5434;5435;5436;5437;5438;5471;5472;5473;9546;10149;14553	436;5819;5820;5821;5822;5823;5824;5825;5826;5861;5862;5863;10286;10938;15809	436;5819;5820;5823;5825;5826;5861;5863;10286;10938;15809	89732	136450	93983	141870	61520	63535	33224	54733	26743	76359	16.4533	17.058	16.5201	17.1142	15.9088	15.9553	15.0199	15.7401	14.7069	16.2205	16.5415	16.8682
P18669;P15259;Q8N0Y7	P18669;P15259	4;3;1	4;3;1	4;3;1	Phosphoglycerate mutase 1;Phosphoglycerate mutase 2	PGAM1;PGAM2	sp|P18669|PGAM1_HUMAN Phosphoglycerate mutase 1 OS=Homo sapiens OX=9606 GN=PGAM1 PE=1 SV=2;sp|P15259|PGAM2_HUMAN Phosphoglycerate mutase 2 OS=Homo sapiens OX=9606 GN=PGAM2 PE=1 SV=3	4	4	4	28.804	254	254;253;254	0	5.4709	40235000	5				636	474;2729;2871;6985	True;True;True;True	484;2807;2960;7253;7254	916;917;5364;5663;5664;13871;13872;13873	984;985;5748;6069;6070;15083;15084;15085	984;5748;6070;15084	6512.5	16463	16166	13845	3601.9	7343.9	65806	37395	50918	12583	12.669	14.0069	13.9807	13.7571	11.8145	12.8423	16.0059	15.1906	15.6359	13.6192	12.7572	13.8171
P04406;P04406-2	P04406;P04406-2	10;9	10;9	10;9	Glyceraldehyde-3-phosphate dehydrogenase	GAPDH	sp|P04406|G3P_HUMAN Glyceraldehyde-3-phosphate dehydrogenase OS=Homo sapiens OX=9606 GN=GAPDH PE=1 SV=3;sp|P04406-2|G3P_HUMAN Isoform 2 of Glyceraldehyde-3-phosphate dehydrogenase OS=Homo sapiens OX=9606 GN=GAPDH	10	10	10	36.053	335	335;293	0	19.608	2164900000	19				436	266;2172;3932;4743;6657;6899;6929;6935;7061;7190	True;True;True;True;True;True;True;True;True;True	270;2234;4063;4877;6911;7162;7163;7194;7200;7201;7333;7469	486;487;488;4212;4213;7665;9055;9056;9057;9058;13020;13021;13022;13023;13617;13618;13619;13620;13621;13622;13623;13624;13625;13767;13768;13777;13778;13779;13780;14012;14013;14251	518;519;520;4517;4518;4519;8262;9758;9759;9760;9761;14059;14060;14061;14062;14780;14781;14782;14783;14784;14785;14786;14787;14788;14969;14970;14979;14980;14981;14982;15236;15237;15489	518;4519;8262;9761;14062;14787;14969;14979;15236;15489	241650	334900	594200	411820	95158	458530	1049900	617400	946580	261190	17.8826	18.3534	19.1806	18.6517	16.538	18.8067	20.0018	19.2358	19.8524	17.9947	17.9707	18.1635
P06703	P06703	3	3	3	Protein S100-A6	S100A6	sp|P06703|S10A6_HUMAN Protein S100-A6 OS=Homo sapiens OX=9606 GN=S100A6 PE=1 SV=1	3	3	3	10.18	90	90	0	3.2843	248890000	4				464	1493;1686;3745	True;True;True	1531;1728;3867	2761;3117;7221;7222	2932;3301;7752;7753	2932;3301;7753	103350	79740	143220	148160	27191	86176	275730	173190	283900	167400	16.6572	16.283	17.1279	17.1768	14.7308	16.395	18.0729	17.402	18.115	17.3529	16.7453	16.0932
Q14103-3;Q14103;Q14103-4;Q14103-2	Q14103-3;Q14103;Q14103-4;Q14103-2	5;4;4;3	5;4;4;3	5;4;4;3	Heterogeneous nuclear ribonucleoprotein D0	HNRNPD	sp|Q14103-3|HNRPD_HUMAN Isoform 3 of Heterogeneous nuclear ribonucleoprotein D0 OS=Homo sapiens OX=9606 GN=HNRNPD;sp|Q14103|HNRPD_HUMAN Heterogeneous nuclear ribonucleoprotein D0 OS=Homo sapiens OX=9606 GN=HNRNPD PE=1 SV=1;sp|Q14103-4|HNRPD_HUMAN Isoform 4	5	5	5	32.834	306	306;355;287;336	0	237.44	228940000	17				1231	1808;2317;2911;2960;3448	True;True;True;True;True	1854;2381;3001;3052;3553	3438;3439;3440;4459;4460;5733;5734;5735;5736;5837;5838;5839;5840;5841;6638;6639	3686;3687;3688;4770;4771;6145;6146;6147;6148;6149;6254;6255;6256;6257;6258;7110;7111	3687;4770;6147;6254;7111	111410	168200	125920	106410	104940	75769	122960	104940	138210	102830	16.7655	17.3598	16.9421	16.6993	16.6792	16.2093	16.9078	16.6792	17.0765	16.6499	16.8537	17.17
Q13263;Q13263-2	Q13263;Q13263-2	5;5	5;5	5;5	Transcription intermediary factor 1-beta	TRIM28	sp|Q13263|TIF1B_HUMAN Transcription intermediary factor 1-beta OS=Homo sapiens OX=9606 GN=TRIM28 PE=1 SV=5;sp|Q13263-2|TIF1B_HUMAN Isoform 2 of Transcription intermediary factor 1-beta OS=Homo sapiens OX=9606 GN=TRIM28	5	5	5	88.549	835	835;753	0	27.796	28266000	7				1187	72;3441;3847;7016;7158	True;True;True;True;True	72;3546;3972;7286;7433	121;6625;7383;13936;13937;13938;14188	129;7097;7923;15159;15160;15161;15420	129;7097;7923;15159;15420	24318	31855	25920	13615	20742	12253	15520	18530	28785	12165	14.5697	14.9592	14.6618	13.7329	14.3403	13.5808	13.9218	14.1776	14.813	13.5704	14.6579	14.7694
Q9HBM0;Q9HBM0-2	Q9HBM0;Q9HBM0-2	8;4	8;4	8;4	Vezatin	VEZT	sp|Q9HBM0|VEZA_HUMAN Vezatin OS=Homo sapiens OX=9606 GN=VEZT PE=1 SV=3;sp|Q9HBM0-2|VEZA_HUMAN Isoform 2 of Vezatin OS=Homo sapiens OX=9606 GN=VEZT	8	8	8	88.664	779	779;569	0	41.769	63265000	12				2126	1658;1885;3597;4408;5460;5764;6288;7422	True;True;True;True;True;True;True;True	1700;1932;3710;4530;5640;5956;6522;7713	3064;3065;3590;3591;6927;8456;10571;10572;11221;12276;14645	3246;3247;3851;3852;7436;9123;11401;11402;12099;12100;13258;15906	3246;3852;7436;9123;11402;12099;13258;15906	2520.6	3671.1	4024.3	2941.1	3555.1	1931.5	2619.5	2586.8	2300.5	2968.5	11.2996	11.842	11.9745	11.5221	11.7957	10.9155	11.3551	11.337	11.1677	11.5355	11.3877	11.6521
P28290;P28290-3;P28290-2	P28290;P28290-3;P28290-2	2;2;1	2;2;1	2;2;1	Sperm-specific antigen 2	SSFA2	sp|P28290|ITPI2_HUMAN Protein ITPRID2 OS=Homo sapiens OX=9606 GN=ITPRID2 PE=1 SV=3;sp|P28290-3|ITPI2_HUMAN Isoform 3 of Protein ITPRID2 OS=Homo sapiens OX=9606 GN=ITPRID2;sp|P28290-2|ITPI2_HUMAN Isoform 2 of Protein ITPRID2 OS=Homo sapiens OX=9606 GN=ITPRI	2	2	2	138.38	1259	1259;1256;1106	0.008058	1.6654	510460	1				723	1886;5787	True;True	1933;5984	3592;11308	3853;12205	3853;12205	2340.1	1788.4	1928.1	1497.4	957.07	909.74	968.45	734.44	2343.2	1011.5	11.1924	10.8045	10.913	10.5482	9.90248	9.82931	9.91953	9.5205	11.1943	9.98228	11.2805	10.6146
P05023;P05023-3;P05023-4;P05023-2;P13637;P50993;P20648;P13637-2;P13637-3	P05023;P05023-3;P05023-4;P05023-2	6;6;6;5;1;1;1;1;1	6;6;6;5;1;1;1;1;1	6;6;6;5;1;1;1;1;1	Sodium/potassium-transporting ATPase subunit alpha-1	ATP1A1	sp|P05023|AT1A1_HUMAN Sodium/potassium-transporting ATPase subunit alpha-1 OS=Homo sapiens OX=9606 GN=ATP1A1 PE=1 SV=1;sp|P05023-3|AT1A1_HUMAN Isoform 3 of Sodium/potassium-transporting ATPase subunit alpha-1 OS=Homo sapiens OX=9606 GN=ATP1A1;sp|P05023-4|A	6	6	6	112.89	1023	1023;992;1023;681;1013;1020;1035;1024;1026	0	135.21	8152200	6				442	737;759;1936;5829;6785;7328	True;True;True;True;True;True	755;776;1985;6029;7045;7617	1410;1411;1448;3700;11372;13415;14507	1496;1497;1537;3970;12271;14568;15759	1496;1537;3970;12271;14568;15759	3881.5	8308.3	10428	3654.9	3259.3	4615.4	15363	9352.6	19912	5744.7	11.9224	13.0203	13.3482	11.8356	11.6703	12.1722	13.9072	13.1912	14.2814	12.488	12.0106	12.8305
P16403	P16403	7	7	1	Histone H1.2	HIST1H1C	sp|P16403|H12_HUMAN Histone H1.2 OS=Homo sapiens OX=9606 GN=H1-2 PE=1 SV=2	7	7	1	21.364	213	213	0	37.87	447310000	20				610	77;392;627;2618;3221;3228;5566	True;True;True;True;True;True;True	77;396;638;2692;3323;3330;5750	131;684;685;686;687;688;689;1203;1204;1205;5151;5152;5153;6266;6267;6276;10762;10763;10764	142;723;724;725;726;727;728;1285;1286;1287;5520;5521;5522;6709;6710;6719;11605;11606;11607;11608	142;723;1285;5520;6710;6719;11608	151130	210660	200740	97305	82206	64601	146700	118560	102860	92061	17.2054	17.6846	17.615	16.5702	16.327	15.9793	17.1625	16.8553	16.6503	16.4903	17.2936	17.4947
Q9NRX4;Q9NRX4-2	Q9NRX4;Q9NRX4-2	2;2	2;2	2;2	14 kDa phosphohistidine phosphatase	PHPT1	sp|Q9NRX4|PHP14_HUMAN 14 kDa phosphohistidine phosphatase OS=Homo sapiens OX=9606 GN=PHPT1 PE=1 SV=1;sp|Q9NRX4-2|PHP14_HUMAN Isoform 2 of 14 kDa phosphohistidine phosphatase OS=Homo sapiens OX=9606 GN=PHPT1	2	2	2	13.832	125	125;124	0	3.0315	9129400	3				2166	3122;5592	True;True	3222;5777	6123;6124;10808	6561;6562;11654	6561;11654	10592	13640	15537	12343	3221.4	10066	58830	26902	65754	8776.5	13.3707	13.7356	13.9234	13.5914	11.6535	13.2972	15.8443	14.7154	16.0048	13.0994	13.4588	13.5457
Q01813;Q01813-2;P08237;P08237-3	Q01813;Q01813-2	9;8;1;1	9;8;1;1	7;7;0;0	ATP-dependent 6-phosphofructokinase, platelet type	PFKP	sp|Q01813|PFKAP_HUMAN ATP-dependent 6-phosphofructokinase, platelet type OS=Homo sapiens OX=9606 GN=PFKP PE=1 SV=2;sp|Q01813-2|PFKAP_HUMAN Isoform 2 of ATP-dependent 6-phosphofructokinase, platelet type OS=Homo sapiens OX=9606 GN=PFKP	9	9	7	85.595	784	784;776;780;851	0	17.68	64919000	12				1093	365;1694;2358;3717;3723;4118;5162;5576;7163	True;True;True;True;True;True;True;True;True	369;1737;2423;3838;3844;4240;5330;5760;7439	649;650;3141;3142;4632;7176;7182;7183;7951;10024;10781;14195	685;686;3330;3331;4973;7707;7713;7714;8572;10791;11625;15427	686;3331;4973;7707;7714;8572;10791;11625;15427	7255.7	15551	14793	10682	8336.2	10047	35937	16445	36469	10120	12.8249	13.9247	13.8526	13.3829	13.0252	13.2945	15.1332	14.0054	15.1544	13.3049	12.9131	13.7349
P52701;P52701-4;P52701-3;P52701-2	P52701;P52701-4;P52701-3;P52701-2	6;6;6;5	6;6;6;5	6;6;6;5	DNA mismatch repair protein Msh6	MSH6	sp|P52701|MSH6_HUMAN DNA mismatch repair protein Msh6 OS=Homo sapiens OX=9606 GN=MSH6 PE=1 SV=2;sp|P52701-4|MSH6_HUMAN Isoform 4 of DNA mismatch repair protein Msh6 OS=Homo sapiens OX=9606 GN=MSH6;sp|P52701-3|MSH6_HUMAN Isoform 3 of DNA mismatch repair pro	6	6	6	152.78	1360	1360;1058;1230;1068	0	9.7134	22161000	5				914	2452;4750;5208;6086;6846;7408	True;True;True;True;True;True	2520;4884;4885;4886;5381;6311;7109;7698	4785;9067;9068;9069;10166;11894;11895;13536;14621	5132;9770;9771;9772;10955;12847;12848;14696;15880	5132;9771;10955;12848;14696;15880	22024	40185	37268	21012	23717	15662	13171	24664	24079	21747	14.4268	15.2944	15.1856	14.3589	14.5336	13.935	13.6851	14.5901	14.5555	14.4085	14.5149	15.1045
Q9UEY8;Q9UEY8-2	Q9UEY8;Q9UEY8-2	6;6	6;6	6;6	Gamma-adducin	ADD3	sp|Q9UEY8|ADDG_HUMAN Gamma-adducin OS=Homo sapiens OX=9606 GN=ADD3 PE=1 SV=1;sp|Q9UEY8-2|ADDG_HUMAN Isoform 1 of Gamma-adducin OS=Homo sapiens OX=9606 GN=ADD3	6	6	6	79.154	706	706;674	0	9.9141	46433000	8				2263	1398;1746;3062;5941;6425;7041	True;True;True;True;True;True	1432;1793;3159;6149;6661;7312	2575;3330;3331;3332;6008;11615;12501;13983	2734;3574;3575;3576;6439;12553;13495;15207	2734;3575;6439;12553;13495;15207	5091.3	6658.5	6239.5	5764	4758.4	3225.5	3203	3883.6	5743.5	5282.2	12.3138	12.701	12.6072	12.4929	12.2163	11.6553	11.6452	11.9232	12.4877	12.3669	12.402	12.5111
P22234;P22234-2	P22234;P22234-2	3;3	3;3	3;3	Multifunctional protein ADE2;Phosphoribosylaminoimidazole-succinocarboxamide synthase;Phosphoribosylaminoimidazole carboxylase	PAICS	sp|P22234|PUR6_HUMAN Multifunctional protein ADE2 OS=Homo sapiens OX=9606 GN=PAICS PE=1 SV=3;sp|P22234-2|PUR6_HUMAN Isoform 2 of Multifunctional protein ADE2 OS=Homo sapiens OX=9606 GN=PAICS	3	3	3	47.079	425	425;432	0	23.244	17200000	5				664	678;1144;1948	True;True;True	693;1170;1997	1303;1304;2129;2130;3717	1385;1386;2263;2264;3987	1385;2264;3987	9610	21712	25649	11830	3928.7	11989	53844	28627	55047	13109	13.2303	14.4062	14.6466	13.5302	11.9398	13.5494	15.7165	14.8051	15.7484	13.6783	13.3185	14.2163
P13489	P13489	5	5	5	Ribonuclease inhibitor	RNH1	sp|P13489|RINI_HUMAN Ribonuclease inhibitor OS=Homo sapiens OX=9606 GN=RNH1 PE=1 SV=2	5	5	5	49.973	461	461	0	52.921	41787000	9				573	1611;1677;1690;3431;7034	True;True;True;True;True	1652;1719;1733;3536;7305	2976;3096;3097;3134;3135;3136;6608;13970	3156;3157;3279;3280;3323;3324;3325;7078;15194	3156;3279;3324;7078;15194	30537	40479	54318	31381	14403	28782	138410	74269	154370	27799	14.8983	15.3049	15.7291	14.9376	13.8141	14.8129	17.0786	16.1805	17.236	14.7627	14.9864	15.115
P47929	P47929	4	4	4	Galectin-7	LGALS7	sp|P47929|LEG7_HUMAN Galectin-7 OS=Homo sapiens OX=9606 GN=LGALS7 PE=1 SV=2	4	4	4	15.075	136	136	0	323.31	116780000	5				857	3452;3925;5973;5974	True;True;True;True	3557;4056;6185;6186	6644;6645;7655;11672;11673	7116;7117;8252;12614;12615	7117;8252;12614;12615	13366	4853.6	8191.7	8732.2	2945.8	8030.3	2161.5	1964.8	0	1930.3	13.7063	12.2448	12.9999	13.0921	11.5244	12.9712	11.0778	10.9402		10.9146	13.7944	12.055
P13639;Q15029;Q15029-2;Q15029-3	P13639	12;1;1;1	12;1;1;1	12;1;1;1	Elongation factor 2	EEF2	sp|P13639|EF2_HUMAN Elongation factor 2 OS=Homo sapiens OX=9606 GN=EEF2 PE=1 SV=4	12	12	12	95.337	858	858;972;937;962	0	63.365	242820000	18				577	293;1033;1405;2113;2269;2331;2658;5459;5507;6065;7028;7298	True;True;True;True;True;True;True;True;True;True;True;True	297;1058;1439;2168;2332;2396;2732;5639;5688;6285;7299;7583	535;536;1948;2583;4082;4359;4360;4361;4503;5210;10570;10660;10661;10662;11838;13960;14454;14455	568;569;2074;2742;4380;4668;4669;4670;4821;5579;11400;11499;11500;11501;12790;15184;15704;15705	568;2074;2742;4380;4668;4821;5579;11400;11499;12790;15184;15705	99412	104840	156380	129970	51185	94998	296070	191870	307600	87709	16.6011	16.6778	17.2547	16.9878	15.6434	16.5356	18.1756	17.5498	18.2307	16.4204	16.6893	16.488
O00151	O00151	4	4	4	PDZ and LIM domain protein 1	PDLIM1	sp|O00151|PDLI1_HUMAN PDZ and LIM domain protein 1 OS=Homo sapiens OX=9606 GN=PDLIM1 PE=1 SV=4	4	4	4	36.071	329	329	0	7.1531	10384000	5				166	2201;5444;6714;7172	True;True;True;True	2263;5625;6969;7450	4255;10552;13118;14215;14216	4562;11381;14159;15448;15449	4562;11381;14159;15448	16193	11935	16606	40046	19718	33923	39377	23938	42568	62019	13.9831	13.5429	14.0194	15.2894	14.2672	15.05	15.2651	14.547	15.3775	15.9204	14.0712	13.3531
P04075;P04075-2	P04075;P04075-2	20;19	20;19	19;18	Fructose-bisphosphate aldolase A	ALDOA	sp|P04075|ALDOA_HUMAN Fructose-bisphosphate aldolase A OS=Homo sapiens OX=9606 GN=ALDOA PE=1 SV=2;sp|P04075-2|ALDOA_HUMAN Isoform 2 of Fructose-bisphosphate aldolase A OS=Homo sapiens OX=9606 GN=ALDOA	20	20	19	39.42	364	364;418	0	323.31	8619500000	50				425	65;66;96;396;440;1674;2093;2364;2380;2667;2967;3238;3792;3793;4710;4961;5316;5317;6779;7427	True;True;True;True;True;True;True;True;True;True;True;True;True;True;True;True;True;True;True;True	65;66;96;400;401;450;1716;2146;2429;2447;2741;3059;3339;3914;3915;3916;4843;5110;5493;5494;7038;7718	106;107;108;109;110;111;112;160;161;162;696;697;698;854;855;856;857;3090;3091;3092;4004;4005;4640;4668;4669;4670;4671;4672;4673;4674;5233;5234;5235;5848;5849;6296;7293;7294;7295;7296;7297;7298;7299;7300;7301;7302;7303;8997;8998;9576;9577;9578;10358;10359;13397;14650	111;112;113;114;115;116;117;172;173;174;735;736;737;916;917;918;919;3273;3274;3275;4292;4293;4981;5009;5010;5011;5012;5013;5014;5015;5604;5605;5606;6265;6266;6267;6268;6269;6744;7830;7831;7832;7833;7834;7835;7836;7837;7838;7839;7840;9700;9701;10319;10320;10321;11167;11168;14549;15911	111;116;172;736;916;3273;4293;4981;5014;5605;6265;6744;7832;7839;9700;10321;11167;11168;14549;15911	196870	295260	405220	225310	56975	199160	1137600	657870	1113800	178920	17.5869	18.1716	18.6283	17.7816	15.798	17.6036	20.1176	19.3274	20.0871	17.449	17.675	17.9818
P06733;P13929;P09104;P13929-3;P09104-2;P13929-2	P06733	12;1;1;1;1;1	12;1;1;1;1;1	7;1;1;1;1;1	Alpha-enolase	ENO1	sp|P06733|ENOA_HUMAN Alpha-enolase OS=Homo sapiens OX=9606 GN=ENO1 PE=1 SV=2	12	12	7	47.168	434	434;434;434;391;391;406	0	79.541	1242600000	34				465	85;750;879;2468;2939;2964;3287;3682;3713;5827;6363;7341	True;True;True;True;True;True;True;True;True;True;True;True	85;767;901;2537;3029;3056;3390;3799;3834;6027;6599;7631	144;145;146;1429;1430;1659;1660;1661;1662;4810;4811;4812;4813;5778;5779;5780;5781;5845;6385;6386;7078;7079;7080;7170;7171;11369;12377;12378;12379;14525;14526;14527	155;156;157;158;1515;1516;1757;1758;1759;1760;5157;5158;5159;5160;6193;6194;6195;6196;6262;6846;6847;7600;7601;7602;7701;7702;12268;13361;13362;13363;15779;15780;15781;15782	156;1516;1758;5158;6194;6262;6846;7602;7701;12268;13362;15782	383100	427940	699810	439870	219320	283210	1927100	1196100	1692600	451260	18.5474	18.707	19.4166	18.7467	17.7427	18.1115	20.878	20.1899	20.6908	18.7836	18.6355	18.5172
Q92804;Q92804-2	Q92804;Q92804-2	3;3	2;2	2;2	TATA-binding protein-associated factor 2N	TAF15	sp|Q92804|RBP56_HUMAN TATA-binding protein-associated factor 2N OS=Homo sapiens OX=9606 GN=TAF15 PE=1 SV=1;sp|Q92804-2|RBP56_HUMAN Isoform Short of TATA-binding protein-associated factor 2N OS=Homo sapiens OX=9606 GN=TAF15	3	2	2	61.829	592	592;589	0.0020325	2.285	63057000	3				1843	1476;2245;4686	True;False;True	1514;2308;4819	2736;2737;4319;8971	2906;2907;4627;9673	2906;4627;9673	13937	22623	14732	19003	17866	4349.7	14332	14640	20350	8849.9	13.7666	14.4655	13.8467	14.2139	14.1249	12.0867	13.807	13.8376	14.3127	13.1114	13.8548	14.2756
P35232;P35232-2	P35232	3;1	3;1	3;1	Prohibitin	PHB	sp|P35232|PHB_HUMAN Prohibitin OS=Homo sapiens OX=9606 GN=PHB PE=1 SV=1	3	3	3	29.804	272	272;155	0	5.4177	6980200	4				775	42;2958;5222	True;True;True	42;3050;5398	71;5832;10204;10205	75;6249;11003;11004	75;6249;11004	4241.2	6746.4	10718	4347.4	3149.1	5368.6	13994	12456	15588	4228.4	12.0503	12.7199	13.3877	12.0859	11.6207	12.3903	13.7725	13.6046	13.9281	12.0459	12.1384	12.53
Q07157;Q07157-2	Q07157;Q07157-2	24;23	24;23	24;23	Tight junction protein ZO-1	TJP1	sp|Q07157|ZO1_HUMAN Tight junction protein ZO-1 OS=Homo sapiens OX=9606 GN=TJP1 PE=1 SV=3;sp|Q07157-2|ZO1_HUMAN Isoform Short of Tight junction protein ZO-1 OS=Homo sapiens OX=9606 GN=TJP1	24	24	24	195.46	1748	1748;1668	0	323.31	243360000	39				1130	954;1037;1402;1412;1451;1506;1582;1827;2256;2343;2707;3064;3189;3476;4701;5801;5923;6090;6345;6662;6691;7033;7291;7399	True;True;True;True;True;True;True;True;True;True;True;True;True;True;True;True;True;True;True;True;True;True;True;True	979;1062;1436;1446;1486;1544;1622;1873;2319;2408;2781;3161;3162;3290;3582;4834;5999;6130;6315;6581;6916;6946;7304;7576;7689	1795;1957;1958;2579;2580;2602;2681;2682;2786;2917;2918;3488;4336;4337;4523;4524;4525;4526;4527;4528;4529;5316;5317;6010;6011;6223;6686;8986;8987;11329;11594;11901;12355;13030;13031;13082;13968;13969;14439;14609	1901;2084;2085;2738;2739;2765;2849;2850;2959;3097;3098;3742;4645;4646;4843;4844;4845;4846;4847;4848;4849;5691;5692;5693;6441;6442;6665;7161;9689;9690;12226;12532;12854;13337;14069;14070;14122;15192;15193;15689;15868	1901;2085;2739;2765;2849;2959;3097;3742;4645;4845;5691;6441;6665;7161;9689;12226;12532;12854;13337;14069;14122;15193;15689;15868	75740	95518	66246	90833	93616	59851	43540	45996	42909	74008	16.2088	16.5435	16.0155	16.4709	16.5145	15.8691	15.4101	15.4892	15.389	16.1754	16.2969	16.3536
P14625;Q58FF3	P14625	15;4	14;4	14;4	Endoplasmin	HSP90B1	sp|P14625|ENPL_HUMAN Endoplasmin OS=Homo sapiens OX=9606 GN=HSP90B1 PE=1 SV=1	15	14	14	92.468	803	803;399	0	71.394	249500000	27				590	539;1006;1322;1421;1646;1874;1907;2415;2664;3248;3572;5630;6217;6296;6862	True;True;True;True;False;True;True;True;True;True;True;True;True;True;True	548;1031;1355;1456;1688;1921;1956;2482;2738;3349;3684;5819;6446;6530;7125	1030;1031;1889;2461;2462;2621;3041;3042;3043;3571;3572;3654;3655;4719;4720;4721;5217;5218;5219;5220;6314;6315;6883;6884;6885;10928;12135;12290;13558	1102;1103;2004;2616;2617;2784;3222;3223;3224;3225;3830;3831;3922;3923;5061;5062;5063;5586;5587;5588;5589;6762;6763;6764;7390;7391;7392;11789;13105;13272;14718	1102;2004;2617;2784;3224;3830;3923;5062;5587;6762;7392;11789;13105;13272;14718	88487	170330	231460	84391	41880	83125	474060	296530	502740	112840	16.4332	17.378	17.8204	16.3648	15.354	16.343	18.8547	18.1778	18.9395	16.7839	16.5213	17.1881
P11166	P11166	2	2	2	Solute carrier family 2, facilitated glucose transporter member 1	SLC2A1	sp|P11166|GTR1_HUMAN Solute carrier family 2, facilitated glucose transporter member 1 OS=Homo sapiens OX=9606 GN=SLC2A1 PE=1 SV=2	2	2	2	54.083	492	492	0	10.208	27644000	5				549	2609;6291	True;True	2683;6525	5133;5134;12282;12283;12284	5502;5503;13264;13265;13266	5502;13264	9015.2	16629	14593	12621	12955	12837	23349	16526	27722	11255	13.1381	14.0214	13.833	13.6235	13.6612	13.648	14.5111	14.0124	14.7587	13.4583	13.2263	13.8316
P31948;P31948-3;P31948-2	P31948;P31948-3;P31948-2	4;4;3	4;4;3	3;3;3	Stress-induced-phosphoprotein 1	STIP1	sp|P31948|STIP1_HUMAN Stress-induced-phosphoprotein 1 OS=Homo sapiens OX=9606 GN=STIP1 PE=1 SV=1;sp|P31948-3|STIP1_HUMAN Isoform 3 of Stress-induced-phosphoprotein 1 OS=Homo sapiens OX=9606 GN=STIP1;sp|P31948-2|STIP1_HUMAN Isoform 2 of Stress-induced-phosp	4	4	3	62.639	543	543;519;590	0	3.4771	3926000	3				756	1640;1789;2873;6445	True;True;True;True	1682;2962;6683	3033;5666;12561	3214;6072;13563	3214;6072;13563	1800.2	5242.6	6423.5	4395.3	902.38	2764.4	12197	8186	16109	3930.7	10.8139	12.3561	12.6491	12.1017	9.81759	11.4328	13.5742	12.9989	13.9756	11.9406	10.9021	12.1662
Q99729-3;Q99729-2;Q99729-4;Q99729	Q99729-3;Q99729-2;Q99729-4;Q99729	5;4;4;3	5;4;4;3	5;4;4;3	Heterogeneous nuclear ribonucleoprotein A/B	HNRNPAB	sp|Q99729-3|ROAA_HUMAN Isoform 3 of Heterogeneous nuclear ribonucleoprotein A/B OS=Homo sapiens OX=9606 GN=HNRNPAB;sp|Q99729-2|ROAA_HUMAN Isoform 2 of Heterogeneous nuclear ribonucleoprotein A/B OS=Homo sapiens OX=9606 GN=HNRNPAB;sp|Q99729-4|ROAA_HUMAN Iso	5	5	5	30.588	285	285;332;286;332	0	86.083	71638000	10				1982	841;1949;2025;2563;2959	True;True;True;True;True	860;1998;2076;2634;3051	1586;3718;3860;3861;5000;5001;5833;5834;5835;5836	1679;3988;4134;4135;5357;5358;6250;6251;6252;6253	1679;3988;4134;5358;6252	36712	46595	30985	23022	33737	22932	28634	30196	26691	20668	15.164	15.5079	14.9193	14.4907	15.042	14.4851	14.8054	14.8821	14.7041	14.3351	15.2521	15.318
Q15056;Q15056-2	Q15056;Q15056-2	4;4	4;4	4;4	Eukaryotic translation initiation factor 4H	EIF4H	sp|Q15056|IF4H_HUMAN Eukaryotic translation initiation factor 4H OS=Homo sapiens OX=9606 GN=EIF4H PE=1 SV=5;sp|Q15056-2|IF4H_HUMAN Isoform Short of Eukaryotic translation initiation factor 4H OS=Homo sapiens OX=9606 GN=EIF4H	4	4	4	27.385	248	248;228	0	54.879	9270200	5				1270	102;1352;1468;6655	True;True;True;True	102;1386;1506;6909	171;2504;2505;2726;13018	185;2660;2661;2896;14057	185;2660;2896;14057	5966.6	6909.2	8982.9	16838	5158.1	9882.9	20109	11877	15238	13073	12.5427	12.7543	13.133	14.0394	12.3326	13.2707	14.2956	13.5359	13.8954	13.6743	12.6309	12.5644
P61604	P61604	2	2	2	10 kDa heat shock protein, mitochondrial	HSPE1	sp|P61604|CH10_HUMAN 10 kDa heat shock protein, mitochondrial OS=Homo sapiens OX=9606 GN=HSPE1 PE=1 SV=2	2	2	2	10.932	102	102	0	6.878	13178000	2				987	2319;5419	True;True	2383;5600	4462;10512	4773;11341	4773;11341	2805.4	5638.9	8771.5	3497.3	1394.7	3938.6	17164	9380.6	17314	3168.3	11.454	12.4612	13.0986	11.772	10.4457	11.9435	14.0671	13.1955	14.0797	11.6295	11.5421	12.2713
P37837	P37837	5	5	4	Transaldolase	TALDO1	sp|P37837|TALDO_HUMAN Transaldolase OS=Homo sapiens OX=9606 GN=TALDO1 PE=1 SV=2	5	5	4	37.54	337	337	0	5.776	70814000	6				800	63;3554;4236;6145;7137	True;True;True;True;True	63;3665;6371;7412	102;103;6847;11996;14151;14152	107;108;7349;12952;15380;15381	107;7349;12952;15381	25927	20427	46805	34172	9480.6	34208	60943	53875	67164	21615	14.6622	14.3182	15.5144	15.0605	13.2108	15.062	15.8952	15.7173	16.0354	14.3997	14.7503	14.1283
P39656;P39656-2;P39656-3	P39656;P39656-2;P39656-3	2;2;2	2;2;2	2;2;2	Dolichyl-diphosphooligosaccharide--protein glycosyltransferase 48 kDa subunit	DDOST	sp|P39656|OST48_HUMAN Dolichyl-diphosphooligosaccharide--protein glycosyltransferase 48 kDa subunit OS=Homo sapiens OX=9606 GN=DDOST PE=1 SV=4;sp|P39656-2|OST48_HUMAN Isoform 2 of Dolichyl-diphosphooligosaccharide--protein glycosyltransferase 48 kDa subuni	2	2	2	50.8	456	456;419;438	0	2.6836	2319600	2				810	1865;5972	True;True	1912;6184	3560;11671	3817;12613	3817;12613	4138.2	5675.7	9201	6093.9	2133.3	7246.3	10093	5496	14418	5805.6	12.0148	12.4706	13.1676	12.5732	11.0589	12.823	13.3011	12.4242	13.8156	12.5032	12.1029	12.2807
P60174;P60174-3;P60174-4	P60174;P60174-3;P60174-4	6;6;4	6;6;4	6;6;4	Triosephosphate isomerase	TPI1	sp|P60174|TPIS_HUMAN Triosephosphate isomerase OS=Homo sapiens OX=9606 GN=TPI1 PE=1 SV=4;sp|P60174-3|TPIS_HUMAN Isoform 2 of Triosephosphate isomerase OS=Homo sapiens OX=9606 GN=TPI1;sp|P60174-4|TPIS_HUMAN Isoform 3 of Triosephosphate isomerase OS=Homo sap	6	6	6	26.669	249	249;286;167	0	88.775	488060000	12				966	1333;2858;5822;6205;7044;7170	True;True;True;True;True;True	1367;2947;6022;6434;7315;7448	2479;5637;5638;11359;11360;11361;12114;12115;12116;12117;13987;14212;14213	2634;6039;6040;12257;12258;12259;13082;13083;13084;13085;13086;15211;15444;15445;15446	2634;6040;12258;13086;15211;15444	135130	188380	281040	192670	38123	131010	897460	492350	694650	135250	17.044	17.5233	18.1004	17.5558	15.2184	16.9993	19.7755	18.9093	19.4059	17.0453	17.1321	17.3334
Q14192	Q14192	3	3	3	Four and a half LIM domains protein 2	FHL2	sp|Q14192|FHL2_HUMAN Four and a half LIM domains protein 2 OS=Homo sapiens OX=9606 GN=FHL2 PE=1 SV=3	3	3	3	32.193	279	279	0	5.75	46473000	4				1238	829;833;1407	True;True;True	848;852;1441	1573;1577;1578;2585	1666;1670;1671;2744	1666;1670;2744	14692	20564	20278	15296	13743	14650	19117	23232	30032	20944	13.8427	14.3278	14.3076	13.9009	13.7464	13.8386	14.2226	14.5038	14.8742	14.3542	13.9309	14.138
P68366;P68366-2	P68366;P68366-2	9;9	3;3	3;3	Tubulin alpha-4A chain	TUBA4A	sp|P68366|TBA4A_HUMAN Tubulin alpha-4A chain OS=Homo sapiens OX=9606 GN=TUBA4A PE=1 SV=1;sp|P68366-2|TBA4A_HUMAN Isoform 2 of Tubulin alpha-4A chain OS=Homo sapiens OX=9606 GN=TUBA4A	9	3	3	49.924	448	448;433	0	12.913	59585000	4				1046	1253;1385;1567;2375;4426;4951;6377;6886;7371	True;False;True;False;False;False;True;False;False	1283;1419;1607;2441;4548;4549;5100;6613;7149;7661	2334;2557;2558;2559;2560;2896;2897;4657;4658;8486;8487;8488;9558;12407;13597;13598;13599;14575	2477;2715;2716;2717;2718;3076;3077;4998;4999;9156;9157;9158;10298;13392;14758;14759;14760;14761;15833	2477;2716;3076;4998;9157;10298;13392;14760;15833	37031	56036	53343	34723	34214	36866	59616	52127	83635	37323	15.1764	15.7741	15.703	15.0836	15.0623	15.17	15.8634	15.6697	16.3518	15.1878	15.2646	15.5842
P30050;P30050-2	P30050;P30050-2	3;2	3;2	3;2	60S ribosomal protein L12	RPL12	sp|P30050|RL12_HUMAN 60S ribosomal protein L12 OS=Homo sapiens OX=9606 GN=RPL12 PE=1 SV=1;sp|P30050-2|RL12_HUMAN Isoform 2 of 60S ribosomal protein L12 OS=Homo sapiens OX=9606 GN=RPL12	3	3	3	17.818	165	165;132	0	6.014	78524000	5				739	1571;2798;3369	True;True;True	1611;2879;3473	2901;2902;5498;5499;6507	3081;3082;5888;5889;6974	3082;5889;6974	47885	81669	48562	35956	47454	30986	41280	39786	51011	36552	15.5473	16.3175	15.5675	15.1339	15.5342	14.9193	15.3332	15.28	15.6385	15.1577	15.6354	16.1276
P23588;P23588-2	P23588;P23588-2	7;7	7;7	7;7	Eukaryotic translation initiation factor 4B	EIF4B	sp|P23588|IF4B_HUMAN Eukaryotic translation initiation factor 4B OS=Homo sapiens OX=9606 GN=EIF4B PE=1 SV=2;sp|P23588-2|IF4B_HUMAN Isoform 2 of Eukaryotic translation initiation factor 4B OS=Homo sapiens OX=9606 GN=EIF4B	7	7	7	69.15	611	611;572	0	69.003	89510000	12				682	2208;5284;5907;6075;6331;6728;7244	True;True;True;True;True;True;True	2270;5460;6112;6299;6567;6983;7524	4266;10299;11536;11537;11538;11875;12336;12337;13136;13137;14329	4573;11104;12471;12472;12473;12474;12828;13318;13319;14177;14178;15568	4573;11104;12471;12828;13319;14178;15568	73628	142180	99874	76063	81223	70269	56440	73832	84661	70485	16.168	17.1174	16.6078	16.2149	16.3096	16.1006	15.7844	16.172	16.3694	16.105	16.2561	16.9275
P52565;P52565-2	P52565;P52565-2	3;2	3;2	3;2	Rho GDP-dissociation inhibitor 1	ARHGDIA	sp|P52565|GDIR1_HUMAN Rho GDP-dissociation inhibitor 1 OS=Homo sapiens OX=9606 GN=ARHGDIA PE=1 SV=3;sp|P52565-2|GDIR1_HUMAN Isoform 2 of Rho GDP-dissociation inhibitor 1 OS=Homo sapiens OX=9606 GN=ARHGDIA	3	3	3	23.207	204	204;160	0	6.0771	22289000	4				911	184;5672;7340	True;True;True	186;5860;7630	334;335;10995;14524	354;355;11857;15778	354;11857;15778	8323.5	11222	18597	12787	2803.6	6858.8	50246	28499	45596	10764	13.023	13.454	14.1828	13.6424	11.4531	12.7437	15.6167	14.7986	15.4766	13.3939	13.1111	13.2642
Q92499;Q92499-3;Q92499-2	Q92499;Q92499-3;Q92499-2	6;6;6	6;6;6	6;6;6	ATP-dependent RNA helicase DDX1	DDX1	sp|Q92499|DDX1_HUMAN ATP-dependent RNA helicase DDX1 OS=Homo sapiens OX=9606 GN=DDX1 PE=1 SV=2;sp|Q92499-3|DDX1_HUMAN Isoform 3 of ATP-dependent RNA helicase DDX1 OS=Homo sapiens OX=9606 GN=DDX1;sp|Q92499-2|DDX1_HUMAN Isoform 2 of ATP-dependent RNA helicas	6	6	6	82.431	740	740;612;622	0	12.95	28616000	9				1825	1609;2249;3432;3700;4105;5874	True;True;True;True;True;True	1650;2312;3537;3821;4227;6078	2974;4326;6609;7149;7933;11471;11472;11473	3154;4634;7079;7678;8554;12399;12400;12401;12402	3154;4634;7079;7678;8554;12402	34435	47174	39703	25548	35801	23232	34988	33102	37669	23675	15.0716	15.5257	15.277	14.6409	15.1277	14.5038	15.0946	15.0146	15.2011	14.5311	15.1597	15.3358
Q9Y639;Q9Y639-3;Q9Y639-1;Q9Y639-5;Q9Y639-4	Q9Y639;Q9Y639-3;Q9Y639-1;Q9Y639-5;Q9Y639-4	2;2;2;2;1	2;2;2;2;1	2;2;2;2;1	Neuroplastin	NPTN	sp|Q9Y639|NPTN_HUMAN Neuroplastin OS=Homo sapiens OX=9606 GN=NPTN PE=1 SV=2;sp|Q9Y639-3|NPTN_HUMAN Isoform 3 of Neuroplastin OS=Homo sapiens OX=9606 GN=NPTN;sp|Q9Y639-1|NPTN_HUMAN Isoform 1 of Neuroplastin OS=Homo sapiens OX=9606 GN=NPTN;sp|Q9Y639-5|NPTN_H	2	2	2	44.387	398	398;278;282;394;337	0.005291	1.8487	4247300	2				2412	56;6505	True;True	56;6754	94;12735	98;13756	98;13756	4412.5	5749.3	8058.1	5404	3300.9	4622.6	14779	7141	15461	4673.8	12.1074	12.4892	12.9762	12.3998	11.6886	12.1745	13.8513	12.8019	13.9163	12.1904	12.1955	12.2993
O75533;O75533-2	O75533	5;1	5;1	5;1	Splicing factor 3B subunit 1	SF3B1	sp|O75533|SF3B1_HUMAN Splicing factor 3B subunit 1 OS=Homo sapiens OX=9606 GN=SF3B1 PE=1 SV=3	5	5	5	145.83	1304	1304;144	0	8.2914	20949000	5				334	1568;2231;2557;5048;6344	True;True;True;True;True	1608;2294;2628;5203;6580	2898;4300;4992;9705;12354	3078;4607;5349;10453;13336	3078;4607;5349;10453;13336	7877.2	11971	10663	6374.1	6080.8	7189.5	5589.2	6465.7	6949.5	6088.8	12.9435	13.5473	13.3803	12.638	12.57	12.8117	12.4484	12.6586	12.7627	12.5719	13.0316	13.3574
P09936	P09936	3	3	3	Ubiquitin carboxyl-terminal hydrolase isozyme L1	UCHL1	sp|P09936|UCHL1_HUMAN Ubiquitin carboxyl-terminal hydrolase isozyme L1 OS=Homo sapiens OX=9606 GN=UCHL1 PE=1 SV=2	3	3	3	24.824	223	223	0	48.331	46965000	6				522	3551;4324;4834	True;True;True	3662;4441;4974	6843;6844;8258;8259;8260;9244	7345;7346;8891;8892;8893;9959	7346;8892;9959	21094	31859	39353	27832	8491.2	17125	139940	79427	131100	22506	14.3645	14.9594	15.2642	14.7645	13.0518	14.0638	17.0944	16.2773	17.0003	14.458	14.4527	14.7696
Q96L46	Q96L46	2	2	2	Calpain small subunit 2	CAPNS2	sp|Q96L46|CPNS2_HUMAN Calpain small subunit 2 OS=Homo sapiens OX=9606 GN=CAPNS2 PE=1 SV=2	2	2	2	27.66	248	248	0	4.1009	11615000	2				1923	981;5682	True;True	1006;5870	1845;11024	1958;11886	1958;11886	4826.6	2494.4	7012.7	5905.3	1982.1	5404.9	898.95	1227.4	2088.5	835.73	12.2368	11.2845	12.7758	12.5278	10.9528	12.4001	9.8121	10.2614	11.0283	9.70689	12.3249	11.0946
Q16543	Q16543	2	2	2	Hsp90 co-chaperone Cdc37;Hsp90 co-chaperone Cdc37, N-terminally processed	CDC37	sp|Q16543|CDC37_HUMAN Hsp90 co-chaperone Cdc37 OS=Homo sapiens OX=9606 GN=CDC37 PE=1 SV=1	2	2	2	44.468	378	378	0.0073831	1.7061	6147100	2				1331	1498;3736	True;True	1536;3858	2767;7204	2938;7735	2938;7735	1131.8	3045	3428.6	3289.3	1324.4	2572.7	7766.8	4312.1	9231.1	1707.3	10.1444	11.5722	11.7434	11.6836	10.3711	11.3291	12.9231	12.0742	13.1723	10.7375	10.2326	11.3824
P15104	P15104	3	3	3	Glutamine synthetase	GLUL	sp|P15104|GLNA_HUMAN Glutamine synthetase OS=Homo sapiens OX=9606 GN=GLUL PE=1 SV=4	3	3	3	42.064	373	373	0	5.6785	27033000	6				598	1009;5333;6642	True;True;True	1034;5510;6896	1895;1896;10377;13000;13001;13002	2010;2011;11186;14038;14039;14040	2010;11186;14039	19214	51285	8473.4	21592	3455.9	9372.4	3850.2	8166.5	3413.7	3799.7	14.2299	15.6462	13.0487	14.3982	11.7548	13.1942	11.9107	12.9955	11.7371	11.8917	14.318	15.4564
P62314	P62314	3	3	3	Small nuclear ribonucleoprotein Sm D1	SNRPD1	sp|P62314|SMD1_HUMAN Small nuclear ribonucleoprotein Sm D1 OS=Homo sapiens OX=9606 GN=SNRPD1 PE=1 SV=1	3	3	3	13.281	119	119	0	76.768	40879000	5				1007	1737;3838;4546	True;True;True	1784;3963;4674	3309;7367;8705;8706	3552;7906;9387;9388;9389	3552;7906;9388	3273.5	3234.9	4070.1	4325.4	3357.9	2733.3	2101.9	2277.6	3353.3	3139.2	11.6766	11.6595	11.9908	12.0786	11.7133	11.4164	11.0375	11.1533	11.7114	11.6162	11.7648	11.4696
Q04446	Q04446	2	2	2	1,4-alpha-glucan-branching enzyme	GBE1	sp|Q04446|GLGB_HUMAN 1,4-alpha-glucan-branching enzyme OS=Homo sapiens OX=9606 GN=GBE1 PE=1 SV=3	2	2	2	80.473	702	702	0	3.5157	6513800	2				1112	3192;6723	True;True	3293;6978	6226;13129	6669;14170	6669;14170	1866.2	4911.8	7920.3	2875.9	1271.7	3724.3	21044	9804.5	25120	2082.4	10.8659	12.262	12.9513	11.4898	10.3125	11.8628	14.3611	13.2592	14.6165	11.024	10.954	12.0722
P12429	P12429	7	7	7	Annexin A3	ANXA3	sp|P12429|ANXA3_HUMAN Annexin A3 OS=Homo sapiens OX=9606 GN=ANXA3 PE=1 SV=3	7	7	7	36.375	323	323	0	11.989	24079000	9				566	638;1286;1957;2378;4757;5516;5723	True;True;True;True;True;True;True	651;1317;2006;2444;4893;5697;5913	1227;2388;3732;4662;9081;10671;11112;11113	1309;2537;2538;4002;5003;9784;11510;11985;11986	1309;2537;4002;5003;9784;11510;11985	15599	28246	28860	15727	19747	19579	71962	45641	72561	15552	13.9292	14.7858	14.8168	13.941	14.2693	14.257	16.1349	15.478	16.1469	13.9248	14.0173	14.5959
P06454;P06454-2	P06454;P06454-2	2;2	2;2	2;2	Prothymosin alpha;Prothymosin alpha, N-terminally processed;Thymosin alpha-1	PTMA	sp|P06454|PTMA_HUMAN Prothymosin alpha OS=Homo sapiens OX=9606 GN=PTMA PE=1 SV=2;sp|P06454-2|PTMA_HUMAN Isoform 2 of Prothymosin alpha OS=Homo sapiens OX=9606 GN=PTMA	2	2	2	12.203	111	111;110	0	320.77	128960000	7				461	23;5477	True;True	23;5657	38;39;40;10599;10600;10601;10602	42;43;44;11429;11430;11431;11432	42;11431	23914	30860	59752	26915	7473.3	19119	114620	48193	123530	34989	14.5456	14.9135	15.8667	14.7161	12.8675	14.2227	16.8065	15.5565	16.9145	15.0946	14.6337	14.7236
O43852;O43852-4;O43852-2;O43852-3;O43852-9;O43852-10;O43852-5;O43852-6;O43852-12;O43852-13;O43852-14;O43852-7;O43852-11;O43852-8;O43852-15	O43852;O43852-4;O43852-2;O43852-3;O43852-9;O43852-10;O43852-5;O43852-6;O43852-12;O43852-13;O43852-14;O43852-7;O43852-11;O43852-8	5;5;5;5;4;4;4;4;3;3;3;3;3;3;2	5;5;5;5;4;4;4;4;3;3;3;3;3;3;2	5;5;5;5;4;4;4;4;3;3;3;3;3;3;2	Calumenin	CALU	sp|O43852|CALU_HUMAN Calumenin OS=Homo sapiens OX=9606 GN=CALU PE=1 SV=2;sp|O43852-4|CALU_HUMAN Isoform 4 of Calumenin OS=Homo sapiens OX=9606 GN=CALU;sp|O43852-2|CALU_HUMAN Isoform 2 of Calumenin OS=Homo sapiens OX=9606 GN=CALU;sp|O43852-3|CALU_HUMAN Isof	5	5	5	37.106	315	315;323;315;323;154;224;229;265;74;139;147;161;170;201;164	0	16.909	32506000	6				265	1011;2784;6293;6294;6906	True;True;True;True;True	1036;2864;6527;6528;7170	1899;5474;5475;12286;12287;12288;13637	2014;5864;5865;13268;13269;13270;14801	2014;5865;13268;13269;14801	50419	71161	81790	43558	39781	53046	76501	71597	97898	49305	15.6217	16.1188	16.3196	15.4107	15.2798	15.695	16.2232	16.1276	16.579	15.5894	15.7098	15.9289
Q96N67;Q96N67-2;Q96N67-6;Q96N67-3;Q96N67-4;Q96N67-5;Q96N67-7	Q96N67;Q96N67-2;Q96N67-6;Q96N67-3;Q96N67-4;Q96N67-5	11;11;11;10;10;10;3	11;11;11;10;10;10;3	10;10;10;9;9;9;2	Dedicator of cytokinesis protein 7	DOCK7	sp|Q96N67|DOCK7_HUMAN Dedicator of cytokinesis protein 7 OS=Homo sapiens OX=9606 GN=DOCK7 PE=1 SV=4;sp|Q96N67-2|DOCK7_HUMAN Isoform 2 of Dedicator of cytokinesis protein 7 OS=Homo sapiens OX=9606 GN=DOCK7;sp|Q96N67-6|DOCK7_HUMAN Isoform 6 of Dedicator of c	11	11	10	242.56	2140	2140;2129;2131;2100;2098;2109;632	0	15.666	42840000	10				1937	333;1187;1350;1570;3053;3481;4270;4887;5010;5818;6476	True;True;True;True;True;True;True;True;True;True;True	337;1214;1384;1610;3149;3587;4385;5031;5162;6018;6717	609;2199;2502;2900;5986;6691;8162;9383;9654;11355;12619	644;2334;2658;3080;6416;7168;8792;10115;10402;12253;13624	644;2334;2658;3080;6416;7168;8792;10115;10402;12253;13624	48592	87360	62585	50262	58690	42955	34142	52223	53605	47368	15.5684	16.4147	15.9335	15.6172	15.8408	15.3905	15.0593	15.6724	15.7101	15.5316	15.6566	16.2248
Q8WXF1;Q8WXF1-2	Q8WXF1;Q8WXF1-2	5;4	4;3	4;3	Paraspeckle component 1	PSPC1	sp|Q8WXF1|PSPC1_HUMAN Paraspeckle component 1 OS=Homo sapiens OX=9606 GN=PSPC1 PE=1 SV=1;sp|Q8WXF1-2|PSPC1_HUMAN Isoform 2 of Paraspeckle component 1 OS=Homo sapiens OX=9606 GN=PSPC1	5	4	4	58.743	523	523;393	0	6.111	15049000	4				1810	212;787;2585;5358;7306	True;True;True;False;True	215;804;2659;5537;7591	399;1496;5075;10420;14467	424;1585;5441;11231;15717	424;1585;5441;11231;15717	8509.6	14429	11103	8135.3	14276	6467.2	7766.5	9987.7	9507	7495.2	13.0549	13.8167	13.4387	12.99	13.8013	12.6589	12.923	13.2859	13.2148	12.8718	13.143	13.6268
O14745;O14745-2	O14745	9;4	9;4	9;4	Na(+)/H(+) exchange regulatory cofactor NHE-RF1	SLC9A3R1	sp|O14745|NHRF1_HUMAN Na(+)/H(+) exchange regulatory cofactor NHE-RF1 OS=Homo sapiens OX=9606 GN=SLC9A3R1 PE=1 SV=4	9	9	9	38.868	358	358;202	0	310.53	51923000	13				198	543;1342;1343;1864;3678;3923;4878;5423;6095	True;True;True;True;True;True;True;True;True	552;1376;1377;1911;3795;4054;5022;5604;6320	1035;1036;2493;2494;3559;7071;7072;7652;7653;9372;10518;11910;11911	1107;1108;2649;2650;3816;7593;7594;8249;8250;10104;11347;12863;12864	1108;2649;2650;3816;7593;8250;10104;11347;12864	16600	25613	31918	18391	7895.3	13144	65902	42724	69263	18094	14.0189	14.6446	14.9621	14.1667	12.9468	13.6821	16.008	15.3828	16.0798	14.1432	14.1071	14.4547
Q9NQ29;Q9NQ29-2;Q9NQ29-3;Q9Y383;Q96HJ9-2;Q9Y383-3;Q9Y383-2	Q9NQ29;Q9NQ29-2;Q9NQ29-3	3;3;2;1;1;1;1	3;3;2;1;1;1;1	2;2;2;1;1;1;1	Putative RNA-binding protein Luc7-like 1	LUC7L	sp|Q9NQ29|LUC7L_HUMAN Putative RNA-binding protein Luc7-like 1 OS=Homo sapiens OX=9606 GN=LUC7L PE=1 SV=1;sp|Q9NQ29-2|LUC7L_HUMAN Isoform 2 of Putative RNA-binding protein Luc7-like 1 OS=Homo sapiens OX=9606 GN=LUC7L;sp|Q9NQ29-3|LUC7L_HUMAN Isoform 3 of Pu	3	3	2	43.727	371	371;325;354;392;458;389;391	0.0029644	2.1524	5764400	2				2143	5307;5450;6902	True;True;True	5484;7166	10344;13629;13630	11152;14793;14794	11152;14794	4972.8	10602	8728.9	5637.9	4253.6	6687	10162	7290.2	9924.4	9714.5	12.2798	13.372	13.0916	12.4609	12.0545	12.7071	13.3109	12.8317	13.2768	13.2459	12.368	13.1822
P07237	P07237	13	13	13	Protein disulfide-isomerase	P4HB	sp|P07237|PDIA1_HUMAN Protein disulfide-isomerase OS=Homo sapiens OX=9606 GN=P4HB PE=1 SV=3	13	13	13	57.116	508	508	0	27.979	202900000	15				475	200;976;1240;3605;4038;4341;4490;5798;6128;6168;6669;6757;7343	True;True;True;True;True;True;True;True;True;True;True;True;True	203;1001;1269;3719;4164;4458;4617;5996;6353;6397;6923;7013;7633	377;1840;2293;2294;6938;7831;8282;8610;8611;11324;11958;11959;12061;13043;13282;14529	401;1953;2430;2431;7447;8445;8915;9289;9290;12221;12914;12915;13026;14082;14407;15784	401;1953;2430;7447;8445;8915;9289;12221;12915;13026;14082;14407;15784	83732	158490	123520	78721	64936	80537	254620	176420	280600	78823	16.3535	17.274	16.9144	16.2645	15.9867	16.2974	17.958	17.4287	18.0982	16.2663	16.4416	17.0842
Q15393;Q15393-3	Q15393;Q15393-3	2;1	2;1	2;1	Splicing factor 3B subunit 3	SF3B3	sp|Q15393|SF3B3_HUMAN Splicing factor 3B subunit 3 OS=Homo sapiens OX=9606 GN=SF3B3 PE=1 SV=4;sp|Q15393-3|SF3B3_HUMAN Isoform 3 of Splicing factor 3B subunit 3 OS=Homo sapiens OX=9606 GN=SF3B3	2	2	2	135.58	1217	1217;399	0	7.5671	3532300	3				1294	4342;6539	True;True	4459;6788	8283;8284;12796	8916;8917;13817	8917;13817	7230.5	10701	7515.2	6101.8	6275.9	4469.1	7701.7	7794.5	7792.9	5202.7	12.8199	13.3855	12.8756	12.575	12.6156	12.1258	12.911	12.9282	12.9279	12.345	12.908	13.1956
P49327	P49327	8	8	7	Fatty acid synthase;[Acyl-carrier-protein] S-acetyltransferase;[Acyl-carrier-protein] S-malonyltransferase;3-oxoacyl-[acyl-carrier-protein] synthase;3-oxoacyl-[acyl-carrier-protein] reductase;3-hydroxyacyl-[acyl-carrier-protein] dehydratase;Enoyl-[acyl-carrier-protein] reductase;Oleoyl-[acyl-carrier-protein] hydrolase	FASN	sp|P49327|FAS_HUMAN Fatty acid synthase OS=Homo sapiens OX=9606 GN=FASN PE=1 SV=3	8	8	7	273.42	2511	2511	0	8.6206	29829000	8				874	29;586;3809;4055;4732;4808;6336;6871	True;True;True;True;True;True;True;True	29;596;3932;4865;4945;6572;7134	47;1114;7324;9033;9179;9180;12342;13573	51;1192;7862;9736;9885;9886;13324;14734	51;1192;7862;9736;9886;13324;14734	12619	11157	14995	10645	6205.6	9495.1	19718	11079	19171	17860	13.6233	13.4457	13.8722	13.3779	12.5994	13.213	14.2672	13.4355	14.2266	14.1244	13.7115	13.2558
P20340;P20340-2;Q9NRW1;Q53S08;P20340-3	P20340;P20340-2;Q9NRW1;Q53S08;P20340-3	2;2;1;1;1	2;2;1;1;1	1;1;1;0;1	Ras-related protein Rab-6A;Ras-related protein Rab-6B	RAB6A;RAB6B;RAB6C	sp|P20340|RAB6A_HUMAN Ras-related protein Rab-6A OS=Homo sapiens OX=9606 GN=RAB6A PE=1 SV=3;sp|P20340-2|RAB6A_HUMAN Isoform 2 of Ras-related protein Rab-6A OS=Homo sapiens OX=9606 GN=RAB6A;sp|Q9NRW1|RAB6B_HUMAN Ras-related protein Rab-6B OS=Homo sapiens OX	2	2	1	23.593	208	208;208;208;254;104	0	2.6657	10670000	3				647	3926;5223	True;True	4057;5399	7656;10206;10207	8253;11005;11006	8253;11005	7859.2	5533.7	5673.9	7854.3	1996.9	5318.9	12709	7075.6	11997	9583.6	12.9402	12.434	12.4701	12.9393	10.9635	12.3769	13.6336	12.7886	13.5504	13.2264	13.0283	12.2442
P08865	P08865	3	3	3	40S ribosomal protein SA	RPSA	sp|P08865|RSSA_HUMAN 40S ribosomal protein SA OS=Homo sapiens OX=9606 GN=RPSA PE=1 SV=4	3	3	3	32.854	295	295	0	9.5773	36661000	5				503	379;1970;5590	True;True;True	383;2020;5775	669;3758;3759;10805;10806	708;4028;4029;11651;11652	708;4029;11652	13699	18056	20407	12359	5780.4	11638	46247	27017	48636	10089	13.7418	14.1402	14.3168	13.5933	12.497	13.5066	15.4971	14.7216	15.5697	13.3005	13.8299	13.9503
P08621;P08621-2;P08621-4;P08621-3	P08621;P08621-2;P08621-4	5;5;3;2	5;5;3;2	5;5;3;2	U1 small nuclear ribonucleoprotein 70 kDa	SNRNP70	sp|P08621|RU17_HUMAN U1 small nuclear ribonucleoprotein 70 kDa OS=Homo sapiens OX=9606 GN=SNRNP70 PE=1 SV=2;sp|P08621-2|RU17_HUMAN Isoform 2 of U1 small nuclear ribonucleoprotein 70 kDa OS=Homo sapiens OX=9606 GN=SNRNP70;sp|P08621-4|RU17_HUMAN Isoform 4 of	5	5	5	51.556	437	437;428;341;166	0	8.8676	15686000	5				498	1095;2327;5291;5359;7042	True;True;True;True;True	1122;2392;5468;5538;7313	2054;4497;10319;10421;13984	2184;4815;11127;11232;15208	2184;4815;11127;11232;15208	13751	19282	20257	16251	17547	12970	14629	15453	17307	14234	13.7472	14.235	14.3061	13.9882	14.0989	13.6629	13.8365	13.9156	14.0791	13.7971	13.8354	14.0451
Q01105-2;Q01105;P0DME0;Q01105-3;Q01105-4	Q01105-2;Q01105;P0DME0;Q01105-3;Q01105-4	3;2;2;2;2	3;2;2;2;2	3;2;2;2;2	Protein SET;Protein SETSIP	SET;SETSIP	sp|Q01105-2|SET_HUMAN Isoform 2 of Protein SET OS=Homo sapiens OX=9606 GN=SET;sp|Q01105|SET_HUMAN Protein SET OS=Homo sapiens OX=9606 GN=SET PE=1 SV=3;sp|P0DME0|SETLP_HUMAN Protein SETSIP OS=Homo sapiens OX=9606 GN=SETSIP PE=1 SV=1;sp|Q01105-3|SET_HUMAN Is	3	3	3	32.103	277	277;290;302;265;268	0	23.528	14199000	3				1083	1477;1659;6854	True;True;True	1515;1701;7117	2738;3066;13549	2908;3248;14709	2908;3248;14709	16033	17558	27750	20750	6448.6	15096	42089	33773	51760	13643	13.9688	14.0998	14.7602	14.3408	12.6548	13.8819	15.3612	15.0436	15.6595	13.7359	14.0569	13.91
Q9H2D6;Q9H2D6-3;Q9H2D6-2;Q9H2D6-5;Q9H2D6-7;Q9H2D6-6;Q9H2D6-4	Q9H2D6;Q9H2D6-3;Q9H2D6-2;Q9H2D6-5;Q9H2D6-7;Q9H2D6-6	4;4;4;3;3;2;1	4;4;4;3;3;2;1	4;4;4;3;3;2;1	TRIO and F-actin-binding protein	TRIOBP	sp|Q9H2D6|TARA_HUMAN TRIO and F-actin-binding protein OS=Homo sapiens OX=9606 GN=TRIOBP PE=1 SV=3;sp|Q9H2D6-3|TARA_HUMAN Isoform 4 of TRIO and F-actin-binding protein OS=Homo sapiens OX=9606 GN=TRIOBP;sp|Q9H2D6-2|TARA_HUMAN Isoform 3 of TRIO and F-actin-bi	4	4	4	261.37	2365	2365;2193;2267;593;652;431;1144	0	10.939	6686500	3				2085	3764;4553;5754;6522	True;True;True;True	3886;4681;5946;6771	7254;8717;11208;12771	7791;9400;12086;13792	7791;9400;12086;13792	12601	10275	5063.7	6869.8	18702	5358.3	5792	6795.9	4936.1	3802.9	13.6213	13.3269	12.306	12.7461	14.1909	12.3876	12.4998	12.7304	12.2692	11.8929	13.7094	13.137
P29692;P29692-2;P29692-3;P29692-4	P29692;P29692-2;P29692-3;P29692-4	4;3;3;2	4;3;3;2	4;3;3;2	Elongation factor 1-delta	EEF1D	sp|P29692|EF1D_HUMAN Elongation factor 1-delta OS=Homo sapiens OX=9606 GN=EEF1D PE=1 SV=5;sp|P29692-2|EF1D_HUMAN Isoform 2 of Elongation factor 1-delta OS=Homo sapiens OX=9606 GN=EEF1D;sp|P29692-3|EF1D_HUMAN Isoform 3 of Elongation factor 1-delta OS=Homo s	4	4	4	31.121	281	281;647;257;262	0	323.31	27916000	8				735	681;705;2904;5701	True;True;True;True	696;721;2994;5890	1309;1310;1358;5722;5723;11068;11069	1391;1392;1444;6134;6135;11938;11939;11940	1392;1444;6134;11940	4701.1	10998	13507	5945.6	5496.4	6174	20417	12956	21872	6778.3	12.1988	13.425	13.7214	12.5376	12.4243	12.592	14.3175	13.6613	14.4168	12.7267	12.2869	13.2351
P27482	P27482	3	3	3	Calmodulin-like protein 3	CALML3	sp|P27482|CALL3_HUMAN Calmodulin-like protein 3 OS=Homo sapiens OX=9606 GN=CALML3 PE=1 SV=2	3	3	3	16.891	149	149	0	113.46	60636000	5				710	21;139;5727	True;True;True	21;139;5917	33;34;244;11118;11119	36;37;259;11991;11992	36;259;11992	15085	9670.5	10368	14126	3556.4	7461.5	3372.7	6987.4	1710.4	4692.7	13.8808	13.2394	13.3399	13.7861	11.7962	12.8652	11.7197	12.7705	10.7401	12.1962	13.969	13.0495
P05109	P05109	6	6	6	Protein S100-A8;Protein S100-A8, N-terminally processed	S100A8	sp|P05109|S10A8_HUMAN Protein S100-A8 OS=Homo sapiens OX=9606 GN=S100A8 PE=1 SV=1	6	6	6	10.834	93	93	0	7.388	131860000	9				445	437;2457;2458;4101;5639;5640	True;True;True;True;True;True	447;2525;2526;4223;5828;5829	849;850;4790;4791;7928;7929;10943;10944;10945	911;912;5137;5138;8549;8550;11805;11806;11807	911;5137;5138;8550;11805;11807	211380	227840	94982	133160	32084	83641	29186	71317	32313	62325	17.6895	17.7977	16.5354	17.0228	14.9696	16.3519	14.833	16.122	14.9798	15.9275	17.7776	17.6078
Q14126	Q14126	3	3	3	Desmoglein-2	DSG2	sp|Q14126|DSG2_HUMAN Desmoglein-2 OS=Homo sapiens OX=9606 GN=DSG2 PE=1 SV=2	3	3	3	122.29	1118	1118	0	6.7975	8756600	4				1233	78;2989;4823	True;True;True	78;3081;4961	132;133;5880;9206	143;144;6301;9912	144;6301;9912	18734	15620	5820.1	7596.1	17866	3669.3	10379	5333	9829.5	5790.7	14.1934	13.9311	12.5068	12.891	14.1249	11.8413	13.3414	12.3807	13.2629	12.4995	14.2815	13.7412
P22626;P22626-2	P22626;P22626-2	11;10	11;10	11;10	Heterogeneous nuclear ribonucleoproteins A2/B1	HNRNPA2B1	sp|P22626|ROA2_HUMAN Heterogeneous nuclear ribonucleoproteins A2/B1 OS=Homo sapiens OX=9606 GN=HNRNPA2B1 PE=1 SV=2;sp|P22626-2|ROA2_HUMAN Isoform A2 of Heterogeneous nuclear ribonucleoproteins A2/B1 OS=Homo sapiens OX=9606 GN=HNRNPA2B1	11	11	11	37.429	353	353;341	0	213.46	567350000	19				667	1280;2296;2299;2328;2340;2348;2926;4470;5618;6436;7329	True;True;True;True;True;True;True;True;True;True;True	1310;2360;2363;2393;2405;2413;3016;4593;5805;6673;7618;7619	2371;2372;2373;4404;4405;4408;4498;4499;4500;4518;4519;4520;4535;5755;5756;8566;10903;12515;12516;12517;12518;14508;14509	2517;2518;2519;4714;4715;4718;4816;4817;4818;4838;4839;4840;4855;6168;6169;9240;11758;13509;13510;13511;13512;15760;15761;15762	2517;4714;4718;4816;4838;4855;6168;9240;11758;13511;15762	88792	79417	63317	42615	41503	31808	66587	47527	49545	43933	16.4381	16.2772	15.9503	15.3791	15.3409	14.9571	16.023	15.5365	15.5965	15.423	16.5263	16.0873
Q9NWV8;Q9NWV8-3;Q9NWV8-2	Q9NWV8;Q9NWV8-3	3;2;1	3;2;1	3;2;1	BRISC and BRCA1-A complex member 1	BABAM1	sp|Q9NWV8|BABA1_HUMAN BRISC and BRCA1-A complex member 1 OS=Homo sapiens OX=9606 GN=BABAM1 PE=1 SV=1;sp|Q9NWV8-3|BABA1_HUMAN Isoform 3 of BRISC and BRCA1-A complex member 1 OS=Homo sapiens OX=9606 GN=BABAM1	3	3	3	36.56	329	329;171;184	0	33.994	9245300	3				2191	761;5530;6492	True;True;True	778;5710;6738	1452;10693;12708	1541;11534;13728	1541;11534;13728	15807	24570	18274	12874	15447	14285	8764.1	10858	16959	13129	13.9483	14.5846	14.1575	13.6522	13.915	13.8022	13.0974	13.4065	14.0498	13.6805	14.0364	14.3948
Q14697;Q14697-2	Q14697;Q14697-2	5;4	5;4	5;4	Neutral alpha-glucosidase AB	GANAB	sp|Q14697|GANAB_HUMAN Neutral alpha-glucosidase AB OS=Homo sapiens OX=9606 GN=GANAB PE=1 SV=3;sp|Q14697-2|GANAB_HUMAN Isoform 2 of Neutral alpha-glucosidase AB OS=Homo sapiens OX=9606 GN=GANAB	5	5	5	106.87	944	944;966	0	9.6975	19678000	7				1256	914;945;3442;4144;7131	True;True;True;True;True	939;970;3547;4263;7406	1735;1779;1780;6626;7983;14145	1836;1837;1884;1885;7098;8606;15374	1837;1884;7098;8606;15374	15982	22584	26595	16010	9535.1	13361	63752	41781	71116	13505	13.9642	14.463	14.6989	13.9667	13.219	13.7057	15.9602	15.3506	16.1179	13.7212	14.0523	14.2732
P63220	P63220	2	2	2	40S ribosomal protein S21	RPS21	sp|P63220|RS21_HUMAN 40S ribosomal protein S21 OS=Homo sapiens OX=9606 GN=RPS21 PE=1 SV=1	2	2	2	9.1113	83	83	0	5.6607	31323000	7				1039	4087;4197	True;True	4211;4315	7902;7903;8059;8060;8061;8062;8063	8522;8523;8683;8684;8685;8686;8687	8522;8686	4953	6415.4	7374.6	3902.5	645.3	3888.5	13890	8814.3	20365	4777.9	12.2741	12.6473	12.8483	11.9302	9.33383	11.925	13.7618	13.1056	14.3138	12.2222	12.3622	12.4575
Q06830	Q06830	9	9	6	Peroxiredoxin-1	PRDX1	sp|Q06830|PRDX1_HUMAN Peroxiredoxin-1 OS=Homo sapiens OX=9606 GN=PRDX1 PE=1 SV=1	9	9	6	22.11	199	199	0	39.754	6646000000	20				1126	101;682;1005;2416;2971;3945;4908;6093;6364	True;True;True;True;True;True;True;True;True	101;697;1030;2483;3063;4078;5055;5056;6318;6600	167;168;169;170;1311;1887;1888;4722;4723;4724;4725;4726;5855;7686;7687;9466;9467;9468;9469;9470;9471;9472;9473;11906;11907;11908;12380	181;182;183;184;1393;2002;2003;5064;5065;5066;5067;5068;5069;6275;8284;8285;10205;10206;10207;10208;10209;10210;10211;10212;12859;12860;12861;13364	181;1393;2002;5064;6275;8285;10205;12859;13364	791720	1211700	1021500	673750	799020	693200	553400	748890	762180	730610	19.5946	20.2086	19.9623	19.3619	19.6079	19.4029	19.078	19.5144	19.5398	19.4787	19.6828	20.0187
Q99798	Q99798	2	2	2	Aconitate hydratase, mitochondrial	ACO2	sp|Q99798|ACON_HUMAN Aconitate hydratase, mitochondrial OS=Homo sapiens OX=9606 GN=ACO2 PE=1 SV=2	2	2	2	85.424	780	780	0.0053957	1.8767	1881500	1				1986	1538;2273	True;True	1577;2336	2846;4370	3021;4679	3021;4679	0	1107.9	1846.4	1563.3	2470.3	1058.1	3338.5	3193.1	4283.1	2370.4		10.1136	10.8505	10.6104	11.2705	10.0473	11.705	11.6407	12.0644	11.2109	9.74838	9.92375
Q9Y230;Q9Y230-2	Q9Y230;Q9Y230-2	4;2	4;2	4;2	RuvB-like 2	RUVBL2	sp|Q9Y230|RUVB2_HUMAN RuvB-like 2 OS=Homo sapiens OX=9606 GN=RUVBL2 PE=1 SV=3;sp|Q9Y230-2|RUVB2_HUMAN Isoform 2 of RuvB-like 2 OS=Homo sapiens OX=9606 GN=RUVBL2	4	4	4	51.156	463	463;418	0	8.9855	7842700	3				2352	732;2420;6246;6618	True;True;True;True	750;2487;6476;6871	1401;4733;12191;12958	1487;5076;13163;13995	1487;5076;13163;13995	13067	21430	15385	13435	10424	14085	20701	16368	21642	13576	13.6736	14.3873	13.9092	13.7137	13.3476	13.7819	14.3374	13.9986	14.4015	13.7288	13.7618	14.1975
O95757	O95757	4	3	3	Heat shock 70 kDa protein 4L	HSPA4L	sp|O95757|HS74L_HUMAN Heat shock 70 kDa protein 4L OS=Homo sapiens OX=9606 GN=HSPA4L PE=1 SV=3	4	3	3	94.511	839	839	0	13.32	5482700	5				375	498;1007;1392;4208	True;False;True;True	507;1032;1426;4325	956;1890;1891;2567;8081;8082;8083	1026;2005;2006;2725;8710;8711;8712	1026;2006;2725;8712	2126.1	5644.9	3616.2	2183.3	2785.1	1623.2	2724.9	2104.4	3225.7	2199.2	11.054	12.4627	11.8203	11.0923	11.4435	10.6646	11.412	11.0392	11.6554	11.1028	11.1422	12.2729
P40926;P40926-2	P40926;P40926-2	2;2	2;2	2;2	Malate dehydrogenase, mitochondrial	MDH2	sp|P40926|MDHM_HUMAN Malate dehydrogenase, mitochondrial OS=Homo sapiens OX=9606 GN=MDH2 PE=1 SV=3;sp|P40926-2|MDHM_HUMAN Isoform 2 of Malate dehydrogenase, mitochondrial OS=Homo sapiens OX=9606 GN=MDH2	2	2	2	35.503	338	338;296	0.0020597	2.3305	14305000	3				817	3083;4573	True;True	3182;4701	6045;6046;8745	6477;6478;9428	6477;9428	6157.7	5927.1	14685	16923	3967.4	11726	21312	12541	18538	11194	12.5882	12.5331	13.8421	14.0467	11.954	13.5174	14.3794	13.6144	14.1782	13.4504	12.6763	12.3433
P62269	P62269	3	3	3	40S ribosomal protein S18	RPS18	sp|P62269|RS18_HUMAN 40S ribosomal protein S18 OS=Homo sapiens OX=9606 GN=RPS18 PE=1 SV=3	3	3	3	17.718	152	152	0	54.369	416250000	6				1003	6941;7000;7419	True;True;True	7208;7269;7709;7710	13789;13790;13893;13894;13895;13896;14637;14638;14639;14640;14641	14991;14992;15105;15106;15107;15108;15897;15898;15899;15900;15901;15902	14992;15105;15897	59189	94393	88279	66908	82981	66001	62489	66853	63283	54745	15.853	16.5264	16.4298	16.0299	16.3405	16.0102	15.9313	16.0287	15.9495	15.7404	15.9412	16.3365
P07355;P07355-2;A6NMY6	P07355;P07355-2;A6NMY6	17;16;12	17;16;12	17;16;12	Annexin A2;Putative annexin A2-like protein	ANXA2;ANXA2P2	sp|P07355|ANXA2_HUMAN Annexin A2 OS=Homo sapiens OX=9606 GN=ANXA2 PE=1 SV=2;sp|P07355-2|ANXA2_HUMAN Isoform 2 of Annexin A2 OS=Homo sapiens OX=9606 GN=ANXA2;sp|A6NMY6|AXA2L_HUMAN Putative annexin A2-like protein OS=Homo sapiens OX=9606 GN=ANXA2P2 PE=5 SV=2	17	17	17	38.604	339	339;357;339	0	176.89	1582100000	55				477	169;797;866;992;993;1080;1617;2640;3841;4766;5252;5782;6088;6115;6223;6501;6512	True;True;True;True;True;True;True;True;True;True;True;True;True;True;True;True;True	171;814;886;1017;1018;1106;1658;2714;3966;4902;5428;5977;6313;6340;6452;6749;6761	303;304;305;306;307;308;309;1510;1511;1512;1513;1633;1634;1635;1864;1865;1866;1867;2033;2034;2035;2036;2984;2985;5185;7374;7375;7376;9100;10242;10243;10244;10245;11283;11898;11899;11940;11941;12142;12724;12725;12726;12727;12750;12751;12752;12753;12754	321;322;323;324;325;326;327;328;329;1599;1600;1601;1602;1730;1731;1732;1733;1979;1980;1981;1982;2163;2164;2165;2166;3165;3166;5554;7913;7914;7915;7916;9803;11041;11042;11043;11044;11045;11046;12174;12851;12852;12895;12896;13112;13113;13745;13746;13747;13748;13771;13772;13773;13774;13775	321;1601;1730;1981;1982;2163;3165;5554;7913;9803;11043;12174;12851;12896;13113;13747;13775	449170	628940	951100	583990	176680	508480	1859600	994300	1789900	373540	18.7769	19.2626	19.8592	19.1556	17.4308	18.9558	20.8266	19.9233	20.7714	18.5109	18.8651	19.0727
P54727;P54725;P54725-2;P54725-3	P54727	3;1;1;1	3;1;1;1	3;1;1;1	UV excision repair protein RAD23 homolog B	RAD23B	sp|P54727|RD23B_HUMAN UV excision repair protein RAD23 homolog B OS=Homo sapiens OX=9606 GN=RAD23B PE=1 SV=1	3	3	3	43.171	409	409;363;308;362	0	3.652	10125000	3				935	2919;3034;6464	True;True;True	3009;3130;6705	5747;5961;12603	6160;6389;13606	6160;6389;13606	2890.4	3916.9	5071.6	2423.5	1517.7	2573.8	12321	6211.8	14088	2146.4	11.4971	11.9355	12.3082	11.2429	10.5677	11.3297	13.5888	12.6008	13.7822	11.0677	11.5852	11.7456
P55060;P55060-3;P55060-4;P55060-2	P55060;P55060-3;P55060-4	4;4;3;1	4;4;3;1	4;4;3;1	Exportin-2	CSE1L	sp|P55060|XPO2_HUMAN Exportin-2 OS=Homo sapiens OX=9606 GN=CSE1L PE=1 SV=3;sp|P55060-3|XPO2_HUMAN Isoform 3 of Exportin-2 OS=Homo sapiens OX=9606 GN=CSE1L;sp|P55060-4|XPO2_HUMAN Isoform 4 of Exportin-2 OS=Homo sapiens OX=9606 GN=CSE1L	4	4	4	110.42	971	971;945;915;195	0	14.494	6706100	6				939	1036;1541;4063;5877	True;True;True;True	1061;1580;4188;6081	1954;1955;1956;2849;7875;11476	2081;2082;2083;3024;8494;12405	2081;3024;8494;12405	1665.2	3695.1	5972	3834.2	0	4032.9	9947.7	4336.9	8809.2	2650.9	10.7015	11.8514	12.544	11.9047		11.9776	13.2801	12.0824	13.1048	11.3723	10.7896	11.6615
P62258;P62258-2	P62258;P62258-2	8;6	8;6	8;6	14-3-3 protein epsilon	YWHAE	sp|P62258|1433E_HUMAN 14-3-3 protein epsilon OS=Homo sapiens OX=9606 GN=YWHAE PE=1 SV=1;sp|P62258-2|1433E_HUMAN Isoform SV of 14-3-3 protein epsilon OS=Homo sapiens OX=9606 GN=YWHAE	8	8	8	29.174	255	255;233	0	56.322	168250000	12				1000	75;1299;1404;2771;3007;4018;6721;7347	True;True;True;True;True;True;True;True	75;1332;1438;2850;3100;4144;6976;7637	128;129;2425;2426;2582;5440;5441;5907;7803;13127;14534	138;139;140;2578;2579;2741;5828;5829;6329;8415;14168;15789	139;2578;2741;5828;6329;8415;14168;15789	156590	263190	196450	149030	142070	55428	215120	133440	226250	56011	17.2566	18.0057	17.5838	17.1852	17.1162	15.7583	17.7148	17.0258	17.7876	15.7734	17.3448	17.8159
P23526;P23526-2	P23526;P23526-2	4;3	4;3	4;3	Adenosylhomocysteinase	AHCY	sp|P23526|SAHH_HUMAN Adenosylhomocysteinase OS=Homo sapiens OX=9606 GN=AHCY PE=1 SV=4;sp|P23526-2|SAHH_HUMAN Isoform 2 of Adenosylhomocysteinase OS=Homo sapiens OX=9606 GN=AHCY	4	4	4	47.716	432	432;404	0	4.8692	2251300	4				680	403;1820;2388;7045	True;True;True;True	408;1866;2455;7316	710;3479;4683;13988	750;3733;5024;15212	750;3733;5024;15212	9327.4	9610.4	19207	14740	6421.9	10683	25398	12878	26907	11659	13.1873	13.2304	14.2293	13.8474	12.6488	13.383	14.6324	13.6526	14.7157	13.5092	13.2754	13.0405
P29373;P29762	P29373	3;1	3;1	3;1	Cellular retinoic acid-binding protein 2	CRABP2	sp|P29373|RABP2_HUMAN Cellular retinoic acid-binding protein 2 OS=Homo sapiens OX=9606 GN=CRABP2 PE=1 SV=2	3	3	3	15.693	138	138;137	0	13.815	16191000	4				730	5552;6617;6873	True;True;True	5735;6870;7136	10732;10733;12957;13575	11575;11576;13994;14736	11576;13994;14736	7972.2	10257	5443.6	9952.9	4736.1	4309.3	2732.8	8413.9	1489.9	3930.1	12.9608	13.3243	12.4103	13.2809	12.2095	12.0732	11.4162	13.0386	10.541	11.9404	13.0489	13.1345
O95782;O95782-2;O94973;O94973-3;O94973-2	O95782;O95782-2	3;3;1;1;1	3;3;1;1;1	3;3;1;1;1	AP-2 complex subunit alpha-1	AP2A1	sp|O95782|AP2A1_HUMAN AP-2 complex subunit alpha-1 OS=Homo sapiens OX=9606 GN=AP2A1 PE=1 SV=3;sp|O95782-2|AP2A1_HUMAN Isoform B of AP-2 complex subunit alpha-1 OS=Homo sapiens OX=9606 GN=AP2A1	3	3	3	107.54	977	977;955;939;656;940	0	4.4667	8879600	4				379	488;2405;2483	True;True;True	498;2472;2552	936;937;4705;4840	1005;1006;5047;5190	1006;5047;5190	10277	15598	11056	7418.5	8788.9	7931.7	9396.3	10446	9054.1	6405.5	13.3271	13.9291	13.4325	12.8569	13.1015	12.9534	13.1979	13.3507	13.1444	12.6451	13.4153	13.7392
P68104;Q5VTE0;Q05639	P68104;Q5VTE0;Q05639	11;11;6	11;11;6	11;11;6	Elongation factor 1-alpha 1;Putative elongation factor 1-alpha-like 3;Elongation factor 1-alpha 2	EEF1A1;EEF1A1P5;EEF1A2	sp|P68104|EF1A1_HUMAN Elongation factor 1-alpha 1 OS=Homo sapiens OX=9606 GN=EEF1A1 PE=1 SV=1;sp|Q5VTE0|EF1A3_HUMAN Putative elongation factor 1-alpha-like 3 OS=Homo sapiens OX=9606 GN=EEF1A1P5 PE=5 SV=1;sp|Q05639|EF1A2_HUMAN Elongation factor 1-alpha 2 OS	11	11	11	50.14	462	462;462;463	0	21.537	495830000	21				1044	1539;2970;3724;4039;4957;5181;5297;5597;5598;6085;7448	True;True;True;True;True;True;True;True;True;True;True	1578;3062;3845;4165;5106;5349;5474;5782;5783;6309;6310;7739	2847;5852;5853;5854;7184;7185;7832;9570;10081;10327;10328;10329;10330;10816;10817;11890;11891;11892;11893;14685;14686;14687	3022;6272;6273;6274;7715;7716;8446;10313;10866;11135;11136;11137;11138;11662;11663;11664;11665;12843;12844;12845;12846;15947;15948;15949;15950	3022;6273;7715;8446;10313;10866;11138;11662;11663;12845;15949	87918	114950	153540	102840	65377	75758	303960	188350	324670	84057	16.4239	16.8106	17.2283	16.65	15.9965	16.2091	18.2135	17.5231	18.3086	16.3591	16.512	16.6208
P16949;P16949-2	P16949;P16949-2	6;6	6;6	4;4	Stathmin	STMN1	sp|P16949|STMN1_HUMAN Stathmin OS=Homo sapiens OX=9606 GN=STMN1 PE=1 SV=3;sp|P16949-2|STMN1_HUMAN Isoform 2 of Stathmin OS=Homo sapiens OX=9606 GN=STMN1	6	6	4	17.302	149	149;174	0	8.0095	148360000	10				614	657;1071;1542;1846;4002;5638	True;True;True;True;True;True	672;1096;1581;1893;5827	1269;1270;1271;2016;2017;2850;3526;10940;10941;10942	1351;1352;1353;2145;2146;3025;3783;11802;11803;11804	1353;2146;3025;3783;11802	37271	46465	99550	67432	19427	30754	760530	111860	228850	65599	15.1858	15.5039	16.6031	16.0411	14.2458	14.9085	19.5366	16.7713	17.804	16.0014	15.2739	15.314
Q6UWZ7;Q6UWZ7-2	Q6UWZ7;Q6UWZ7-2	3;3	3;3	3;3	BRCA1-A complex subunit Abraxas	FAM175A	sp|Q6UWZ7|ABRX1_HUMAN BRCA1-A complex subunit Abraxas 1 OS=Homo sapiens OX=9606 GN=ABRAXAS1 PE=1 SV=2;sp|Q6UWZ7-2|ABRX1_HUMAN Isoform 2 of BRCA1-A complex subunit Abraxas 1 OS=Homo sapiens OX=9606 GN=ABRAXAS1	3	3	3	46.662	409	409;300	0	3.4221	3686200	3				1521	145;775;3626	True;True;True	145;792;3740	253;1472;6973	268;1561;7490	268;1561;7490	21280	33218	27966	14122	19581	19374	8963.8	14353	14929	17919	14.3772	15.0197	14.7714	13.7857	14.2572	14.2418	13.1299	13.8091	13.8658	14.1292	14.4654	14.8298
P53621;P53621-2	P53621;P53621-2	15;15	15;15	15;15	Coatomer subunit alpha;Xenin;Proxenin	COPA	sp|P53621|COPA_HUMAN Coatomer subunit alpha OS=Homo sapiens OX=9606 GN=COPA PE=1 SV=2;sp|P53621-2|COPA_HUMAN Isoform 2 of Coatomer subunit alpha OS=Homo sapiens OX=9606 GN=COPA	15	15	15	138.34	1224	1224;1233	0	44.555	70595000	19				925	649;843;844;1091;1954;2295;2393;3640;4456;4807;5075;6169;7011;7182;7258	True;True;True;True;True;True;True;True;True;True;True;True;True;True;True	664;862;863;1118;2003;2359;2460;3755;4579;4944;5230;6398;7280;7460;7538	1257;1589;1590;2049;3729;4403;4688;7014;8535;8536;9176;9177;9178;9740;9741;12062;13910;14227;14352	1339;1682;1683;2179;3999;4713;5029;7533;9207;9208;9882;9883;9884;10491;10492;13027;15123;15460;15593	1339;1682;1683;2179;3999;4713;5029;7533;9207;9882;10492;13027;15123;15460;15593	61146	77478	55639	39951	66827	34923	50490	44915	62918	44723	15.9	16.2415	15.7638	15.2859	16.0281	15.0919	15.6237	15.4549	15.9412	15.4487	15.9881	16.0516
Q13310;Q13310-2;Q13310-3;P0CB38	Q13310;Q13310-2;Q13310-3	9;9;9;2	4;4;4;2	4;4;4;2	Polyadenylate-binding protein 4	PABPC4	sp|Q13310|PABP4_HUMAN Polyadenylate-binding protein 4 OS=Homo sapiens OX=9606 GN=PABPC4 PE=1 SV=1;sp|Q13310-2|PABP4_HUMAN Isoform 2 of Polyadenylate-binding protein 4 OS=Homo sapiens OX=9606 GN=PABPC4;sp|Q13310-3|PABP4_HUMAN Isoform 3 of Polyadenylate-bind	9	4	4	70.782	644	644;631;660;370	0	9.1047	19790000	6				1192	406;1483;1487;2099;4157;4423;4424;5731;7189	False;True;False;True;False;True;True;False;False	411;1521;1525;2154;4276;4545;4546;5921;7467;7468	714;2749;2755;4018;4019;8002;8481;8482;8483;11128;14246;14247;14248;14249;14250	754;2919;2925;4306;4307;8625;9150;9151;9152;12001;15484;15485;15486;15487;15488	754;2919;2925;4306;8625;9151;9152;12001;15486	10395	15107	10658	9930.6	12801	9108.3	6665.7	8144.7	8571.4	10570	13.3436	13.8829	13.3796	13.2777	13.644	13.153	12.7025	12.9916	13.0653	13.3677	13.4318	13.6931
Q9UJU6;Q9UJU6-5	Q9UJU6;Q9UJU6-5	3;3	3;3	1;1	Drebrin-like protein	DBNL	sp|Q9UJU6|DBNL_HUMAN Drebrin-like protein OS=Homo sapiens OX=9606 GN=DBNL PE=1 SV=1;sp|Q9UJU6-5|DBNL_HUMAN Isoform 5 of Drebrin-like protein OS=Homo sapiens OX=9606 GN=DBNL	3	3	1	48.207	430	430;327	0	6.1332	5716300	4				2290	4336;4987;7392	True;True;True	4453;5138;7682	8276;8277;9618;14601	8909;8910;10366;15860	8910;10366;15860	4854.3	3035.1	4247.3	6538.8	1996.3	3924.4	8680.1	6154.6	13156	3402.5	12.245	11.5675	12.0523	12.6748	10.9631	11.9383	13.0835	12.5874	13.6834	11.7324	12.3332	11.3777
P84090	P84090	2	2	2	Enhancer of rudimentary homolog	ERH	sp|P84090|ERH_HUMAN Enhancer of rudimentary homolog OS=Homo sapiens OX=9606 GN=ERH PE=1 SV=1	2	2	2	12.259	104	104	0	91.543	22927000	4				1071	148;5650	True;True	149;5839	262;10956;10957;10958	277;11818;11819;11820	277;11820	24974	34447	28724	32206	25895	16201	14669	11879	21486	35921	14.6081	15.0721	14.81	14.975	14.6604	13.9838	13.8405	13.5361	14.3911	15.1325	14.6963	14.8822
P63244	P63244	5	5	5	Guanine nucleotide-binding protein subunit beta-2-like 1;Guanine nucleotide-binding protein subunit beta-2-like 1, N-terminally processed	GNB2L1	sp|P63244|RACK1_HUMAN Receptor of activated protein C kinase 1 OS=Homo sapiens OX=9606 GN=RACK1 PE=1 SV=3	5	5	5	35.076	317	317	0	21.897	80296000	7				1040	921;1250;3012;4826;4910	True;True;True;True;True	946;1279;3108;4965;5058	1745;2325;2326;2327;5930;9213;9476	1849;2466;2467;2468;6356;9919;10215	1849;2467;6356;9919;10215	21586	15832	31443	21955	7225.5	10940	56760	35409	68731	22880	14.3978	13.9506	14.9405	14.4223	12.8189	13.4173	15.7926	15.1118	16.0687	14.4818	14.486	13.7607
O14497;O14497-3;O14497-2	O14497;O14497-3	3;3;1	3;3;1	3;3;1	AT-rich interactive domain-containing protein 1A	ARID1A	sp|O14497|ARI1A_HUMAN AT-rich interactive domain-containing protein 1A OS=Homo sapiens OX=9606 GN=ARID1A PE=1 SV=3;sp|O14497-3|ARI1A_HUMAN Isoform 3 of AT-rich interactive domain-containing protein 1A OS=Homo sapiens OX=9606 GN=ARID1A	3	3	3	242.04	2285	2285;1902;2068	0	3.915	2951000	3				185	1015;5151;6220	True;True;True	1040;5315;6449	1905;9930;12139	2021;10690;13109	2021;10690;13109	3368.7	6150.7	4608.2	4257.7	3328.1	3223.6	2279.3	2900.6	4018.1	3851	11.718	12.5865	12.17	12.0559	11.7005	11.6545	11.1544	11.5021	11.9723	11.911	11.8061	12.3967
P49756;P49756-2;P49756-3	P49756;P49756-2;P49756-3	2;1;1	2;1;1	2;1;1	RNA-binding protein 25	RBM25	sp|P49756|RBM25_HUMAN RNA-binding protein 25 OS=Homo sapiens OX=9606 GN=RBM25 PE=1 SV=3;sp|P49756-2|RBM25_HUMAN Isoform 2 of RNA-binding protein 25 OS=Homo sapiens OX=9606 GN=RBM25;sp|P49756-3|RBM25_HUMAN Isoform 3 of RNA-binding protein 25 OS=Homo sapiens	2	2	2	100.18	843	843;294;300	0	5.0982	2791600	3				879	1962;3620	True;True	2012;3734	3746;3747;6965	4016;4017;7482	4016;7482	3254.8	4638.4	7062	4018.2	4529.8	2656.5	6152.6	2601.5	3290.4	3362.1	11.6684	12.1794	12.7859	11.9723	12.1452	11.3753	12.587	11.3451	11.684	11.7151	11.7565	11.9896
Q14966;Q14966-3;Q14966-5;Q14966-2;Q14966-6;Q14966-4	Q14966;Q14966-3;Q14966-5	4;4;3;1;1;1	4;4;3;1;1;1	4;4;3;1;1;1	Zinc finger protein 638	ZNF638	sp|Q14966|ZN638_HUMAN Zinc finger protein 638 OS=Homo sapiens OX=9606 GN=ZNF638 PE=1 SV=2;sp|Q14966-3|ZN638_HUMAN Isoform 3 of Zinc finger protein 638 OS=Homo sapiens OX=9606 GN=ZNF638;sp|Q14966-5|ZN638_HUMAN Isoform 5 of Zinc finger protein 638 OS=Homo sa	4	4	4	220.62	1978	1978;1957;1075;814;918;1139	0	4.1831	9525600	4				1263	1142;5514;5615;6186	True;True;True;True	1168;5695;5802;6415	2127;10669;10900;12085	2261;11508;11755;13053	2261;11508;11755;13053	16431	28786	21976	12776	20059	15840	8786.6	15525	12218	14959	14.0041	14.8131	14.4236	13.6411	14.292	13.9513	13.1011	13.9223	13.5767	13.8687	14.0923	14.6232
P62854;Q5JNZ5	P62854;Q5JNZ5	2;1	2;1	2;1	40S ribosomal protein S26;Putative 40S ribosomal protein S26-like 1	RPS26;RPS26P11	sp|P62854|RS26_HUMAN 40S ribosomal protein S26 OS=Homo sapiens OX=9606 GN=RPS26 PE=1 SV=3;sp|Q5JNZ5|RS26L_HUMAN Putative 40S ribosomal protein S26-like 1 OS=Homo sapiens OX=9606 GN=RPS26P11 PE=5 SV=1	2	2	2	13.015	115	115;115	0	5.931	209300000	5				1020	1003;4404	True;True	1028;4526	1882;1883;8447;8448;8449	1997;1998;9114;9115;9116	1998;9116	52633	74560	57185	66938	110520	38602	94741	45671	35927	33130	15.6837	16.1861	15.8033	16.0305	16.7539	15.2364	16.5317	15.479	15.1328	15.0159	15.7718	15.9963
Q01518;Q01518-2	Q01518;Q01518-2	6;6	6;6	6;6	Adenylyl cyclase-associated protein 1	CAP1	sp|Q01518|CAP1_HUMAN Adenylyl cyclase-associated protein 1 OS=Homo sapiens OX=9606 GN=CAP1 PE=1 SV=5;sp|Q01518-2|CAP1_HUMAN Isoform 2 of Adenylyl cyclase-associated protein 1 OS=Homo sapiens OX=9606 GN=CAP1	6	6	6	51.901	475	475;474	0	39.969	30913000	7				1087	131;435;1730;2671;2864;3258	True;True;True;True;True;True	131;445;1774;2745;2953;3359	232;846;847;3209;5242;5653;6332	247;908;909;3403;5613;6059;6788	247;909;3403;5613;6059;6788	7987.9	18222	21304	12069	7066.4	11287	40714	28221	47918	8191.6	12.9636	14.1534	14.3788	13.559	12.7868	13.4624	15.3132	14.7845	15.5483	12.9999	13.0518	13.9635
Q13557;Q13557-8;Q13557-12;Q13557-10;Q13557-6;Q13557-11;Q13557-3;Q13557-9;Q13557-5;Q13557-4	Q13557;Q13557-8;Q13557-12;Q13557-10;Q13557-6;Q13557-11;Q13557-3;Q13557-9;Q13557-5;Q13557-4	3;3;3;3;3;3;2;2;2;2	2;2;2;2;2;2;1;1;1;1	2;2;2;2;2;2;1;1;1;1	Calcium/calmodulin-dependent protein kinase type II subunit delta	CAMK2D	sp|Q13557|KCC2D_HUMAN Calcium/calmodulin-dependent protein kinase type II subunit delta OS=Homo sapiens OX=9606 GN=CAMK2D PE=1 SV=3;sp|Q13557-8|KCC2D_HUMAN Isoform Delta 6 of Calcium/calmodulin-dependent protein kinase type II subunit delta OS=Homo sapiens	3	2	2	56.369	499	499;478;478;492;513;524;510;489;498;519	0	3.7147	17297000	2				1213	1840;2153;3159	True;False;True	1887;2213;3259	3513;4163;6178	3768;4467;6617	3768;4467;6617	23295	33204	24242	20230	24468	21592	16204	22107	19022	18119	14.5077	15.0191	14.5652	14.3042	14.5786	14.3982	13.9841	14.4322	14.2154	14.1452	14.5959	14.8292
P60842;P60842-2;Q14240;Q14240-2	P60842;P60842-2	8;7;3;3	8;7;3;3	8;7;3;3	Eukaryotic initiation factor 4A-I	EIF4A1	sp|P60842|IF4A1_HUMAN Eukaryotic initiation factor 4A-I OS=Homo sapiens OX=9606 GN=EIF4A1 PE=1 SV=1;sp|P60842-2|IF4A1_HUMAN Isoform 2 of Eukaryotic initiation factor 4A-I OS=Homo sapiens OX=9606 GN=EIF4A1	8	8	8	46.153	406	406;347;407;408	0	12.284	118890000	13				970	709;940;1448;1614;2673;3254;3777;6989	True;True;True;True;True;True;True;True	726;965;1483;1655;2747;3355;3899;7258	1365;1771;1772;2673;2979;2980;2981;5246;5247;6327;7275;7276;13877	1451;1876;1877;2840;3160;3161;3162;5617;5618;6783;7812;7813;15089	1451;1877;2840;3162;5617;6783;7813;15089	46724	45915	73076	48718	24463	31133	118300	82418	143450	42433	15.5119	15.4867	16.1571	15.5722	14.5783	14.9262	16.8521	16.3307	17.1302	15.3729	15.6	15.2968
P51858;P51858-3;P51858-2	P51858;P51858-3;P51858-2	3;3;3	3;3;3	3;3;3	Hepatoma-derived growth factor	HDGF	sp|P51858|HDGF_HUMAN Hepatoma-derived growth factor OS=Homo sapiens OX=9606 GN=HDGF PE=1 SV=1;sp|P51858-3|HDGF_HUMAN Isoform 3 of Hepatoma-derived growth factor OS=Homo sapiens OX=9606 GN=HDGF;sp|P51858-2|HDGF_HUMAN Isoform 2 of Hepatoma-derived growth fac	3	3	3	26.788	240	240;256;233	0	3.6416	8484300	3				902	632;1039;4584	True;True;True	645;1064;4713	1217;1960;8759	1299;2087;9442	1299;2087;9442	6040.7	7255.3	11301	8283.5	3307.1	4883.5	35975	21351	33437	4985.2	12.5605	12.8248	13.4642	13.016	11.6914	12.2537	15.1347	14.382	15.0292	12.2834	12.6487	12.635
P09668	P09668	2	2	2	Pro-cathepsin H;Cathepsin H mini chain;Cathepsin H;Cathepsin H heavy chain;Cathepsin H light chain	CTSH	sp|P09668|CATH_HUMAN Pro-cathepsin H OS=Homo sapiens OX=9606 GN=CTSH PE=1 SV=4	2	2	2	37.393	335	335	0	2.5504	14752000	2				519	2383;2461	True;True	2450;2530	4677;4799	5018;5146	5018;5146	20850	25827	29427	27642	15972	28879	35967	30872	39882	17535	14.3478	14.6566	14.8449	14.7546	13.9633	14.8177	15.1344	14.914	15.2835	14.0979	14.4359	14.4667
Q14444;Q14444-2	Q14444;Q14444-2	4;4	4;4	4;4	Caprin-1	CAPRIN1	sp|Q14444|CAPR1_HUMAN Caprin-1 OS=Homo sapiens OX=9606 GN=CAPRIN1 PE=1 SV=2;sp|Q14444-2|CAPR1_HUMAN Isoform 2 of Caprin-1 OS=Homo sapiens OX=9606 GN=CAPRIN1	4	4	4	78.365	709	709;694	0	6.9185	42517000	6				1246	972;3703;5583;7394	True;True;True;True	997;3824;5767;7684	1824;1825;7156;7157;10788;14603	1933;1934;7686;7687;11632;15862	1933;7686;11632;15862	10501	17165	13685	9081.9	10924	11784	6854.5	8879.5	12164	6909.7	13.3582	14.0672	13.7403	13.1488	13.4152	13.5245	12.7428	13.1163	13.5703	12.7544	13.4464	13.8773
Q00325;Q00325-2	Q00325;Q00325-2	3;3	3;3	3;3	Phosphate carrier protein, mitochondrial	SLC25A3	sp|Q00325|MPCP_HUMAN Phosphate carrier protein, mitochondrial OS=Homo sapiens OX=9606 GN=SLC25A3 PE=1 SV=2;sp|Q00325-2|MPCP_HUMAN Isoform B of Phosphate carrier protein, mitochondrial OS=Homo sapiens OX=9606 GN=SLC25A3	3	3	3	40.094	362	362;361	0	100.33	51387000	5				1076	2589;3101;4207	True;True;True	2663;3200;4324	5079;5080;6086;6087;8080	5445;5446;6518;6519;8709	5446;6518;8709	39407	72608	66957	43708	55718	40870	47678	47552	64083	32777	15.2662	16.1478	16.0309	15.4156	15.7659	15.3188	15.541	15.5372	15.9677	15.0004	15.3543	15.958
Q13501;Q13501-2	Q13501;Q13501-2	6;6	6;6	6;6	Sequestosome-1	SQSTM1	sp|Q13501|SQSTM_HUMAN Sequestosome-1 OS=Homo sapiens OX=9606 GN=SQSTM1 PE=1 SV=1;sp|Q13501-2|SQSTM_HUMAN Isoform 2 of Sequestosome-1 OS=Homo sapiens OX=9606 GN=SQSTM1	6	6	6	47.687	440	440;356	0	34.969	62764000	5				1207	1904;3892;4482;4653;5927;6008	True;True;True;True;True;True	1953;4023;4607;4608;4786;6134;6226	3650;7610;7611;8595;8596;8937;11598;11722	3918;8207;8208;9272;9273;9274;9639;12536;12667	3918;8208;9274;9639;12536;12667	141730	113530	59806	63607	217340	48117	71367	46420	57839	78837	17.1128	16.7927	15.868	15.9569	17.7296	15.5543	16.123	15.5025	15.8198	16.2666	17.2009	16.6029
Q7L1Q6;Q7L1Q6-2;Q7L1Q6-4;Q7L1Q6-3	Q7L1Q6;Q7L1Q6-2;Q7L1Q6-4;Q7L1Q6-3	2;2;2;2	2;2;2;2	2;2;2;2	Basic leucine zipper and W2 domain-containing protein 1	BZW1	sp|Q7L1Q6|BZW1_HUMAN Basic leucine zipper and W2 domain-containing protein 1 OS=Homo sapiens OX=9606 GN=BZW1 PE=1 SV=1;sp|Q7L1Q6-2|BZW1_HUMAN Isoform 2 of Basic leucine zipper and W2 domain-containing protein 1 OS=Homo sapiens OX=9606 GN=BZW1;sp|Q7L1Q6-4|B	2	2	2	48.043	419	419;353;423;451	0.002006	2.222	374390	2				1558	239;4533	True;True	242;4660	439;8683	467;9363	467;9363	3069.6	2285.5	3546.7	2654.1	2029.9	1650	10819	3787.9	9347.8	3441.1	11.5838	11.1583	11.7923	11.374	10.9872	10.6883	13.4013	11.8872	13.1904	11.7487	11.672	10.9684
P48382;P48382-2	P48382;P48382-2	10;9	10;9	10;9	DNA-binding protein RFX5	RFX5	sp|P48382|RFX5_HUMAN DNA-binding protein RFX5 OS=Homo sapiens OX=9606 GN=RFX5 PE=1 SV=1;sp|P48382-2|RFX5_HUMAN Isoform 2 of DNA-binding protein RFX5 OS=Homo sapiens OX=9606 GN=RFX5	10	10	10	65.322	616	616;576	0	20.48	100130000	11				863	477;1916;2194;2556;4362;4382;4767;5585;6176;6742	True;True;True;True;True;True;True;True;True;True	487;1965;2256;2627;4479;4504;4903;5769;6405;6998	921;3669;4245;4990;4991;8319;8416;9101;10790;12069;12070;13167	989;3939;4552;5347;5348;8952;9081;9804;11634;13035;13036;14216	989;3939;4552;5347;8952;9081;9804;11634;13036;14216	145950	232590	176470	123160	161210	142610	83541	136960	119530	123810	17.1551	17.8274	17.4291	16.9102	17.2986	17.1217	16.3502	17.0634	16.867	16.9178	17.2433	17.6376
P11142;P11142-2	P11142;P11142-2	22;17	21;16	16;12	Heat shock cognate 71 kDa protein	HSPA8	sp|P11142|HSP7C_HUMAN Heat shock cognate 71 kDa protein OS=Homo sapiens OX=9606 GN=HSPA8 PE=1 SV=1;sp|P11142-2|HSP7C_HUMAN Isoform 2 of Heat shock cognate 71 kDa protein OS=Homo sapiens OX=9606 GN=HSPA8	22	21	16	70.897	646	646;493	0	323.31	3300100000	61				548	859;1004;1433;1556;1981;1992;2621;3002;3003;3167;4261;4537;4540;4564;5177;5279;5588;5879;6037;6639;6689;6753	True;True;True;True;True;True;True;False;True;True;True;True;True;True;True;True;True;True;True;True;True;True	879;1029;1468;1595;2032;2043;2695;3095;3096;3267;4378;4664;4667;4668;4692;5345;5455;5772;5773;6083;6256;6893;6943;6944;7009	1617;1618;1619;1620;1884;1885;1886;2638;2639;2640;2871;2872;2873;3782;3797;3798;5157;5899;5900;5901;5902;5903;6190;6191;8152;8688;8689;8693;8694;8695;8696;8697;8698;8730;10073;10074;10075;10290;10291;10292;10293;10799;10800;10801;10802;10803;11480;11481;11482;11483;11783;11784;11785;11786;11787;11788;11789;12993;12994;12995;12996;12997;13075;13076;13077;13078;13079;13272;13273	1712;1713;1714;1715;1999;2000;2001;2804;2805;2806;3047;3048;3049;4054;4070;4071;5526;6320;6321;6322;6323;6324;6325;6629;6630;8782;9369;9370;9374;9375;9376;9377;9378;9379;9380;9413;10857;10858;10859;10860;11094;11095;11096;11097;11098;11643;11644;11645;11646;11647;11648;11649;12411;12412;12413;12414;12732;12733;12734;12735;12736;12737;12738;12739;14031;14032;14033;14034;14035;14115;14116;14117;141…	1712;2000;2804;3047;4054;4070;5526;6322;6323;6630;8782;9370;9377;9413;10860;11096;11644;12411;12732;14031;14118;14396	557780	822190	675420	546070	550210	524410	521980	587930	657130	485100	19.0893	19.6491	19.3654	19.0587	19.0696	19.0003	18.9936	19.1653	19.3258	18.8879	19.1775	19.4593
Q69YQ0;Q69YQ0-2	Q69YQ0;Q69YQ0-2	8;8	8;8	8;8	Cytospin-A	SPECC1L	sp|Q69YQ0|CYTSA_HUMAN Cytospin-A OS=Homo sapiens OX=9606 GN=SPECC1L PE=1 SV=2;sp|Q69YQ0-2|CYTSA_HUMAN Isoform 2 of Cytospin-A OS=Homo sapiens OX=9606 GN=SPECC1L	8	8	8	124.6	1117	1117;1078	0	15.799	27530000	8				1481	45;562;1002;2996;3152;3576;5578;6202	True;True;True;True;True;True;True;True	45;571;1027;3089;3252;3688;5762;6432	76;1071;1881;5890;6170;6889;10783;12111	80;1145;1996;6311;6609;7396;11627;13079	80;1145;1996;6311;6609;7396;11627;13079	24122	17434	5137.6	5220.4	43936	4258.8	7087	4205.3	7110.3	5648.8	14.5581	14.0896	12.3269	12.3499	15.4231	12.0562	12.791	12.038	12.7957	12.4637	14.6462	13.8998
P53396;P53396-3;P53396-2	P53396;P53396-3;P53396-2	2;2;2	2;2;2	2;2;2	ATP-citrate synthase	ACLY	sp|P53396|ACLY_HUMAN ATP-citrate synthase OS=Homo sapiens OX=9606 GN=ACLY PE=1 SV=3;sp|P53396-3|ACLY_HUMAN Isoform 3 of ATP-citrate synthase OS=Homo sapiens OX=9606 GN=ACLY;sp|P53396-2|ACLY_HUMAN Isoform 2 of ATP-citrate synthase OS=Homo sapiens OX=9606 GN	2	2	2	120.84	1101	1101;830;1091	0.0048876	2.1233	7437200	2				923	6197;7389	True;True	6426;7679	12098;14596	13066;15855	13066;15855	4248.6	7676.7	9695.5	7211.6	2542.8	5512.5	12172	9913.8	14686	4858	12.0528	12.9063	13.2431	12.8161	11.3122	12.4285	13.5713	13.2752	13.8422	12.2461	12.1409	12.7164
P02511	P02511	5	5	5	Alpha-crystallin B chain	CRYAB	sp|P02511|CRYAB_HUMAN Alpha-crystallin B chain OS=Homo sapiens OX=9606 GN=CRYAB PE=1 SV=2	5	5	5	20.159	175	175	0	11.249	199140000	11				413	1441;2112;2724;4761;6980	True;True;True;True;True	1476;2167;2801;4897;7248	2665;2666;4081;5355;9085;9086;9087;9088;13862;13863;13864	2832;2833;4379;5736;9788;9789;9790;9791;15073;15074;15075	2832;4379;5736;9789;15073	138410	250480	224420	129510	120560	96736	183510	148360	210280	99899	17.0786	17.9343	17.7758	16.9827	16.8794	16.5618	17.4855	17.1787	17.682	16.6082	17.1667	17.7445
O95817	O95817	4	4	4	BAG family molecular chaperone regulator 3	BAG3	sp|O95817|BAG3_HUMAN BAG family molecular chaperone regulator 3 OS=Homo sapiens OX=9606 GN=BAG3 PE=1 SV=3	4	4	4	61.594	575	575	0	13.955	13590000	8				383	1648;5906;5968;6243	True;True;True;True	1690;6111;6179;6473	3046;11535;11663;11664;11665;12183;12184;12185	3228;12470;12604;12605;12606;13155;13156;13157	3228;12470;12605;13155	10045	22267	15640	10650	12523	8175.2	14175	9988.9	14602	10657	13.2942	14.4426	13.933	13.3786	13.6123	12.997	13.7911	13.2861	13.8339	13.3795	13.3823	14.2528
Q12906;Q12906-4;Q12906-5;Q12906-2;Q12906-6;Q12906-3;Q12906-7;Q96SI9;Q96SI9-2	Q12906;Q12906-4;Q12906-5;Q12906-2;Q12906-6;Q12906-3;Q12906-7	7;7;7;7;7;7;7;2;2	7;7;7;7;7;7;7;2;2	7;7;7;7;7;7;7;2;2	Interleukin enhancer-binding factor 3	ILF3	sp|Q12906|ILF3_HUMAN Interleukin enhancer-binding factor 3 OS=Homo sapiens OX=9606 GN=ILF3 PE=1 SV=3;sp|Q12906-4|ILF3_HUMAN Isoform 4 of Interleukin enhancer-binding factor 3 OS=Homo sapiens OX=9606 GN=ILF3;sp|Q12906-5|ILF3_HUMAN Isoform 5 of Interleukin e	7	7	7	95.337	894	894;698;690;702;706;764;898;672;658	0	14.977	97397000	10				1160	1371;1394;2077;2128;2961;6957;7285	True;True;True;True;True;True;True	1405;1428;2130;2187;3053;7224;7569	2536;2537;2569;3980;3981;4126;5842;13812;13813;14419	2694;2695;2727;4267;4268;4429;6259;15014;15015;15668	2694;2727;4268;4429;6259;15014;15668	60288	78952	45033	43524	50286	37395	47595	47815	44923	43538	15.8796	16.2687	15.4587	15.4095	15.6179	15.1906	15.5385	15.5452	15.4552	15.41	15.9677	16.0788
P52272;P52272-2	P52272;P52272-2	15;15	15;15	15;15	Heterogeneous nuclear ribonucleoprotein M	HNRNPM	sp|P52272|HNRPM_HUMAN Heterogeneous nuclear ribonucleoprotein M OS=Homo sapiens OX=9606 GN=HNRNPM PE=1 SV=3;sp|P52272-2|HNRPM_HUMAN Isoform 2 of Heterogeneous nuclear ribonucleoprotein M OS=Homo sapiens OX=9606 GN=HNRNPM	15	15	15	77.515	730	730;691	0	130.38	432550000	30				908	39;93;116;1996;1999;2197;2260;4086;4090;4091;4093;4094;4845;5287;6944	True;True;True;True;True;True;True;True;True;True;True;True;True;True;True	39;93;117;2047;2050;2259;2323;4210;4214;4215;4217;4218;4985;5463;7211	66;67;157;208;209;3808;3809;3810;3811;3815;3816;3817;4248;4341;7900;7901;7909;7910;7911;7913;7914;7915;9266;9267;9268;9269;10307;10308;13793;13794	70;71;169;223;224;4081;4082;4083;4084;4088;4089;4090;4555;4650;8520;8521;8530;8531;8532;8534;8535;8536;9981;9982;9983;9984;11115;11116;14995;14996	71;169;224;4083;4088;4555;4650;8520;8531;8532;8534;8536;9982;11116;14995	141030	192170	137940	88703	119300	96534	102250	127770	124990	96204	17.1056	17.552	17.0737	16.4367	16.8642	16.5587	16.6417	16.9632	16.9315	16.5538	17.1938	17.3622
Q86VP6;Q86VP6-2	Q86VP6;Q86VP6-2	3;2	3;2	3;2	Cullin-associated NEDD8-dissociated protein 1	CAND1	sp|Q86VP6|CAND1_HUMAN Cullin-associated NEDD8-dissociated protein 1 OS=Homo sapiens OX=9606 GN=CAND1 PE=1 SV=2;sp|Q86VP6-2|CAND1_HUMAN Isoform 2 of Cullin-associated NEDD8-dissociated protein 1 OS=Homo sapiens OX=9606 GN=CAND1	3	3	3	136.37	1230	1230;1062	0	6.1104	6325100	3				1611	19;6032;6427	True;True;True	19;6251;6663	31;11776;12503	34;12725;13497	34;12725;13497	2342.6	4869.4	5254.6	3092	1473.4	2586.8	6624.8	6000.5	7932.9	2645.5	11.1939	12.2495	12.3594	11.5943	10.5249	11.337	12.6937	12.5509	12.9536	11.3693	11.2821	12.0597
P46063	P46063	2	2	2	ATP-dependent DNA helicase Q1	RECQL	sp|P46063|RECQ1_HUMAN ATP-dependent DNA helicase Q1 OS=Homo sapiens OX=9606 GN=RECQL PE=1 SV=3	2	2	2	73.457	649	649	0	2.5032	3894700	2				837	235;4718	True;True	238;4851	433;9013	460;9716	460;9716	1259.6	0	0	0	1217.8	2250.9	2418.8	1152.4	3523.4	0	10.2987				10.2501	11.1363	11.2401	10.1704	11.7828		10.3869	9.59612
P80723;P80723-2	P80723;P80723-2	7;6	7;6	7;6	Brain acid soluble protein 1	BASP1	sp|P80723|BASP1_HUMAN Brain acid soluble protein 1 OS=Homo sapiens OX=9606 GN=BASP1 PE=1 SV=2;sp|P80723-2|BASP1_HUMAN Isoform 2 of Brain acid soluble protein 1 OS=Homo sapiens OX=9606 GN=BASP1	7	7	7	22.693	227	227;173	0	14.384	60823000	14				1062	191;1596;1807;1881;3216;5488;6257	True;True;True;True;True;True;True	193;1637;1853;1928;3318;5669;6489	358;359;2950;3434;3435;3436;3437;3583;3584;3585;6259;10631;12215	381;382;3130;3682;3683;3684;3685;3844;3845;3846;6702;11467;11468;13189	382;3130;3685;3846;6702;11468;13189	46701	50663	59198	55625	37010	29859	412160	90066	189480	59696	15.5112	15.6286	15.8533	15.7634	15.1756	14.8659	18.6528	16.4587	17.5317	15.8653	15.5993	15.4388
Q6ZUT6;Q6ZUT6-2;Q6ZUT6-4;Q6ZUT6-3	Q6ZUT6;Q6ZUT6-2;Q6ZUT6-4;Q6ZUT6-3	2;2;2;1	2;2;2;1	2;2;2;1	Uncharacterized protein C15orf52	C15orf52	sp|Q6ZUT6|CCD9B_HUMAN Coiled-coil domain-containing protein 9B OS=Homo sapiens OX=9606 GN=CCDC9B PE=1 SV=1;sp|Q6ZUT6-2|CCD9B_HUMAN Isoform 2 of Coiled-coil domain-containing protein 9B OS=Homo sapiens OX=9606 GN=CCDC9B;sp|Q6ZUT6-4|CCD9B_HUMAN Isoform 4 of	2	2	2	57.324	534	534;324;466;257	0.0020877	2.3951	3567200	2				1544	5594;6064	True;True	5779;6284	10813;11837	11659;12789	11659;12789	7687.6	8128.2	7765.6	6092.3	6063.1	5730.6	4672.4	6557	4840.8	5917.1	12.9083	12.9887	12.9229	12.5728	12.5658	12.4845	12.1899	12.6788	12.241	12.5307	12.9965	12.7989
Q06323;Q06323-2;Q06323-3	Q06323;Q06323-2;Q06323-3	3;3;3	3;3;3	3;3;3	Proteasome activator complex subunit 1	PSME1	sp|Q06323|PSME1_HUMAN Proteasome activator complex subunit 1 OS=Homo sapiens OX=9606 GN=PSME1 PE=1 SV=1;sp|Q06323-2|PSME1_HUMAN Isoform 2 of Proteasome activator complex subunit 1 OS=Homo sapiens OX=9606 GN=PSME1;sp|Q06323-3|PSME1_HUMAN Isoform 3 of Protea	3	3	3	28.723	249	249;250;233	0	4.5772	14414000	4				1123	2935;4990;7085	True;True;True	3025;5141;7359	5770;9624;14072;14073	6185;10372;15299;15300	6185;10372;15300	3866.6	3796.4	6305.7	3605.7	188.67	2007.5	36708	9016.8	12942	3892.5	11.9168	11.8904	12.6224	11.8161	7.55972	10.9712	15.1638	13.1384	13.6598	11.9265	12.005	11.7006
Q9UKK3	Q9UKK3	2	2	2	Poly [ADP-ribose] polymerase 4	PARP4	sp|Q9UKK3|PARP4_HUMAN Protein mono-ADP-ribosyltransferase PARP4 OS=Homo sapiens OX=9606 GN=PARP4 PE=1 SV=3	2	2	2	192.59	1724	1724	0	2.5274	4861600	3				2299	6813;7411	True;True	7074;7701	13476;14626;14627	14636;15885;15886	14636;15885	0	2558	1517	1715.8	1806.6	1200.4	0	1694.9	1443.7	0		11.3208	10.567	10.7447	10.8191	10.2293		10.727	10.4956		10.6712	11.1309
Q6WCQ1;Q6WCQ1-2;Q6WCQ1-3	Q6WCQ1;Q6WCQ1-2;Q6WCQ1-3	26;26;24	26;26;24	26;26;24	Myosin phosphatase Rho-interacting protein	MPRIP	sp|Q6WCQ1|MPRIP_HUMAN Myosin phosphatase Rho-interacting protein OS=Homo sapiens OX=9606 GN=MPRIP PE=1 SV=3;sp|Q6WCQ1-2|MPRIP_HUMAN Isoform 2 of Myosin phosphatase Rho-interacting protein OS=Homo sapiens OX=9606 GN=MPRIP;sp|Q6WCQ1-3|MPRIP_HUMAN Isoform 3 o	26	26	26	116.53	1025	1025;1038;1000	0	222.31	339400000	45				1530	81;204;885;936;1150;1366;1537;1633;1721;1805;1811;1990;2010;2291;4782;4783;5217;5245;5831;5882;6049;6355;6446;6750;6847;6884	True;True;True;True;True;True;True;True;True;True;True;True;True;True;True;True;True;True;True;True;True;True;True;True;True;True	81;207;907;961;1177;1400;1576;1675;1765;1851;1857;2041;2061;2355;4919;4920;5393;5421;6031;6086;6269;6591;6684;7006;7110;7147	136;137;383;384;1676;1766;2141;2527;2528;2845;3024;3025;3194;3195;3196;3431;3432;3467;3468;3795;3836;4399;9128;9129;9130;10185;10186;10187;10188;10233;11374;11375;11486;11809;11810;12367;12562;12563;13269;13537;13538;13594;13595	147;148;407;408;409;1774;1871;2276;2685;2686;3020;3205;3206;3386;3387;3388;3678;3679;3720;3721;3722;4068;4109;4709;9834;9835;9836;10977;10978;10979;10980;11032;12273;12274;12417;12759;12760;13350;13564;13565;14393;14697;14698;14755;14756	147;409;1774;1871;2276;2686;3020;3206;3388;3678;3721;4068;4109;4709;9834;9836;10980;11032;12274;12417;12759;13350;13564;14393;14697;14755	304870	181590	74198	108840	552920	52403	116770	78522	112550	96672	18.2178	17.4703	16.1791	16.7318	19.0767	15.6774	16.8333	16.2608	16.7802	16.5608	18.306	17.2805
Q13162	Q13162	8	6	6	Peroxiredoxin-4	PRDX4	sp|Q13162|PRDX4_HUMAN Peroxiredoxin-4 OS=Homo sapiens OX=9606 GN=PRDX4 PE=1 SV=1	8	6	6	30.54	271	271	0	234.37	1845400000	14				1177	1282;1428;2416;3946;4654;4906;6093;7140	True;True;False;True;True;True;False;True	1312;1463;2483;4079;4787;5052;5053;6318;7415	2377;2378;2379;2380;2629;4722;4723;4724;4725;4726;7688;7689;7690;7691;8938;9459;9460;9461;9462;9463;9464;11906;11907;11908;14157	2524;2525;2526;2527;2528;2529;2794;2795;5064;5065;5066;5067;5068;5069;8286;8287;8288;8289;9640;10198;10199;10200;10201;10202;10203;12859;12860;12861;15386	2524;2794;5064;8286;9640;10199;12859;15386	653670	1134900	872990	624340	805610	607190	391930	704270	653600	665300	19.3182	20.1141	19.7356	19.252	19.6197	19.2118	18.5802	19.4258	19.318	19.3436	19.4064	19.9243
P31946;P31946-2	P31946;P31946-2	4;4	3;3	3;3	14-3-3 protein beta/alpha;14-3-3 protein beta/alpha, N-terminally processed	YWHAB	sp|P31946|1433B_HUMAN 14-3-3 protein beta/alpha OS=Homo sapiens OX=9606 GN=YWHAB PE=1 SV=3;sp|P31946-2|1433B_HUMAN Isoform Short of 14-3-3 protein beta/alpha OS=Homo sapiens OX=9606 GN=YWHAB	4	3	3	28.082	246	246;244	0	129.36	47277000	5				754	782;1704;7360;7367	True;False;True;True	799;1748;7650;7657	1485;1486;3165;3166;3167;3168;14559;14570;14571	1574;1575;3357;3358;3359;3360;15815;15828;15829	1575;3360;15815;15828	58778	103910	76094	53215	54261	15279	84590	49259	89395	21256	15.843	16.665	16.2155	15.6995	15.7276	13.8993	16.3682	15.5881	16.4479	14.3756	15.9311	16.4751
P07741;P07741-2	P07741;P07741-2	2;2	2;2	2;2	Adenine phosphoribosyltransferase	APRT	sp|P07741|APT_HUMAN Adenine phosphoribosyltransferase OS=Homo sapiens OX=9606 GN=APRT PE=1 SV=2;sp|P07741-2|APT_HUMAN Isoform 2 of Adenine phosphoribosyltransferase OS=Homo sapiens OX=9606 GN=APRT	2	2	2	19.608	180	180;134	0	3.8951	4361500	2				483	141;2929	True;True	141;3019	247;5760	262;6173	262;6173	0	0	1437.6	0	0	1572.9	1884.5	2132.3	3378	1067.3			10.4894			10.6192	10.88	11.0582	11.722	10.0598	9.40501	10.1679
Q92734;Q92734-4;Q92734-3;Q92734-2	Q92734;Q92734-4;Q92734-3;Q92734-2	7;7;7;7	7;7;7;7	7;7;7;7	Protein TFG	TFG	sp|Q92734|TFG_HUMAN Protein TFG OS=Homo sapiens OX=9606 GN=TFG PE=1 SV=2;sp|Q92734-4|TFG_HUMAN Isoform 4 of Protein TFG OS=Homo sapiens OX=9606 GN=TFG;sp|Q92734-3|TFG_HUMAN Isoform 3 of Protein TFG OS=Homo sapiens OX=9606 GN=TFG;sp|Q92734-2|TFG_HUMAN Isofo	7	7	7	43.447	400	400;280;284;396	0	20.565	100520000	9				1837	560;3667;3882;4159;4620;4658;5453	True;True;True;True;True;True;True	569;3784;4012;4278;4751;4791;5633	1067;1068;7055;7056;7057;7590;8004;8005;8855;8856;8942;10562	1141;1142;7576;7577;7578;8185;8627;8628;9546;9547;9644;11391	1142;7577;8185;8628;9547;9644;11391	14757	27162	20378	19132	15395	18511	20812	24355	32241	21306	13.8491	14.7293	14.3147	14.2237	13.9102	14.1761	14.3451	14.5719	14.9766	14.379	13.9373	14.5394
P17987	P17987	6	6	6	T-complex protein 1 subunit alpha	TCP1	sp|P17987|TCPA_HUMAN T-complex protein 1 subunit alpha OS=Homo sapiens OX=9606 GN=TCP1 PE=1 SV=1	6	6	6	60.343	556	556	0	23.354	17480000	7				630	255;1762;2908;4059;4729;5967	True;True;True;True;True;True	258;1809;2998;4185;4862;6178	464;3357;5729;7870;9025;9026;11662	494;3603;6141;8489;9728;9729;12603	494;3603;6141;8489;9728;12603	20133	25235	27993	14778	15725	14839	40398	33725	49119	16720	14.2973	14.6231	14.7728	13.8512	13.9408	13.8571	15.302	15.0415	15.584	14.0293	14.3854	14.4333
P50395;P50395-2;P31150	P50395;P50395-2;P31150	2;2;1	2;2;1	2;2;1	Rab GDP dissociation inhibitor beta;Rab GDP dissociation inhibitor alpha	GDI2;GDI1	sp|P50395|GDIB_HUMAN Rab GDP dissociation inhibitor beta OS=Homo sapiens OX=9606 GN=GDI2 PE=1 SV=2;sp|P50395-2|GDIB_HUMAN Isoform 2 of Rab GDP dissociation inhibitor beta OS=Homo sapiens OX=9606 GN=GDI2;sp|P31150|GDIA_HUMAN Rab GDP dissociation inhibitor a	2	2	2	50.663	445	445;400;447	0	4.5158	20528000	3				883	1045;3978	True;True	1070;4112	1977;7759;7760	2105;8368;8369	2105;8368	7887.8	10173	9956.9	10237	5697.5	8314.1	13931	10953	12728	7088.8	12.9454	13.3125	13.2815	13.3215	12.4761	13.0213	13.766	13.419	13.6357	12.7913	13.0336	13.1226
Q7KZF4	Q7KZF4	5	5	5	Staphylococcal nuclease domain-containing protein 1	SND1	sp|Q7KZF4|SND1_HUMAN Staphylococcal nuclease domain-containing protein 1 OS=Homo sapiens OX=9606 GN=SND1 PE=1 SV=1	5	5	5	102	910	910	0	8.5683	12002000	7				1557	11;95;1314;3480;6719	True;True;True;True;True	11;95;1347;3586;6974	17;18;159;2446;2447;6690;13124	18;19;171;2600;2601;7167;14165	18;171;2601;7167;14165	6522.9	9017.5	12300	8604.3	4982.1	6442.8	17616	14587	21911	5827	12.6713	13.1385	13.5864	13.0708	12.2825	12.6535	14.1046	13.8324	14.4194	12.5085	12.7595	12.9487
Q14315;Q14315-2	Q14315;Q14315-2	39;39	36;36	34;34	Filamin-C	FLNC	sp|Q14315|FLNC_HUMAN Filamin-C OS=Homo sapiens OX=9606 GN=FLNC PE=1 SV=3;sp|Q14315-2|FLNC_HUMAN Isoform 2 of Filamin-C OS=Homo sapiens OX=9606 GN=FLNC	39	36	34	291.02	2725	2725;2692	0	321.8	403040000	59				1245	205;253;380;518;856;1915;1944;2157;2158;2161;2163;2276;2597;3048;3162;3500;3569;3910;3965;4150;4316;5051;5765;5839;5842;6238;6592;6747;6788;6805;6900;6915;6996;7001;7035;7040;7116;7222;7247	True;True;False;True;True;True;True;True;False;True;True;True;True;True;True;True;True;True;True;True;False;True;True;True;True;True;True;True;True;True;True;True;True;True;True;True;True;True;True	208;256;384;527;876;1964;1993;2218;2219;2222;2224;2339;2671;3144;3262;3607;3681;4041;4099;4269;4434;5206;5957;6040;6043;6467;6468;6841;7003;7049;7066;7164;7180;7265;7270;7306;7311;7390;7502;7527	385;386;460;670;985;1611;1612;3668;3711;3712;4169;4170;4171;4172;4173;4174;4182;4186;4375;4376;5103;5978;5979;6182;6729;6730;6880;7633;7738;7989;8247;8248;8249;9708;9709;11222;11390;11391;11392;11393;11397;12169;12170;12171;12875;13266;13431;13432;13433;13461;13462;13626;13627;13744;13745;13887;13897;13971;13972;13980;13981;13982;14116;14117;14301;14333;14334	410;411;490;709;1055;1706;1707;3938;3981;3982;4473;4474;4475;4476;4477;4478;4486;4490;4684;4685;5470;6408;6409;6621;7209;7210;7387;8230;8341;8612;8880;8881;8882;10456;10457;10458;12101;12289;12290;12291;12292;12293;12297;13141;13142;13143;13898;14390;14587;14588;14589;14619;14620;14789;14790;14791;14945;14946;15099;15109;15195;15196;15204;15205;15206;15344;15345;15346;15540;15572;15573	411;490;709;1055;1707;3938;3981;4473;4476;4486;4490;4685;5470;6409;6621;7210;7387;8230;8341;8612;8881;10456;12101;12289;12297;13141;13898;14390;14589;14619;14789;14945;15099;15109;15195;15205;15344;15540;15572	174630	286650	321740	165210	147460	139470	501650	339520	592110	193130	17.4139	18.1289	18.2955	17.3339	17.17	17.0896	18.9363	18.3731	19.1755	17.5592	17.5021	17.9391
Q8NFJ5	Q8NFJ5	2	2	2	Retinoic acid-induced protein 3	GPRC5A	sp|Q8NFJ5|RAI3_HUMAN Retinoic acid-induced protein 3 OS=Homo sapiens OX=9606 GN=GPRC5A PE=1 SV=2	2	2	2	40.251	357	357	0	73.77	65850000	5				1746	6149;6506	True;True	6375;6755	12000;12736;12737;12738;12739	12956;13757;13758;13759;13760	12956;13759	126850	77969	23973	35865	116700	18626	42378	31776	49193	26933	16.9528	16.2506	14.5491	15.1303	16.8324	14.185	15.371	14.9556	15.5862	14.7171	17.0409	16.0608
O75190;O75190-3;O75190-2;O75190-4;Q8NHS0	O75190;O75190-3;O75190-2;O75190-4	5;5;4;3;2	5;5;4;3;2	4;4;3;2;1	DnaJ homolog subfamily B member 6	DNAJB6	sp|O75190|DNJB6_HUMAN DnaJ homolog subfamily B member 6 OS=Homo sapiens OX=9606 GN=DNAJB6 PE=1 SV=2;sp|O75190-3|DNJB6_HUMAN Isoform C of DnaJ homolog subfamily B member 6 OS=Homo sapiens OX=9606 GN=DNAJB6;sp|O75190-2|DNJB6_HUMAN Isoform B of DnaJ homolog s	5	5	4	36.087	326	326;325;241;277;232	0	7.4437	12502000	6				312	2696;3187;5767;6804;6852	True;True;True;True;True	2770;3288;5959;7065;7115	5300;5301;6221;11224;13460;13545	5675;5676;6663;12103;14618;14705	5675;6663;12103;14618;14705	18185	26969	20071	16471	18858	14604	19055	19341	21213	15580	14.1505	14.719	14.2928	14.0076	14.2029	13.8341	14.2179	14.2394	14.3727	13.9274	14.2386	14.5292
P22392-2;P22392;O60361	P22392-2;P22392;O60361	6;5;3	6;5;3	3;3;2	Nucleoside diphosphate kinase B;Putative nucleoside diphosphate kinase	NME2;NME2P1	sp|P22392-2|NDKB_HUMAN Isoform 3 of Nucleoside diphosphate kinase B OS=Homo sapiens OX=9606 GN=NME2;sp|P22392|NDKB_HUMAN Nucleoside diphosphate kinase B OS=Homo sapiens OX=9606 GN=NME2 PE=1 SV=1;sp|O60361|NDK8_HUMAN Putative nucleoside diphosphate kinase O	6	6	3	30.137	267	267;152;137	0	25.242	124850000	10				666	614;1555;2441;4391;4888;7022	True;True;True;True;True;True	626;1594;2509;4513;5032;7292	1180;1181;2869;2870;4768;4769;8430;8431;9384;13947	1260;1261;3045;3046;5115;5116;9097;9098;10116;15170	1260;3046;5115;9097;10116;15170	59073	65569	107860	70688	20552	39975	250710	146320	241720	46420	15.8502	16.0007	16.7188	16.1092	14.327	15.2868	17.9357	17.1588	17.883	15.5025	15.9384	15.8109
P15311	P15311	11	10	10	Ezrin	EZR	sp|P15311|EZRI_HUMAN Ezrin OS=Homo sapiens OX=9606 GN=EZR PE=1 SV=4	11	10	10	69.412	586	586	0	19.26	165790000	15				599	387;444;1362;1676;3160;4751;4950;4964;5063;5864;6353	True;True;True;True;True;True;False;True;True;True;True	391;454;1396;1718;3260;4887;5099;5114;5218;6068;6589	678;861;862;863;2521;2522;3094;3095;6179;6180;9070;9555;9556;9557;9583;9726;9727;11460;12364	717;923;924;925;2678;2679;3277;3278;6618;6619;9773;10295;10296;10297;10327;10476;10477;12387;13347	717;924;2679;3278;6619;9773;10297;10327;10477;12387;13347	63111	88043	113720	57253	39866	45144	244040	146120	247230	55084	15.9456	16.4259	16.7951	15.8051	15.2829	15.4622	17.8968	17.1568	17.9155	15.7493	16.0338	16.2361
P55072	P55072	12	12	11	Transitional endoplasmic reticulum ATPase	VCP	sp|P55072|TERA_HUMAN Transitional endoplasmic reticulum ATPase OS=Homo sapiens OX=9606 GN=VCP PE=1 SV=4	12	12	11	89.321	806	806	0	94.386	102870000	17				940	364;622;1234;1813;1814;1903;2068;2342;3397;5173;6127;7230	True;True;True;True;True;True;True;True;True;True;True;True	368;1262;1859;1860;1952;2121;2407;3502;5342;6352;7510	648;2281;3470;3471;3649;3969;3970;4522;6552;6553;6554;10069;10070;11957;14313	684;2418;3724;3725;3917;4255;4256;4257;4842;7019;7020;7021;10852;10853;10854;12913;15552	684;2418;3724;3725;3917;4257;4842;7021;10853;12913;15552	41291	49260	59293	44436	13058	31571	88902	72156	109080	32865	15.3335	15.5881	15.8556	15.4394	13.6726	14.9463	16.4399	16.1388	16.735	15.0043	15.4217	15.3983
P62491;Q15907;P62491-2;Q15907-2	P62491;Q15907;P62491-2;Q15907-2	4;4;4;4	4;4;4;4	4;4;4;4	Ras-related protein Rab-11A;Ras-related protein Rab-11B	RAB11A;RAB11B	sp|P62491|RB11A_HUMAN Ras-related protein Rab-11A OS=Homo sapiens OX=9606 GN=RAB11A PE=1 SV=3;sp|Q15907|RB11B_HUMAN Ras-related protein Rab-11B OS=Homo sapiens OX=9606 GN=RAB11B PE=1 SV=4;sp|P62491-2|RB11A_HUMAN Isoform 2 of Ras-related protein Rab-11A OS=	4	4	4	24.393	216	216;218;155;179	0	6.7623	34822000	8				1009	771;2780;4329;7204	True;True;True;True	788;2859;4446;7483	1465;1466;1467;5454;8267;14268;14269;14270	1554;1555;1556;5843;8900;15506;15507;15508	1555;5843;8900;15506	21716	23946	27555	24999	7326.3	16833	48054	30558	52945	17156	14.4065	14.5475	14.75	14.6096	12.8389	14.039	15.5524	14.8993	15.6922	14.0664	14.4946	14.3576
P11021	P11021	24	24	23	78 kDa glucose-regulated protein	HSPA5	sp|P11021|BIP_HUMAN Endoplasmic reticulum chaperone BiP OS=Homo sapiens OX=9606 GN=HSPA5 PE=1 SV=2	24	24	23	72.332	654	654	0	323.31	2166300000	72				545	451;860;1474;1630;1852;3002;3004;3168;3174;3334;3972;3973;4333;4370;4529;5491;5878;6290;6417;6696;6970;7019;7145;7162	True;True;True;True;True;True;True;True;True;True;True;True;True;True;True;True;True;True;True;True;True;True;True;True	461;880;1512;1672;1899;3095;3097;3268;3269;3275;3437;4106;4107;4450;4490;4656;5672;6082;6524;6653;6951;7237;7289;7420;7437;7438	874;875;876;877;878;879;880;881;1621;1622;2733;2734;3021;3535;3536;5899;5900;5901;5904;6192;6193;6194;6195;6196;6197;6203;6204;6205;6206;6454;6455;6456;7746;7747;7748;7749;7750;7751;7752;7753;7754;8272;8273;8388;8672;8673;8674;8675;8676;8677;10635;10636;10637;10638;11477;11478;11479;12278;12279;12280;12281;12489;13090;13091;13844;13845;13846;13847;13941;14164;14193;14194	936;937;938;939;940;941;942;943;1716;1717;2903;2904;3202;3792;3793;6320;6321;6322;6326;6631;6632;6633;6634;6635;6636;6642;6643;6644;6645;6646;6647;6919;6920;6921;6922;8350;8351;8352;8353;8354;8355;8356;8357;8358;8359;8360;8361;8362;8363;8905;8906;9052;9351;9352;9353;9354;9355;9356;9357;11473;11474;11475;11476;12406;12407;12408;12409;12410;13260;13261;13262;13263;13483;14131;14132;15055;15056;1505…	938;1716;2903;3202;3792;6322;6326;6633;6646;6921;8351;8354;8906;9052;9354;11475;12406;13261;13483;14131;15058;15164;15393;15426	454070	737720	631490	399130	507460	450050	422310	496560	534810	391420	18.7926	19.4927	19.2684	18.6065	18.9529	18.7797	18.6879	18.9216	19.0287	18.5784	18.8807	19.3029
Q5VT06	Q5VT06	4	4	4	Centrosome-associated protein 350	CEP350	sp|Q5VT06|CE350_HUMAN Centrosome-associated protein 350 OS=Homo sapiens OX=9606 GN=CEP350 PE=1 SV=1	4	4	4	350.93	3117	3117	0	3.354	1886600	1				1445	925;4630;4819;5939	True;True;True;True	950;4763;4957;6147	1750;8903;9198;11613	1854;9604;9904;12551	1854;9604;9904;12551	1213.6	4765.8	2888.3	3005.4	2493	1766.1	0	2031.2	1580.9	2269.5	10.2451	12.2185	11.496	11.5533	11.2837	10.7864		10.9881	10.6265	11.1482	10.3332	12.0286
P27695	P27695	3	3	3	DNA-(apurinic or apyrimidinic site) lyase;DNA-(apurinic or apyrimidinic site) lyase, mitochondrial	APEX1	sp|P27695|APEX1_HUMAN DNA-(apurinic or apyrimidinic site) endonuclease OS=Homo sapiens OX=9606 GN=APEX1 PE=1 SV=2	3	3	3	35.554	318	318	0	9.0925	6013400	4				713	1301;2188;7144	True;True;True	1334;2250;7419	2430;4233;14162;14163	2583;4539;15391;15392	2583;4539;15391	1811.9	4914.7	6613.8	4252.4	3618.9	2307.3	17499	8457.7	19300	3772.3	10.8233	12.2629	12.6913	12.0541	11.8213	11.172	14.095	13.046	14.2363	11.8812	10.9114	12.073
Q7Z2W4;Q7Z2W4-3;Q7Z2W4-2;Q7Z2W4-4	Q7Z2W4;Q7Z2W4-3;Q7Z2W4-2	11;10;10;1	11;10;10;1	11;10;10;1	Zinc finger CCCH-type antiviral protein 1	ZC3HAV1	sp|Q7Z2W4|ZCCHV_HUMAN Zinc finger CCCH-type antiviral protein 1 OS=Homo sapiens OX=9606 GN=ZC3HAV1 PE=1 SV=3;sp|Q7Z2W4-3|ZCCHV_HUMAN Isoform 3 of Zinc finger CCCH-type antiviral protein 1 OS=Homo sapiens OX=9606 GN=ZC3HAV1;sp|Q7Z2W4-2|ZCCHV_HUMAN Isoform 2	11	11	11	101.43	902	902;624;699;363	0	323.31	99360000	20				1565	133;640;687;1156;2877;3081;5057;5628;5969;6667;7410	True;True;True;True;True;True;True;True;True;True;True	133;653;702;1182;2966;3180;5212;5818;6180;6921;7700	234;1231;1232;1321;1322;1323;2149;5670;6035;6036;9715;9716;10926;10927;11666;11667;13037;13038;14624;14625	249;1313;1314;1403;1404;1405;2284;6076;6466;6467;10464;10465;11787;11788;12607;12608;14076;14077;15883;15884	249;1313;1403;2284;6076;6466;10465;11788;12608;14076;15883	43115	71987	57863	35914	51221	41878	24671	37940	45983	42833	15.3959	16.1354	15.8204	15.1323	15.6444	15.3539	14.5905	15.2114	15.4888	15.3864	15.4841	15.9456
P68363;Q9BQE3;Q71U36;Q71U36-2;P0DPH7-2;P0DPH8;P0DPH7;P68363-2;Q6PEY2;Q9NY65;Q9NY65-2	P68363;Q9BQE3;Q71U36;Q71U36-2;P0DPH7-2;P0DPH8;P0DPH7;P68363-2;Q6PEY2	10;10;10;10;7;7;7;7;6;4;4	10;10;10;10;7;7;7;7;6;4;4	4;4;4;4;2;2;2;3;2;0;0	Tubulin alpha-1B chain;Tubulin alpha-1C chain;Tubulin alpha-1A chain;Tubulin alpha-3E chain	TUBA1B;TUBA1C;TUBA1A;TUBA3E	sp|P68363|TBA1B_HUMAN Tubulin alpha-1B chain OS=Homo sapiens OX=9606 GN=TUBA1B PE=1 SV=1;sp|Q9BQE3|TBA1C_HUMAN Tubulin alpha-1C chain OS=Homo sapiens OX=9606 GN=TUBA1C PE=1 SV=1;sp|Q71U36|TBA1A_HUMAN Tubulin alpha-1A chain OS=Homo sapiens OX=9606 GN=TUBA1A	10	10	4	50.151	451	451;449;451;416;418;450;450;335;450;449;383	0	59.903	878580000	26				1045	760;1254;1385;1566;2375;4426;4951;6376;6886;7371	True;True;True;True;True;True;True;True;True;True	777;1284;1419;1606;2441;4548;4549;5100;6612;7149;7661	1449;1450;1451;2335;2336;2337;2338;2339;2340;2557;2558;2559;2560;2895;4657;4658;8486;8487;8488;9558;12404;12405;12406;13597;13598;13599;14575	1538;1539;1540;2478;2479;2480;2481;2482;2483;2484;2715;2716;2717;2718;3075;4998;4999;9156;9157;9158;10298;13389;13390;13391;14758;14759;14760;14761;15833	1538;2483;2716;3075;4998;9157;10298;13390;14760;15833	96526	175120	162140	100480	95129	83918	189100	148460	252820	145540	16.5586	17.418	17.3069	16.6165	16.5376	16.3567	17.5288	17.1797	17.9478	17.1511	16.6468	17.2281
P29508;P29508-2	P29508;P29508-2	12;11	12;11	5;5	Serpin B3	SERPINB3	sp|P29508|SPB3_HUMAN Serpin B3 OS=Homo sapiens OX=9606 GN=SERPINB3 PE=1 SV=2;sp|P29508-2|SPB3_HUMAN Isoform 2 of Serpin B3 OS=Homo sapiens OX=9606 GN=SERPINB3	12	12	5	44.564	390	390;338	0	250.6	420560000	22				733	82;1113;2136;3672;4168;5620;6043;6481;6503;6821;6973;6984	True;True;True;True;True;True;True;True;True;True;True;True	82;1140;2195;3789;4287;4288;5807;6263;6722;6723;6751;7082;7240;7252	138;139;140;2080;2081;2082;2083;4138;4139;7063;8015;8016;8017;8018;8019;8020;8021;10905;10906;11799;11800;12628;12629;12630;12631;12632;12633;12730;12731;13496;13497;13498;13850;13869;13870	149;150;151;2211;2212;2213;2214;4442;4443;7585;8638;8639;8640;8641;8642;8643;8644;11760;11761;12749;12750;13633;13634;13635;13636;13637;13638;13751;13752;14656;14657;14658;15061;15081;15082	150;2213;4442;7585;8639;11761;12749;13638;13752;14657;15061;15081	437690	244050	261750	470030	102110	291190	93469	178220	69634	148790	18.7395	17.8968	17.9978	18.8424	16.6398	18.1516	16.5122	17.4433	16.0875	17.1829	18.8277	17.707
P05121;P05121-2	P05121;P05121-2	5;4	5;4	5;4	Plasminogen activator inhibitor 1	SERPINE1	sp|P05121|PAI1_HUMAN Plasminogen activator inhibitor 1 OS=Homo sapiens OX=9606 GN=SERPINE1 PE=1 SV=1;sp|P05121-2|PAI1_HUMAN Isoform 2 of Plasminogen activator inhibitor 1 OS=Homo sapiens OX=9606 GN=SERPINE1	5	5	5	45.059	402	402;387	0	7.6957	32687000	7				447	2191;5192;5489;6523;6864	True;True;True;True;True	2253;5362;5670;6772;7127	4238;10122;10123;10632;12772;12773;13562	4545;10910;10911;11469;13793;13794;14722	4545;10910;11469;13793;14722	1261.8	1989.2	2044.6	945.03	2532	1686.5	3497	2176.1	2994.2	2166.8	10.3013	10.958	10.9976	9.88422	11.3061	10.7198	11.7719	11.0875	11.548	11.0814	10.3894	10.7681
Q9BTC0;Q9BTC0-1;Q9BTC0-2;Q9BTC0-3	Q9BTC0;Q9BTC0-1	12;6;3;3	12;6;3;3	11;5;2;2	Death-inducer obliterator 1	DIDO1	sp|Q9BTC0|DIDO1_HUMAN Death-inducer obliterator 1 OS=Homo sapiens OX=9606 GN=DIDO1 PE=1 SV=5;sp|Q9BTC0-1|DIDO1_HUMAN Isoform 1 of Death-inducer obliterator 1 OS=Homo sapiens OX=9606 GN=DIDO1	12	12	11	243.87	2240	2240;1189;544;562	0	15.951	54981000	12				2013	224;1598;1731;2021;2179;3540;4017;4813;4944;5945;6882;7026	True;True;True;True;True;True;True;True;True;True;True;True	227;1639;1775;2072;2241;3648;4951;5093;6154;7145;7297	418;2953;3210;3856;4221;6786;9186;9545;11624;13590;13957;13958	445;3133;3404;4130;4527;7267;9892;10285;12564;14751;15181;15182	445;3133;3404;4130;4527;7267;9892;10285;12564;14751;15181	78373	138280	86095	74850	84203	73978	48024	73902	81363	75234	16.2581	17.0772	16.3936	16.1917	16.3616	16.1748	15.5515	16.1733	16.3121	16.1991	16.3462	16.8874
Q15293;Q15293-2	Q15293;Q15293-2	3;3	3;3	3;3	Reticulocalbin-1	RCN1	sp|Q15293|RCN1_HUMAN Reticulocalbin-1 OS=Homo sapiens OX=9606 GN=RCN1 PE=1 SV=1;sp|Q15293-2|RCN1_HUMAN Isoform 2 of Reticulocalbin-1 OS=Homo sapiens OX=9606 GN=RCN1	3	3	3	38.89	331	331;280	0	4.5654	9997800	3				1284	20;2922;7336	True;True;True	20;3012;7626	32;5750;5751;14519	35;6163;6164;15772	35;6163;15772	9371.5	17551	11319	7784.7	9855.3	8975.8	19859	13539	21150	9774.7	13.1941	14.0993	13.4665	12.9264	13.2667	13.1318	14.2775	13.7248	14.3684	13.2548	13.2822	13.9094
O15372	O15372	3	3	3	Eukaryotic translation initiation factor 3 subunit H	EIF3H	sp|O15372|EIF3H_HUMAN Eukaryotic translation initiation factor 3 subunit H OS=Homo sapiens OX=9606 GN=EIF3H PE=1 SV=1	3	3	3	39.93	352	352	0	6.8554	13732000	4				226	1530;2350;6193	True;True;True	1569;2415;6422	2835;2836;4537;12092	3010;3011;4857;13060	3011;4857;13060	8619.2	14629	13695	10304	7492.1	9203	19499	13889	19264	8148.6	13.0733	13.8365	13.7414	13.3309	12.8712	13.1679	14.2511	13.7617	14.2336	12.9923	13.1615	13.6467
P17302	P17302	2	2	2	Gap junction alpha-1 protein	GJA1	sp|P17302|CXA1_HUMAN Gap junction alpha-1 protein OS=Homo sapiens OX=9606 GN=GJA1 PE=1 SV=2	2	2	2	43.008	382	382	0	2.6999	2509500	2				624	5508;7309	True;True	5689;7594	10663;14471	11502;15721	11502;15721	28383	27721	17412	15457	37379	16410	14469	20026	18633	14780	14.7927	14.7587	14.0878	13.916	15.1899	14.0023	13.8207	14.2896	14.1856	13.8514	14.8809	14.5688
P23634-4;P23634;P23634-8;P23634-2;P23634-3;P23634-5;P23634-7;P23634-6;P20020-2;P20020-6;Q16720-4;Q01814-6;P20020-5;Q01814-8;Q01814-5;P20020-4;Q01814-3;P20020;Q16720-7;Q16720-6;Q01814-4;Q16720-3;Q16720-5;Q01814-7;Q16720-8;Q16720-2;Q01814-2;Q16720;Q01814;P20020-1	P23634-4;P23634;P23634-8;P23634-2;P23634-3;P23634-5;P23634-7;P23634-6	3;3;3;3;3;3;2;2;1;1;1;1;1;1;1;1;1;1;1;1;1;1;1;1;1;1;1;1;1;1	3;3;3;3;3;3;2;2;1;1;1;1;1;1;1;1;1;1;1;1;1;1;1;1;1;1;1;1;1;1	3;3;3;3;3;3;2;2;1;1;1;1;1;1;1;1;1;1;1;1;1;1;1;1;1;1;1;1;1;1	Plasma membrane calcium-transporting ATPase 4	ATP2B4	sp|P23634-4|AT2B4_HUMAN Isoform XK of Plasma membrane calcium-transporting ATPase 4 OS=Homo sapiens OX=9606 GN=ATP2B4;sp|P23634|AT2B4_HUMAN Plasma membrane calcium-transporting ATPase 4 OS=Homo sapiens OX=9606 GN=ATP2B4 PE=1 SV=2;sp|P23634-8|AT2B4_HUMAN Is	3	3	3	125.34	1134	1134;1241;1229;1170;1158;1122;1193;1205;1176;1184;1206;1198;1171;1212;1229;1249;1185;1220;1129;1154;1154;1159;1168;1168;1115;1173;1199;1220;1243;1258	0	3.6404	2051400	3				683	1332;5019;5233	True;True;True	1366;5174;5409	2478;9668;10217	2633;10416;11016	2633;10416;11016	4095.4	7665.2	7266.9	2330.7	3610.4	3551.9	13809	9319.8	16036	3355.7	11.9998	12.9041	12.8271	11.1865	11.8179	11.7944	13.7533	13.1861	13.969	11.7124	12.0879	12.7143
Q14204	Q14204	11	11	11	Cytoplasmic dynein 1 heavy chain 1	DYNC1H1	sp|Q14204|DYHC1_HUMAN Cytoplasmic dynein 1 heavy chain 1 OS=Homo sapiens OX=9606 GN=DYNC1H1 PE=1 SV=5	11	11	11	532.4	4646	4646	0	109.14	16602000	12				1241	119;1475;2616;2661;5055;5553;5667;6289;6543;6784;6993	True;True;True;True;True;True;True;True;True;True;True	120;1513;2690;2735;5210;5736;5855;6523;6792;7044;7262	212;2735;5149;5213;5214;9713;10734;10988;12277;12802;13414;13884	227;2905;5518;5582;5583;10462;11577;11850;13259;13823;14567;15096	227;2905;5518;5582;10462;11577;11850;13259;13823;14567;15096	11930	20769	23217	16272	8117.7	14007	28655	15007	30577	16240	13.5423	14.3421	14.5029	13.9901	12.9869	13.7739	14.8065	13.8733	14.9002	13.9873	13.6305	14.1523
P39060;P39060-2;P39060-1	P39060;P39060-2;P39060-1	3;3;3	3;3;3	3;3;3	Collagen alpha-1(XVIII) chain;Endostatin	COL18A1	sp|P39060|COIA1_HUMAN Collagen alpha-1(XVIII) chain OS=Homo sapiens OX=9606 GN=COL18A1 PE=1 SV=5;sp|P39060-2|COIA1_HUMAN Isoform 3 of Collagen alpha-1(XVIII) chain OS=Homo sapiens OX=9606 GN=COL18A1;sp|P39060-1|COIA1_HUMAN Isoform 2 of Collagen alpha-1(XVI	3	3	3	178.19	1754	1754;1339;1519	0	5.8968	19384000	4				809	763;1462;6247	True;True;True	780;1499;6477	1455;2711;12192;12193	1544;2880;13164;13165	1544;2880;13165	30197	22192	13157	17155	45203	8352.4	19517	16495	21421	11419	14.8821	14.4378	13.6835	14.0663	15.4641	13.028	14.2524	14.0097	14.3867	13.4791	14.9703	14.2479
Q5SSJ5;Q5SSJ5-3;Q5SSJ5-2;Q5SSJ5-5	Q5SSJ5;Q5SSJ5-3;Q5SSJ5-2	4;3;3;1	4;3;3;1	4;3;3;1	Heterochromatin protein 1-binding protein 3	HP1BP3	sp|Q5SSJ5|HP1B3_HUMAN Heterochromatin protein 1-binding protein 3 OS=Homo sapiens OX=9606 GN=HP1BP3 PE=1 SV=1;sp|Q5SSJ5-3|HP1B3_HUMAN Isoform 3 of Heterochromatin protein 1-binding protein 3 OS=Homo sapiens OX=9606 GN=HP1BP3;sp|Q5SSJ5-2|HP1B3_HUMAN Isoform	4	4	4	61.206	553	553;401;515;133	0	6.0716	17481000	6				1418	688;1369;2526;4014	True;True;True;True	703;1403;2597;4141	1324;2534;4908;4909;7797;7798	1406;2692;5261;5262;8409;8410	1406;2692;5261;8410	10564	16262	16411	9092.6	8088.8	10395	5771.2	9113.4	7040.9	10174	13.3669	13.9892	14.0024	13.1505	12.9817	13.3436	12.4947	13.1538	12.7815	13.3126	13.455	13.7994
P04843	P04843	3	3	3	Dolichyl-diphosphooligosaccharide--protein glycosyltransferase subunit 1	RPN1	sp|P04843|RPN1_HUMAN Dolichyl-diphosphooligosaccharide--protein glycosyltransferase subunit 1 OS=Homo sapiens OX=9606 GN=RPN1 PE=1 SV=1	3	3	3	68.569	607	607	0	5.78	9456100	3				440	1257;2721;4388	True;True;True	1287;2798;4510	2344;5352;8426	2488;5733;9093	2488;5733;9093	4059.3	4416.4	7008	5260	3333.3	4434.5	6469.4	4481.3	8308	7487.3	11.987	12.1087	12.7748	12.3608	11.7027	12.1146	12.6594	12.1297	13.0203	12.8702	12.0752	11.9188
P27797	P27797	2	2	2	Calreticulin	CALR	sp|P27797|CALR_HUMAN Calreticulin OS=Homo sapiens OX=9606 GN=CALR PE=1 SV=1	2	2	2	48.141	417	417	0	7.9372	85408000	5				715	2431;4891	True;True	2498;5036	4751;9398;9399;9400;9401	5095;10134;10135;10136;10137	5095;10135	12056	21629	23562	11943	4865.3	7606.2	58341	33010	58308	11287	13.5575	14.4007	14.5242	13.5439	12.2483	12.893	15.8322	15.0106	15.8314	13.4624	13.6456	14.2108
Q9P0K7-4;Q9P0K7;Q9P0K7-3;Q9P0K7-2	Q9P0K7-4;Q9P0K7;Q9P0K7-3;Q9P0K7-2	23;22;22;22	23;22;22;22	23;22;22;22	Ankycorbin	RAI14	sp|Q9P0K7-4|RAI14_HUMAN Isoform 4 of Ankycorbin OS=Homo sapiens OX=9606 GN=RAI14;sp|Q9P0K7|RAI14_HUMAN Ankycorbin OS=Homo sapiens OX=9606 GN=RAI14 PE=1 SV=2;sp|Q9P0K7-3|RAI14_HUMAN Isoform 3 of Ankycorbin OS=Homo sapiens OX=9606 GN=RAI14;sp|Q9P0K7-2|RAI14_	23	23	23	106.9	951	951;980;972;983	0	208.2	150220000	30				2231	53;164;825;1360;1845;1923;2083;3509;3656;3832;4769;4882;4974;4980;5140;5254;5312;5572;5713;5889;6911;6994;7156	True;True;True;True;True;True;True;True;True;True;True;True;True;True;True;True;True;True;True;True;True;True;True	53;166;844;1394;1892;1972;2136;3616;3773;3957;4905;5026;5124;5130;5302;5430;5489;5756;5902;6094;7176;7263;7431	91;297;298;1566;2517;3524;3525;3681;3991;6744;7039;7040;7361;9103;9104;9378;9599;9606;9607;9906;10248;10350;10351;10772;11094;11509;13738;13739;13740;13885;14185;14186	95;315;316;1659;2674;3781;3782;3951;4278;7225;7560;7561;7900;9806;9807;10110;10347;10354;10355;10665;11049;11158;11159;11616;11967;12444;14939;14940;14941;15097;15417;15418	95;315;1659;2674;3782;3951;4278;7225;7561;7900;9807;10110;10347;10354;10665;11049;11159;11616;11967;12444;14939;15097;15417	202510	123560	52567	66956	353000	43587	79673	52834	81940	67310	17.6276	16.9149	15.6819	16.0309	18.4293	15.4116	16.2818	15.6892	16.3223	16.0385	17.7158	16.725
P68133;P62736;P68032;P63267;P63267-2	P68133;P62736;P68032;P63267;P63267-2	10;10;10;9;6	2;2;2;1;1	2;2;2;1;1	Actin, alpha skeletal muscle;Actin, aortic smooth muscle;Actin, alpha cardiac muscle 1;Actin, gamma-enteric smooth muscle	ACTA1;ACTA2;ACTC1;ACTG2	sp|P68133|ACTS_HUMAN Actin, alpha skeletal muscle OS=Homo sapiens OX=9606 GN=ACTA1 PE=1 SV=1;sp|P62736|ACTA_HUMAN Actin, aortic smooth muscle OS=Homo sapiens OX=9606 GN=ACTA2 PE=1 SV=1;sp|P68032|ACTC_HUMAN Actin, alpha cardiac muscle 1 OS=Homo sapiens OX=9	10	2	2	42.051	377	377;377;377;376;333	0	4.1049	13799000	2				1011	281;757;758;1195;1196;1585;2681;2806;4827;6144	False;False;False;False;False;False;True;False;True;False	285;774;775;1222;1223;1625;1626;2755;2887;2888;4966;6369;6370	512;513;514;515;516;517;518;519;1440;1441;1442;1443;1444;1445;1446;1447;2210;2211;2212;2213;2214;2215;2216;2923;2924;2925;2926;2927;2928;2929;2930;2931;2932;2933;2934;2935;5264;5510;5511;5512;5513;5514;5515;5516;5517;5518;5519;5520;5521;5522;5523;5524;5525;5526;5527;5528;5529;5530;5531;5532;9214;11983;11984;11985;11986;11987;11988;11989;11990;11991;11992;11993;11994;11995	544;545;546;547;548;549;550;551;552;1527;1528;1529;1530;1531;1532;1533;1534;1535;1536;2345;2346;2347;2348;2349;2350;2351;3103;3104;3105;3106;3107;3108;3109;3110;3111;3112;3113;3114;3115;5637;5900;5901;5902;5903;5904;5905;5906;5907;5908;5909;5910;5911;5912;5913;5914;5915;5916;5917;5918;5919;5920;5921;5922;5923;5924;5925;5926;5927;5928;9920;12939;12940;12941;12942;12943;12944;12945;12946;12947;1294…	549;1530;1536;2350;2351;3113;5637;5928;9920;12946	26362	11212	21990	26280	24467	15768	18032	9220.7	12786	16908	14.6862	13.4528	14.4246	14.6817	14.5785	13.9447	14.1383	13.1707	13.6423	14.0454	14.7743	13.2629
Q14558;Q14558-2;O60256;O60256-4;O60256-3;O60256-2	Q14558;Q14558-2;O60256;O60256-4;O60256-3;O60256-2	4;4;2;2;2;2	4;4;2;2;2;2	4;4;2;2;2;2	Phosphoribosyl pyrophosphate synthase-associated protein 1;Phosphoribosyl pyrophosphate synthase-associated protein 2	PRPSAP1;PRPSAP2	sp|Q14558|KPRA_HUMAN Phosphoribosyl pyrophosphate synthase-associated protein 1 OS=Homo sapiens OX=9606 GN=PRPSAP1 PE=1 SV=2;sp|Q14558-2|KPRA_HUMAN Isoform 2 of Phosphoribosyl pyrophosphate synthase-associated protein 1 OS=Homo sapiens OX=9606 GN=PRPSAP1;s	4	4	4	39.393	356	356;385;369;283;320;329	0	5.5835	21692000	4				1248	1599;2511;2987;4294	True;True;True;True	1640;2582;3079;4412	2954;2955;4888;5878;8208	3134;3135;5241;6299;8841	3135;5241;6299;8841	48599	74634	56619	44712	58951	46196	40233	50340	51610	45341	15.5686	16.1875	15.789	15.4484	15.8472	15.4955	15.2961	15.6194	15.6554	15.4685	15.6568	15.9977
Q15365	Q15365	5	5	2	Poly(rC)-binding protein 1	PCBP1	sp|Q15365|PCBP1_HUMAN Poly(rC)-binding protein 1 OS=Homo sapiens OX=9606 GN=PCBP1 PE=1 SV=2	5	5	2	37.497	356	356	0	11.365	65511000	8				1288	1841;1917;2892;3065;4842	True;True;True;True;True	1888;1966;2981;3163;4982	3514;3515;3670;5698;6012;9262;9263	3769;3770;3771;3940;6105;6443;9977;9978	3771;3940;6105;6443;9977	30143	42443	51487	27120	20213	25753	84224	53417	99636	23181	14.8795	15.3732	15.6519	14.7271	14.303	14.6525	16.3619	15.705	16.6044	14.5007	14.9677	15.1834
P08238;Q58FF8;Q58FF6	P08238	18;5;3	18;5;3	6;0;0	Heat shock protein HSP 90-beta	HSP90AB1	sp|P08238|HS90B_HUMAN Heat shock protein HSP 90-beta OS=Homo sapiens OX=9606 GN=HSP90AB1 PE=1 SV=4	18	18	6	83.263	724	724;381;505	0	158.24	564350000	41				494	111;123;431;1112;1507;1508;1646;1788;2665;3558;3562;4510;5255;5776;7288;7289;7330;7332	True;True;True;True;True;True;True;True;True;True;True;True;True;True;True;True;True;True	112;124;441;1139;1545;1546;1688;1835;2739;3669;3673;4637;5431;5969;7573;7574;7620;7622	199;200;201;220;221;842;2079;2787;2788;2789;2790;3041;3042;3043;3410;3411;3412;5221;5222;5223;5224;6855;6856;6857;6858;6863;6864;8636;8637;8638;10249;11265;11266;14435;14436;14437;14510;14511;14514	214;215;216;235;236;904;2210;2960;2961;2962;2963;3222;3223;3224;3225;3657;3658;3659;5590;5591;5592;5593;7360;7361;7362;7363;7369;7370;7371;9315;9316;9317;11050;12156;12157;15685;15686;15687;15763;15764;15767	214;235;904;2210;2962;2963;3224;3659;5590;7363;7371;9316;11050;12157;15685;15687;15764;15767	173830	284490	318970	171190	107010	130240	610330	381840	718970	155260	17.4073	18.118	18.2831	17.3852	16.7074	16.9908	19.2192	18.5426	19.4556	17.2443	17.4955	17.9282
P25705;P25705-2;P25705-3	P25705;P25705-2;P25705-3	7;7;7	7;7;7	7;7;7	ATP synthase subunit alpha, mitochondrial	ATP5A1	sp|P25705|ATPA_HUMAN ATP synthase subunit alpha, mitochondrial OS=Homo sapiens OX=9606 GN=ATP5F1A PE=1 SV=1;sp|P25705-2|ATPA_HUMAN Isoform 2 of ATP synthase subunit alpha, mitochondrial OS=Homo sapiens OX=9606 GN=ATP5F1A;sp|P25705-3|ATPA_HUMAN Isoform 3 of	7	7	7	59.75	553	553;503;531	0	88.235	84837000	11				693	746;1644;2695;3029;3118;6893;7007	True;True;True;True;True;True;True	763;1686;2769;3125;3218;7156;7276	1422;3039;5299;5952;5953;6116;6117;13607;13903;13904	1508;3220;5674;6378;6379;6380;6554;6555;14769;15116;15117	1508;3220;5674;6379;6555;14769;15116	53469	93459	112730	60398	31323	50396	139690	106350	176420	52452	15.7064	16.512	16.7825	15.8822	14.9349	15.621	17.0919	16.6985	17.4287	15.6787	15.7946	16.3222
E9PAV3;Q13765;E9PAV3-2	E9PAV3;Q13765;E9PAV3-2	4;4;4	4;4;4	4;4;4	Nascent polypeptide-associated complex subunit alpha, muscle-specific form;Nascent polypeptide-associated complex subunit alpha	NACA	sp|E9PAV3|NACAM_HUMAN Nascent polypeptide-associated complex subunit alpha, muscle-specific form OS=Homo sapiens OX=9606 GN=NACA PE=1 SV=1;sp|Q13765|NACA_HUMAN Nascent polypeptide-associated complex subunit alpha OS=Homo sapiens OX=9606 GN=NACA PE=1 SV=1;s	4	4	4	205.42	2078	2078;215;925	0	10.816	11907000	3				160	988;2936;5826;7076	True;True;True;True	1013;3026;6026;7350	1856;5771;11368;14061	1970;6186;12267;15288	1970;6186;12267;15288	7322.6	7627.7	16066	7316.5	4851.3	4500.4	32688	16047	30173	7427.4	12.8381	12.897	13.9717	12.8369	12.2442	12.1358	14.9965	13.97	14.881	12.8586	12.9263	12.7072
P35580;P35580-3;P35580-5;REV__Q8IYT3	P35580;P35580-3;P35580-5	83;83;81;1	73;73;71;1	2;2;0;0	Myosin-10	MYH10	sp|P35580|MYH10_HUMAN Myosin-10 OS=Homo sapiens OX=9606 GN=MYH10 PE=1 SV=3;sp|P35580-3|MYH10_HUMAN Isoform 3 of Myosin-10 OS=Homo sapiens OX=9606 GN=MYH10;sp|P35580-5|MYH10_HUMAN Isoform 5 of Myosin-10 OS=Homo sapiens OX=9606 GN=MYH10	83	73	2	229	1976	1976;1997;1985;715	0	323.31	5624600000	168				782	129;130;325;409;413;418;655;696;765;815;823;839;845;909;912;978;1030;1067;1408;1431;1564;1605;1620;1623;1624;1739;1750;1751;1987;2051;2205;2210;2344;2686;2687;2730;2731;2811;2879;2880;2897;2976;3190;3240;3252;3261;3298;3302;3329;3361;3364;3429;3447;3760;3949;4051;4184;4469;4528;4566;4594;4602;4615;4789;4790;4846;4847;4940;4941;4954;5085;5191;5209;5442;5499;6266;6322;6556;6572;6629;6759;6811;6816	True;True;False;True;True;True;True;True;True;False;False;True;True;True;True;True;True;True;False;True;True;True;True;True;True;True;True;True;False;True;True;True;True;True;True;True;True;True;True;True;True;True;True;True;True;False;True;True;True;True;True;True;False;True;True;True;True;True;True;True;True;False;True;True;True;True;True;True;True;True;True;True;True;True;True;True;True;False;…	129;130;329;414;420;426;670;712;782;833;841;842;858;864;933;937;1003;1055;1092;1442;1466;1604;1646;1661;1664;1665;1786;1797;1798;2038;2104;2267;2272;2273;2409;2760;2761;2808;2809;2893;2968;2969;2986;3068;3291;3341;3353;3362;3400;3404;3432;3465;3468;3534;3552;3882;4082;4178;4302;4592;4655;4694;4724;4732;4733;4746;4926;4927;4986;4987;5089;5090;5103;5240;5361;5382;5623;5680;6498;6557;6805;6821;6882;…	227;228;229;230;231;594;595;596;597;598;599;600;718;719;720;753;754;795;796;797;1264;1342;1343;1457;1544;1545;1546;1557;1558;1559;1560;1561;1562;1563;1564;1584;1591;1592;1593;1715;1716;1717;1733;1842;1943;1944;1945;2010;2011;2586;2587;2588;2589;2590;2591;2592;2593;2635;2636;2892;2964;2991;2992;2993;2994;2997;2998;2999;3317;3318;3319;3336;3337;3338;3339;3789;3790;3791;3792;3943;4260;4261;4262;4263…	242;243;244;245;246;627;628;629;630;631;632;633;634;635;758;759;760;799;800;852;853;854;1346;1424;1425;1546;1636;1637;1638;1649;1650;1651;1652;1653;1654;1655;1656;1657;1677;1684;1685;1686;1813;1814;1815;1834;1955;2069;2070;2071;2139;2140;2745;2746;2747;2748;2749;2750;2751;2752;2753;2754;2755;2801;2802;3072;3144;3172;3173;3174;3175;3178;3179;3180;3561;3562;3563;3580;3581;3582;3583;4061;4062;4063;4…	243;246;629;758;799;854;1346;1425;1546;1636;1650;1677;1685;1815;1834;1955;2071;2140;2753;2802;3072;3144;3173;3178;3179;3562;3581;3583;4064;4229;4567;4581;4850;5643;5647;5751;5753;5935;6079;6080;6115;6284;6667;6747;6780;6797;6864;6868;6914;6966;6969;7075;7109;7781;8297;8476;8664;9237;9348;9417;9492;9517;9538;9843;9845;9985;9987;10274;10275;10302;10506;10908;10957;11379;11485;13212;13306;13846;1386…	3977700	1741900	545700	727420	6538400	317070	1255100	584610	831960	1033500	21.9235	20.7322	19.0577	19.4724	22.6405	18.2744	20.2594	19.1571	19.6662	19.9791	22.0117	20.5424
P62879;P62873;Q9HAV0;P62873-2;P16520;P62879-2;P16520-2	P62879;P62873;Q9HAV0;P62873-2;P16520;P62879-2;P16520-2	2;2;2;2;1;1;1	2;2;2;2;1;1;1	2;2;2;2;1;1;1	Guanine nucleotide-binding protein G(I)/G(S)/G(T) subunit beta-2;Guanine nucleotide-binding protein G(I)/G(S)/G(T) subunit beta-1;Guanine nucleotide-binding protein subunit beta-4;Guanine nucleotide-binding protein G(I)/G(S)/G(T) subunit beta-3	GNB2;GNB1;GNB4;GNB3	sp|P62879|GBB2_HUMAN Guanine nucleotide-binding protein G(I)/G(S)/G(T) subunit beta-2 OS=Homo sapiens OX=9606 GN=GNB2 PE=1 SV=3;sp|P62873|GBB1_HUMAN Guanine nucleotide-binding protein G(I)/G(S)/G(T) subunit beta-1 OS=Homo sapiens OX=9606 GN=GNB1 PE=1 SV=3;	2	2	2	37.331	340	340;340;340;332;340;240;297	0	28.336	94661000	6				1022	324;3677	True;True	328;3794	591;592;593;7068;7069;7070	624;625;626;7590;7591;7592	626;7591	129740	98966	33563	44563	119660	18143	70921	46908	89592	25206	16.9853	16.5946	15.0346	15.4436	16.8686	14.1471	16.1139	15.5175	16.4511	14.6215	17.0734	16.4048
P62913;P62913-2	P62913;P62913-2	5;4	5;4	4;4	60S ribosomal protein L11	RPL11	sp|P62913|RL11_HUMAN 60S ribosomal protein L11 OS=Homo sapiens OX=9606 GN=RPL11 PE=1 SV=2;sp|P62913-2|RL11_HUMAN Isoform 2 of 60S ribosomal protein L11 OS=Homo sapiens OX=9606 GN=RPL11	5	5	4	20.252	178	178;177	0	2.9105	39144000	4				1027	179;2905;3993;4650;7265	True;True;True;True;True	181;2995;4783;7545	323;5724;8932;14361	343;6136;9634;15602	343;6136;9634;15602	26868	41833	31580	15371	31444	16935	21429	22728	35268	17700	14.7136	15.3524	14.9467	13.9079	14.9405	14.0477	14.3873	14.4722	15.1061	14.1115	14.8018	15.1625
Q9BRK5;Q9BRK5-6;Q9BRK5-5;Q9BRK5-4;Q9BRK5-3;Q9BRK5-2	Q9BRK5;Q9BRK5-6;Q9BRK5-5;Q9BRK5-4;Q9BRK5-3;Q9BRK5-2	2;2;1;1;1;1	2;2;1;1;1;1	2;2;1;1;1;1	45 kDa calcium-binding protein	SDF4	sp|Q9BRK5|CAB45_HUMAN 45 kDa calcium-binding protein OS=Homo sapiens OX=9606 GN=SDF4 PE=1 SV=1;sp|Q9BRK5-6|CAB45_HUMAN Isoform 6 of 45 kDa calcium-binding protein OS=Homo sapiens OX=9606 GN=SDF4;sp|Q9BRK5-5|CAB45_HUMAN Isoform 5 of 45 kDa calcium-binding p	2	2	2	41.806	362	362;348;130;202;254;259	0	2.6307	4451300	2				2005	1027;1043	True;True	1052;1068	1932;1974	2053;2102	2053;2102	1396.9	1690.2	1690.1	1251.9	902.25	974.4	4107.5	2372.6	2653	1104.8	10.448	10.723	10.7229	10.2899	9.81738	9.92837	12.004	11.2123	11.3734	10.1096	10.5362	10.5331
Q14203;Q14203-6;Q14203-3;Q14203-4;Q14203-5;Q14203-2	Q14203;Q14203-6;Q14203-3;Q14203-4;Q14203-5;Q14203-2	2;2;2;2;1;1	2;2;2;2;1;1	2;2;2;2;1;1	Dynactin subunit 1	DCTN1	sp|Q14203|DCTN1_HUMAN Dynactin subunit 1 OS=Homo sapiens OX=9606 GN=DCTN1 PE=1 SV=3;sp|Q14203-6|DCTN1_HUMAN Isoform 6 of Dynactin subunit 1 OS=Homo sapiens OX=9606 GN=DCTN1;sp|Q14203-3|DCTN1_HUMAN Isoform 3 of Dynactin subunit 1 OS=Homo sapiens OX=9606 GN=	2	2	2	141.69	1278	1278;1271;1236;1253;1139;1144	0	3.7297	6637700	4				1240	1527;1687	True;True	1566;1729	2831;2832;3118;3119	3006;3007;3302;3303	3007;3302	2849.9	6186.4	8375.1	2958.7	1724.3	3540.6	11090	7612.9	13514	2506	11.4767	12.5949	13.0319	11.5307	10.7518	11.7898	13.437	12.8942	13.7222	11.2912	11.5649	12.405
Q92900;Q92900-2	Q92900;Q92900-2	5;5	5;5	5;5	Regulator of nonsense transcripts 1	UPF1	sp|Q92900|RENT1_HUMAN Regulator of nonsense transcripts 1 OS=Homo sapiens OX=9606 GN=UPF1 PE=1 SV=2;sp|Q92900-2|RENT1_HUMAN Isoform 2 of Regulator of nonsense transcripts 1 OS=Homo sapiens OX=9606 GN=UPF1	5	5	5	124.34	1129	1129;1118	0	20.06	6595300	5				1850	304;485;920;1831;3074	True;True;True;True;True	309;495;945;1877;3172	562;933;1744;3495;6024	595;1002;1848;3749;6455	595;1002;1848;3749;6455	14511	24442	15979	16538	16406	15268	10825	14608	14924	14372	13.8249	14.5771	13.9639	14.0135	14.0019	13.8982	13.4021	13.8345	13.8653	13.811	13.913	14.3872
Q15554;Q15554-4	Q15554;Q15554-4	2;1	2;1	2;1	Telomeric repeat-binding factor 2	TERF2	sp|Q15554|TERF2_HUMAN Telomeric repeat-binding factor 2 OS=Homo sapiens OX=9606 GN=TERF2 PE=1 SV=3;sp|Q15554-4|TERF2_HUMAN Isoform 2 of Telomeric repeat-binding factor 2 OS=Homo sapiens OX=9606 GN=TERF2	2	2	2	59.593	542	542;293	0	10.237	10200000	2				1301	2716;5561	True;True	2793;5745	5340;10753	5718;11596	5718;11596	11570	20606	14041	11386	9223.9	11820	7518	11787	11085	9547	13.4981	14.3308	13.7774	13.475	13.1712	13.5289	12.8761	13.5249	13.4363	13.2208	13.5863	14.1409
Q03135;Q03135-2;P56539	Q03135;Q03135-2;P56539	2;2;1	2;2;1	2;2;1	Caveolin-1;Caveolin-3	CAV1;CAV3	sp|Q03135|CAV1_HUMAN Caveolin-1 OS=Homo sapiens OX=9606 GN=CAV1 PE=1 SV=4;sp|Q03135-2|CAV1_HUMAN Isoform 2 of Caveolin-1 OS=Homo sapiens OX=9606 GN=CAV1;sp|P56539|CAV3_HUMAN Caveolin-3 OS=Homo sapiens OX=9606 GN=CAV3 PE=1 SV=1	2	2	2	20.471	178	178;147;151	0	2.8301	21106000	3				1110	1559;5238	True;True	1598;5414	2876;10224;10225	3052;11023;11024	3052;11024	31945	32451	25750	21991	31882	24385	43546	35934	52628	29291	14.9633	14.986	14.6523	14.4246	14.9605	14.5737	15.4103	15.1331	15.6835	14.8382	15.0515	14.7961
P35611;P35611-2;P35611-6;P35611-3;P35611-4;P35611-5	P35611;P35611-2;P35611-6;P35611-3;P35611-4;P35611-5	5;5;5;5;4;3	5;5;5;5;4;3	5;5;5;5;4;3	Alpha-adducin	ADD1	sp|P35611|ADDA_HUMAN Alpha-adducin OS=Homo sapiens OX=9606 GN=ADD1 PE=1 SV=2;sp|P35611-2|ADDA_HUMAN Isoform 2 of Alpha-adducin OS=Homo sapiens OX=9606 GN=ADD1;sp|P35611-6|ADDA_HUMAN Isoform 6 of Alpha-adducin OS=Homo sapiens OX=9606 GN=ADD1;sp|P35611-3|ADD	5	5	5	80.954	737	737;631;662;768;662;511	0	40.881	28524000	7				785	1772;2553;4763;5775;6762	True;True;True;True;True	1819;2624;4899;5968;7018	3379;3380;4985;4986;9090;11264;13290	3626;3627;5342;5343;9793;12155;14415	3626;5342;9793;12155;14415	5326.7	9630	8046.7	8127.2	6566.4	5894.9	5756	7444.9	8087.5	5323.3	12.379	13.2333	12.9742	12.9885	12.6809	12.5253	12.4909	12.862	12.9815	12.3781	12.4672	13.0435
Q13045;Q13045-2;Q13045-3	Q13045;Q13045-2;Q13045-3	6;6;4	6;6;4	6;6;4	Protein flightless-1 homolog	FLII	sp|Q13045|FLII_HUMAN Protein flightless-1 homolog OS=Homo sapiens OX=9606 GN=FLII PE=1 SV=2;sp|Q13045-2|FLII_HUMAN Isoform 2 of Protein flightless-1 homolog OS=Homo sapiens OX=9606 GN=FLII;sp|Q13045-3|FLII_HUMAN Isoform 3 of Protein flightless-1 homolog OS	6	6	6	144.75	1269	1269;1214;1258	0	8.0105	27561000	7				1168	2644;2674;4045;4252;4275;5715	True;True;True;True;True;True	2718;2748;4171;4369;4390;5904	5190;5248;7839;8143;8174;11098	5559;5619;8453;8772;8773;8804;11971	5559;5619;8453;8772;8804;11971	13952	14230	9654.2	9249.1	18223	6178.2	8932.3	10725	9367.4	12284	13.7682	13.7966	13.2369	13.1751	14.1535	12.593	13.1248	13.3887	13.1934	13.5845	13.8563	13.6068
P07900;P07900-2;Q14568	P07900;P07900-2	17;17;3	10;10;1	9;9;1	Heat shock protein HSP 90-alpha	HSP90AA1	sp|P07900|HS90A_HUMAN Heat shock protein HSP 90-alpha OS=Homo sapiens OX=9606 GN=HSP90AA1 PE=1 SV=5;sp|P07900-2|HS90A_HUMAN Isoform 2 of Heat shock protein HSP 90-alpha OS=Homo sapiens OX=9606 GN=HSP90AA1	17	10	9	84.659	732	732;854;343	0	50.755	112940000	17				485	123;433;510;1111;1155;1507;1508;1647;2665;2762;3557;3561;4509;5256;7288;7289;7332	False;True;True;True;True;False;False;True;False;True;True;True;True;True;False;False;False	124;443;519;1138;1181;1545;1546;1689;2739;2841;3668;3672;4636;5432;7573;7574;7622	220;221;844;973;2078;2147;2148;2787;2788;2789;2790;3044;3045;5221;5222;5223;5224;5428;6851;6852;6853;6854;6862;8634;8635;10250;14435;14436;14437;14514	235;236;906;1043;2209;2282;2283;2960;2961;2962;2963;3226;3227;5590;5591;5592;5593;5816;7356;7357;7358;7359;7367;7368;9313;9314;11051;15685;15686;15687;15767	235;906;1043;2209;2282;2962;2963;3227;5590;5816;7357;7368;9314;11051;15685;15687;15767	95674	156210	166230	85463	62654	74820	271400	172570	320180	83367	16.5458	17.2531	17.3428	16.383	15.9351	16.1911	18.0501	17.3968	18.2885	16.3472	16.634	17.0633
P11413;P11413-2;P11413-3	P11413;P11413-2;P11413-3	2;2;1	2;2;1	2;2;1	Glucose-6-phosphate 1-dehydrogenase	G6PD	sp|P11413|G6PD_HUMAN Glucose-6-phosphate 1-dehydrogenase OS=Homo sapiens OX=9606 GN=G6PD PE=1 SV=4;sp|P11413-2|G6PD_HUMAN Isoform Long of Glucose-6-phosphate 1-dehydrogenase OS=Homo sapiens OX=9606 GN=G6PD;sp|P11413-3|G6PD_HUMAN Isoform 3 of Glucose-6-phos	2	2	2	59.256	515	515;561;545	0.007438	1.7165	4198100	2				556	229;1065	True;True	232;1090	427;2008	454;2137	454;2137	2134.1	4486.4	6859.5	6241.6	756.17	3262.5	10536	6097.7	11879	3217.9	11.0594	12.1313	12.7439	12.6077	9.56257	11.6718	13.363	12.574	13.5361	11.6519	11.1476	11.9415
Q5T8D3;Q5T8D3-3;Q5T8D3-2;Q5T8D3-4	Q5T8D3;Q5T8D3-3;Q5T8D3-2;Q5T8D3-4	6;6;6;5	6;6;6;5	6;6;6;5	Acyl-CoA-binding domain-containing protein 5	ACBD5	sp|Q5T8D3|ACBD5_HUMAN Acyl-CoA-binding domain-containing protein 5 OS=Homo sapiens OX=9606 GN=ACBD5 PE=1 SV=1;sp|Q5T8D3-3|ACBD5_HUMAN Isoform 3 of Acyl-CoA-binding domain-containing protein 5 OS=Homo sapiens OX=9606 GN=ACBD5;sp|Q5T8D3-2|ACBD5_HUMAN Isoform	6	6	6	60.091	534	534;525;490;416	0	15.913	40844000	6				1434	2321;3754;4748;5293;6028;6048	True;True;True;True;True;True	2385;3876;4882;5470;6247;6268	4465;7237;9064;10321;11772;11808	4776;7769;9767;11129;12721;12758	4776;7769;9767;11129;12721;12758	34861	54726	42940	40618	37530	41340	26043	32672	37161	32635	15.0893	15.7399	15.39	15.3098	15.1958	15.3353	14.6686	14.9958	15.1815	14.9941	15.1775	15.5501
Q15369;Q15369-2	Q15369;Q15369-2	2;2	2;2	2;2	Transcription elongation factor B polypeptide 1	TCEB1	sp|Q15369|ELOC_HUMAN Elongin-C OS=Homo sapiens OX=9606 GN=ELOC PE=1 SV=1;sp|Q15369-2|ELOC_HUMAN Isoform 2 of Elongin-C OS=Homo sapiens OX=9606 GN=ELOC	2	2	2	12.473	112	112;96	0	5.945	13707000	2				1290	1540;3602	True;True	1579;3716	2848;6933	3023;7442	3023;7442	7238.1	12698	14519	6822.7	9300.2	7711.9	14834	15728	21143	8419.7	12.8214	13.6323	13.8257	12.7361	13.183	12.9129	13.8566	13.941	14.3679	13.0396	12.9096	13.4425
P10809;P10809-2	P10809	6;2	6;2	6;2	60 kDa heat shock protein, mitochondrial	HSPD1	sp|P10809|CH60_HUMAN 60 kDa heat shock protein, mitochondrial OS=Homo sapiens OX=9606 GN=HSPD1 PE=1 SV=2	6	6	6	61.054	573	573;158	0	65.106	96532000	14				543	2176;3824;3948;6878;6883;7153	True;True;True;True;True;True	2238;3949;4081;7141;7146;7428	4217;4218;7348;7693;7694;13585;13586;13591;13592;13593;14179;14180	4523;4524;7886;8291;8292;8293;8294;14746;14747;14752;14753;14754;15411;15412	4523;7886;8293;14747;14752;15411	62142	105070	121650	58941	42350	55946	154280	112240	171550	57817	15.9233	16.681	16.8924	15.847	15.3701	15.7717	17.2352	16.7762	17.3883	15.8192	16.0114	16.4911
Q8NC51;Q8NC51-3;Q8NC51-2;Q8NC51-4	Q8NC51;Q8NC51-3;Q8NC51-2;Q8NC51-4	4;4;4;4	4;4;4;4	4;4;4;4	Plasminogen activator inhibitor 1 RNA-binding protein	SERBP1	sp|Q8NC51|PAIRB_HUMAN Plasminogen activator inhibitor 1 RNA-binding protein OS=Homo sapiens OX=9606 GN=SERBP1 PE=1 SV=2;sp|Q8NC51-3|PAIRB_HUMAN Isoform 3 of Plasminogen activator inhibitor 1 RNA-binding protein OS=Homo sapiens OX=9606 GN=SERBP1;sp|Q8NC51-2	4	4	4	44.965	408	408;393;402;387	0	44.127	40778000	7				1730	1331;1464;2261;5337	True;True;True;True	1365;1501;2324;5515	2476;2477;2714;4342;4343;10386;10387	2631;2632;2883;4651;4652;11195;11196	2632;2883;4652;11196	16783	27492	30755	27434	15279	18251	53569	30238	50157	17514	14.0347	14.7467	14.9085	14.7437	13.8993	14.1557	15.7091	14.8841	15.6142	14.0962	14.1229	14.5569
Q15084;Q15084-5;Q15084-3;Q15084-4;Q15084-2	Q15084;Q15084-5;Q15084-3;Q15084-4;Q15084-2	5;5;5;5;5	5;5;5;5;5	5;5;5;5;5	Protein disulfide-isomerase A6	PDIA6	sp|Q15084|PDIA6_HUMAN Protein disulfide-isomerase A6 OS=Homo sapiens OX=9606 GN=PDIA6 PE=1 SV=1;sp|Q15084-5|PDIA6_HUMAN Isoform 5 of Protein disulfide-isomerase A6 OS=Homo sapiens OX=9606 GN=PDIA6;sp|Q15084-3|PDIA6_HUMAN Isoform 3 of Protein disulfide-isom	5	5	5	48.121	440	440;488;437;445;492	0	80.521	31840000	5				1274	1246;2285;2561;2598;4550	True;True;True;True;True	1275;2349;2632;2672;4678	2303;4391;4998;5104;8713	2440;4700;5355;5471;9396	2440;4700;5355;5471;9396	17108	33926	20112	19660	14048	17071	31156	25486	37139	17897	14.0624	15.0501	14.2958	14.263	13.7781	14.0593	14.9272	14.6374	15.1806	14.1274	14.1505	14.8602
P17858;P17858-2	P17858;P17858-2	4;3	2;2	2;2	ATP-dependent 6-phosphofructokinase, liver type	PFKL	sp|P17858|PFKAL_HUMAN ATP-dependent 6-phosphofructokinase, liver type OS=Homo sapiens OX=9606 GN=PFKL PE=1 SV=6;sp|P17858-2|PFKAL_HUMAN Isoform 2 of ATP-dependent 6-phosphofructokinase, liver type OS=Homo sapiens OX=9606 GN=PFKL	4	2	2	85.018	780	780;827	0.0020492	2.3151	0	2				627	365;736;2358;2527	False;True;False;True	369;754;2423;2598	649;650;1409;4632;4910	685;686;1495;4973;5263	686;1495;4973;5263	0	0	0	1310.4	0	819.93	1812	2387.8	1078	761.86				10.3558		9.67936	10.8234	11.2215	10.0741	9.57338	9.68874	9.14228
O60664;O60664-4;O60664-3	O60664;O60664-4;O60664-3	2;2;2	2;2;2	2;2;2	Perilipin-3	PLIN3	sp|O60664|PLIN3_HUMAN Perilipin-3 OS=Homo sapiens OX=9606 GN=PLIN3 PE=1 SV=3;sp|O60664-4|PLIN3_HUMAN Isoform 4 of Perilipin-3 OS=Homo sapiens OX=9606 GN=PLIN3;sp|O60664-3|PLIN3_HUMAN Isoform 3 of Perilipin-3 OS=Homo sapiens OX=9606 GN=PLIN3	2	2	2	47.074	434	434;422;433	0	42.24	11711000	3				288	2195;5424	True;True	2257;5605	4246;10519;10520	4553;11348;11349	4553;11348	5166.8	5987.6	8207.5	3862	1817	2471.1	31214	17266	23589	2910.1	12.3351	12.5478	13.0027	11.9151	10.8273	11.2709	14.9299	14.0756	14.5258	11.5069	12.4232	12.3579
Q9Y520;Q9Y520-2;Q9Y520-3;Q9Y520-6;Q9Y520-4;Q9Y520-5;Q9Y520-7	Q9Y520;Q9Y520-2;Q9Y520-3;Q9Y520-6;Q9Y520-4;Q9Y520-5;Q9Y520-7	5;5;5;5;5;5;5	5;5;5;5;5;5;5	5;5;5;5;5;5;5	Protein PRRC2C	PRRC2C	sp|Q9Y520|PRC2C_HUMAN Protein PRRC2C OS=Homo sapiens OX=9606 GN=PRRC2C PE=1 SV=4;sp|Q9Y520-2|PRC2C_HUMAN Isoform 2 of Protein PRRC2C OS=Homo sapiens OX=9606 GN=PRRC2C;sp|Q9Y520-3|PRC2C_HUMAN Isoform 3 of Protein PRRC2C OS=Homo sapiens OX=9606 GN=PRRC2C;sp|	5	5	5	316.91	2896	2896;2653;2700;2752;2817;2849;2898	0	11.595	11776000	5				2396	1147;1372;1832;4271;5097	True;True;True;True;True	1174;1406;1878;4386;5253	2138;2538;3496;8163;9771	2273;2696;3750;8793;10523	2273;2696;3750;8793;10523	15485	23355	14800	15766	13302	12736	13662	12820	14844	15824	13.9186	14.5114	13.8533	13.9445	13.6994	13.6366	13.7379	13.6461	13.8576	13.9498	14.0067	14.3216
Q9NX63	Q9NX63	2	2	2	MICOS complex subunit MIC19	CHCHD3	sp|Q9NX63|MIC19_HUMAN MICOS complex subunit MIC19 OS=Homo sapiens OX=9606 GN=CHCHD3 PE=1 SV=1	2	2	2	26.152	227	227	0	2.51	6472600	2				2197	9;27	True;True	9;27	14;45	15;49	15;49	20853	19696	11851	9313.4	9459.9	4419.7	16821	11609	16449	6251.2	14.348	14.2656	13.5327	13.1851	13.2076	12.1097	14.038	13.503	14.0057	12.6099	14.4361	14.0758
O00287	O00287	2	2	2	Regulatory factor X-associated protein	RFXAP	sp|O00287|RFXAP_HUMAN Regulatory factor X-associated protein OS=Homo sapiens OX=9606 GN=RFXAP PE=1 SV=1	2	2	2	28.232	272	272	0	4.7091	4572100	2				173	5084;5509	True;True	5239;5690	9752;10664	10503;11503	10503;11503	10770	15237	13403	10062	12415	13211	6224.1	7280.1	6874.5	11161	13.3947	13.8953	13.7103	13.2966	13.5998	13.6895	12.6036	12.8297	12.747	13.4462	13.4829	13.7054
P35268	P35268	3	3	3	60S ribosomal protein L22	RPL22	sp|P35268|RL22_HUMAN 60S ribosomal protein L22 OS=Homo sapiens OX=9606 GN=RPL22 PE=1 SV=2	3	3	3	14.787	128	128	0	18.996	62650000	6				778	307;3182;7300	True;True;True	312;3283;7585	565;566;567;6215;14457;14458	598;599;600;6657;15707;15708	599;6657;15708	3392.3	5864.5	8870.1	6527	2870.4	2653.7	4634.2	4713.6	6414.7	834.32	11.728	12.5178	13.1147	12.6722	11.487	11.3738	12.1781	12.2026	12.6472	9.70446	11.8162	12.3279
P24539	P24539	2	2	2	ATP synthase F(0) complex subunit B1, mitochondrial	ATP5F1	sp|P24539|AT5F1_HUMAN ATP synthase F(0) complex subunit B1, mitochondrial OS=Homo sapiens OX=9606 GN=ATP5PB PE=1 SV=2	2	2	2	28.908	256	256	0	5.0917	1831200	2				686	2868;4746	True;True	2957;4880	5658;5659;9062	6064;6065;9765	6065;9765	2073.1	3829.6	5508.5	2889.9	1946.5	2370.5	5856.5	4998.5	8517.2	2309.5	11.0176	11.903	12.4274	11.4968	10.9267	11.211	12.5158	12.2873	13.0562	11.1734	11.1057	11.7131
Q02818	Q02818	6	6	6	Nucleobindin-1	NUCB1	sp|Q02818|NUCB1_HUMAN Nucleobindin-1 OS=Homo sapiens OX=9606 GN=NUCB1 PE=1 SV=4	6	6	6	53.879	461	461	0	8.1819	8375200	8				1102	506;1670;3330;3735;3853;5090	True;True;True;True;True;True	515;1712;3433;3857;3978;5246	969;3085;6450;7203;7392;9763;9764	1039;3268;6915;7734;7932;10514;10515;10516	1039;3268;6915;7734;7932;10515	12184	16036	17137	18738	10735	15139	59897	16120	17811	19897	13.5727	13.969	14.0648	14.1937	13.39	13.886	15.8702	13.9766	14.1205	14.2803	13.6609	13.7792
O94916;O94916-2;O94916-4;O94916-5	O94916;O94916-2;O94916-4;O94916-5	3;3;3;3	3;3;3;3	3;3;3;3	Nuclear factor of activated T-cells 5	NFAT5	sp|O94916|NFAT5_HUMAN Nuclear factor of activated T-cells 5 OS=Homo sapiens OX=9606 GN=NFAT5 PE=1 SV=1;sp|O94916-2|NFAT5_HUMAN Isoform A of Nuclear factor of activated T-cells 5 OS=Homo sapiens OX=9606 GN=NFAT5;sp|O94916-4|NFAT5_HUMAN Isoform D of Nuclear	3	3	3	165.76	1531	1531;1455;1548;1549	0	5.7209	10368000	3				357	888;3200;5082	True;True;True	910;3302;5237	1679;6238;9749	1777;6681;10500	1777;6681;10500	12875	24499	17980	13696	15965	14566	8370.5	11105	12969	16554	13.6523	14.5804	14.1341	13.7415	13.9626	13.8303	13.0311	13.4389	13.6628	14.0149	13.7404	14.3906
O75635;O75635-2	O75635;O75635-2	3;3	3;3	3;3	Serpin B7	SERPINB7	sp|O75635|SPB7_HUMAN Serpin B7 OS=Homo sapiens OX=9606 GN=SERPINB7 PE=1 SV=1;sp|O75635-2|SPB7_HUMAN Isoform 2 of Serpin B7 OS=Homo sapiens OX=9606 GN=SERPINB7	3	3	3	42.904	380	380;363	0	7.4449	19069000	4				338	125;3541;6765	True;True;True	126;3649;7021	223;6787;6788;13294	238;7268;7269;14419	238;7268;14419	10438	4812.3	26805	18878	7074.4	8189.3	6823.5	5720.5	4782.4	9131	13.3496	12.2325	14.7102	14.2044	12.7884	12.9995	12.7363	12.4819	12.2235	13.1566	13.4377	12.0427
Q8IVF2;Q8IVF2-3	Q8IVF2;Q8IVF2-3	5;5	5;5	5;5	Protein AHNAK2	AHNAK2	sp|Q8IVF2|AHNK2_HUMAN Protein AHNAK2 OS=Homo sapiens OX=9606 GN=AHNAK2 PE=1 SV=2;sp|Q8IVF2-3|AHNK2_HUMAN Isoform 3 of Protein AHNAK2 OS=Homo sapiens OX=9606 GN=AHNAK2	5	5	5	616.62	5795	5795;5695	0	9.3065	20229000	6				1632	244;3478;4223;6332;6806	True;True;True;True;True	247;3584;4338;6568;7067	447;6688;8100;12338;13463	477;7163;8729;13320;14621;14622	477;7163;8729;13320;14621	33208	48413	37406	31182	34993	32863	30703	29949	39453	30270	15.0192	15.5631	15.191	14.9284	15.0948	15.0042	14.9061	14.8702	15.2678	14.8856	15.1074	15.3732
Q15654	Q15654	4	4	4	Thyroid receptor-interacting protein 6	TRIP6	sp|Q15654|TRIP6_HUMAN Thyroid receptor-interacting protein 6 OS=Homo sapiens OX=9606 GN=TRIP6 PE=1 SV=3	4	4	4	50.287	476	476	0	14.454	12702000	5				1307	790;2318;3086;7027	True;True;True;True	807;2382;3185;7298	1499;4461;6054;6055;13959	1588;4772;6486;6487;15183	1588;4772;6487;15183	1964.2	4016.7	2537.7	985.6	2034.6	1320.6	1730.8	939.34	3076	1192.9	10.9397	11.9718	11.3093	9.94486	10.9905	10.367	10.7572	9.8755	11.5868	10.2203	11.0279	11.7819
P30041	P30041	2	2	2	Peroxiredoxin-6	PRDX6	sp|P30041|PRDX6_HUMAN Peroxiredoxin-6 OS=Homo sapiens OX=9606 GN=PRDX6 PE=1 SV=3	2	2	2	25.035	224	224	0	5.5461	17045000	3				737	946;996	True;True	971;1021	1781;1782;1871	1886;1887;1986	1886;1986	10016	14279	17981	10957	4186.4	4514.6	67472	32019	62534	8840	13.29	13.8016	14.1342	13.4196	12.0315	12.1404	16.042	14.9666	15.9324	13.1098	13.3782	13.6118
Q86UP2;Q86UP2-2;Q86UP2-3;Q86UP2-4	Q86UP2;Q86UP2-2;Q86UP2-3;Q86UP2-4	4;4;4;4	4;4;4;4	4;4;4;4	Kinectin	KTN1	sp|Q86UP2|KTN1_HUMAN Kinectin OS=Homo sapiens OX=9606 GN=KTN1 PE=1 SV=1;sp|Q86UP2-2|KTN1_HUMAN Isoform 2 of Kinectin OS=Homo sapiens OX=9606 GN=KTN1;sp|Q86UP2-3|KTN1_HUMAN Isoform 3 of Kinectin OS=Homo sapiens OX=9606 GN=KTN1;sp|Q86UP2-4|KTN1_HUMAN Isoform	4	4	4	156.27	1357	1357;1300;1306;1329	0	11.472	5501600	4				1602	33;882;2990;6173	True;True;True;True	33;904;3082;6402	58;1669;5881;12066	62;1767;6302;13031;13032	62;1767;6302;13032	16651	20486	16076	14996	15847	11156	17968	18700	18199	12011	14.0233	14.3224	13.9726	13.8723	13.9519	13.4455	14.1331	14.1908	14.1516	13.5521	14.1115	14.1325
P12268	P12268	2	2	2	Inosine-5-monophosphate dehydrogenase 2	IMPDH2	sp|P12268|IMDH2_HUMAN Inosine-5-monophosphate dehydrogenase 2 OS=Homo sapiens OX=9606 GN=IMPDH2 PE=1 SV=2	2	2	2	55.804	514	514	0.0055814	1.9721	7765000	2				564	4439;6732	True;True	4562;6987	8507;13153	9179;14202	9179;14202	10710	16578	18660	12160	9944.4	13954	22163	17369	28412	8660.3	13.3867	14.017	14.1877	13.5699	13.2797	13.7684	14.4359	14.0842	14.7942	13.0802	13.4748	13.8271
Q15370;Q15370-2	Q15370;Q15370-2	5;5	5;5	5;5	Transcription elongation factor B polypeptide 2	TCEB2	sp|Q15370|ELOB_HUMAN Elongin-B OS=Homo sapiens OX=9606 GN=ELOB PE=1 SV=1;sp|Q15370-2|ELOB_HUMAN Isoform 2 of Elongin-B OS=Homo sapiens OX=9606 GN=ELOB	5	5	5	13.133	118	118;161	0	6.0422	21952000	6				1291	901;1839;3974;4041;4042	True;True;True;True;True	925;1886;4108;4167;4168	1706;3511;3512;7755;7834;7835	1804;3766;3767;8364;8448;8449	1804;3767;8364;8448;8449	4207.9	7967.1	4201.2	2706.6	4025.3	4641.9	5513.6	10201	10996	3292.9	12.0389	12.9598	12.0366	11.4023	11.9749	12.1805	12.4288	13.3164	13.4247	11.6851	12.127	12.77
P09972	P09972	8	7	7	Fructose-bisphosphate aldolase C	ALDOC	sp|P09972|ALDOC_HUMAN Fructose-bisphosphate aldolase C OS=Homo sapiens OX=9606 GN=ALDOC PE=1 SV=2	8	7	7	39.455	364	364	0	173.54	579280000	16				523	1097;2381;2666;3238;3854;3855;5211;6536	True;True;True;False;True;True;True;True	1124;2448;2740;3339;3979;3980;5385;6785	2058;4675;5225;5226;5227;5228;5229;5230;5231;5232;6296;7393;7394;10174;12793	2188;5016;5594;5595;5596;5597;5598;5599;5600;5601;5602;5603;6744;7933;7934;10963;13814	2188;5016;5599;6744;7933;7934;10963;13814	16091	17146	22137	15919	4530.8	9851.5	54826	34865	54750	8316.7	13.974	14.0656	14.4342	13.9585	12.1456	13.2661	15.7426	15.0895	15.7406	13.0218	14.0621	13.8757
Q5T5P2;Q5T5P2-3	Q5T5P2;Q5T5P2-3	6;6	6;6	4;4	Sickle tail protein homolog	KIAA1217	sp|Q5T5P2|SKT_HUMAN Sickle tail protein homolog OS=Homo sapiens OX=9606 GN=KIAA1217 PE=1 SV=2;sp|Q5T5P2-3|SKT_HUMAN Isoform 3 of Sickle tail protein homolog OS=Homo sapiens OX=9606 GN=KIAA1217	6	6	4	214.11	1943	1943;1465	0	58.142	22880000	8				1427	658;1189;5351;5862;5894;5897	True;True;True;True;True;True	673;1216;5530;6066;6099;6102	1272;1273;2201;10409;11458;11517;11521;11522	1354;1355;2336;11220;12385;12452;12456;12457	1355;2336;11220;12385;12452;12457	16840	27855	18840	18005	25434	18080	10295	14860	20501	18223	14.0396	14.7656	14.2015	14.1361	14.6345	14.1421	13.3297	13.8591	14.3234	14.1535	14.1278	14.5758
Q9UHP6	Q9UHP6	2	2	2	Radial spoke head 14 homolog	RSPH14	sp|Q9UHP6|RSP14_HUMAN Radial spoke head 14 homolog OS=Homo sapiens OX=9606 GN=RSPH14 PE=1 SV=1	2	2	2	38.592	348	348	0.0055453	1.9532	5307600	1				2278	2178;3663	True;True	2240;3780	4220;7051	4526;7572	4526;7572	10434	20645	16557	10777	19592	10222	6900.2	16895	12470	10988	13.349	14.3335	14.0152	13.3957	14.258	13.3194	12.7524	14.0443	13.6062	13.4236	13.4372	14.1436
Q8N163;Q8N163-2	Q8N163;Q8N163-2	2;2	2;2	2;2	Cell cycle and apoptosis regulator protein 2	CCAR2	sp|Q8N163|CCAR2_HUMAN Cell cycle and apoptosis regulator protein 2 OS=Homo sapiens OX=9606 GN=CCAR2 PE=1 SV=2;sp|Q8N163-2|CCAR2_HUMAN Isoform 2 of Cell cycle and apoptosis regulator protein 2 OS=Homo sapiens OX=9606 GN=CCAR2	2	2	2	102.9	923	923;923	0	3.5151	5247400	3				1675	1307;3388	True;True	1340;3493	2437;6540;6541	2590;7007;7008	2590;7008	4644.5	8309.9	6600.2	7164	4682.7	7739.3	6445.4	7222	8855.7	9188.8	12.1813	13.0206	12.6883	12.8065	12.1931	12.918	12.6541	12.8182	13.1124	13.1657	12.2695	12.8308
P35241;P35241-5;P35241-2;P35241-4	P35241;P35241-5;P35241-2;P35241-4	3;3;2;2	2;2;2;2	2;2;2;2	Radixin	RDX	sp|P35241|RADI_HUMAN Radixin OS=Homo sapiens OX=9606 GN=RDX PE=1 SV=1;sp|P35241-5|RADI_HUMAN Isoform 5 of Radixin OS=Homo sapiens OX=9606 GN=RDX;sp|P35241-2|RADI_HUMAN Isoform 2 of Radixin OS=Homo sapiens OX=9606 GN=RDX;sp|P35241-4|RADI_HUMAN Isoform 4 of	3	2	2	68.563	583	583;604;257;447	0	5.9358	2041200	3				776	247;4892;4950	True;True;False	250;5037;5099	451;452;9402;9555;9556;9557	481;482;10138;10295;10296;10297	482;10138;10297	927.62	0	1397.5	1684.2	1278.2	0	2363.4	2798.8	2578.8	0	9.85739		10.4486	10.7178	10.3199		11.2066	11.4506	11.3325		9.94555	9.92755
Q9UPQ0;Q9UPQ0-4;Q9UPQ0-10;Q9UPQ0-2;Q9UPQ0-3;Q9UPQ0-6;Q9UPQ0-9;Q9UPQ0-8;Q9UPQ0-5;Q9UPQ0-7	Q9UPQ0;Q9UPQ0-4;Q9UPQ0-10;Q9UPQ0-2;Q9UPQ0-3;Q9UPQ0-6;Q9UPQ0-9;Q9UPQ0-8;Q9UPQ0-5	10;10;10;10;9;9;9;9;9;3	10;10;10;10;9;9;9;9;9;3	10;10;10;10;9;9;9;9;9;3	LIM and calponin homology domains-containing protein 1	LIMCH1	sp|Q9UPQ0|LIMC1_HUMAN LIM and calponin homology domains-containing protein 1 OS=Homo sapiens OX=9606 GN=LIMCH1 PE=1 SV=4;sp|Q9UPQ0-4|LIMC1_HUMAN Isoform 4 of LIM and calponin homology domains-containing protein 1 OS=Homo sapiens OX=9606 GN=LIMCH1;sp|Q9UPQ0	10	10	10	121.87	1083	1083;1069;1056;1057;1467;902;890;897;910;138	0	23.221	36626000	14				2336	808;903;1200;1641;1829;2528;2579;5584;5813;6835	True;True;True;True;True;True;True;True;True;True	826;927;1227;1683;1875;2599;2653;5768;6012;7098	1534;1708;2221;3034;3491;3492;3493;4911;4912;5062;10789;11346;13523;13524	1625;1806;2356;3215;3745;3746;3747;5264;5265;5428;11633;12243;14683;14684	1625;1806;2356;3215;3745;5265;5428;11633;12243;14684	58222	43957	22549	42101	82754	30272	30310	27265	41587	25640	15.8293	15.4238	14.4608	15.3616	16.3365	14.8857	14.8875	14.7348	15.3438	14.6461	15.9174	15.2339
P52597	P52597	4	3	3	Heterogeneous nuclear ribonucleoprotein F;Heterogeneous nuclear ribonucleoprotein F, N-terminally processed	HNRNPF	sp|P52597|HNRPF_HUMAN Heterogeneous nuclear ribonucleoprotein F OS=Homo sapiens OX=9606 GN=HNRNPF PE=1 SV=3	4	3	3	45.671	415	415	0	5.1621	15153000	5				913	2825;4125;5123;6904	True;True;True;False	2908;4247;5279;7168	5563;7965;7966;9814;13632;13633;13634	5959;5960;8586;8587;10568;14796;14797;14798	5959;8587;10568;14797	12806	15878	7681.1	3986.6	12319	4814.3	6490.9	9736.6	11639	2485.5	13.6445	13.9547	12.9071	11.9609	13.5886	12.2331	12.6642	13.2492	13.5067	11.2793	13.7327	13.7649
P30101	P30101	6	6	6	Protein disulfide-isomerase A3	PDIA3	sp|P30101|PDIA3_HUMAN Protein disulfide-isomerase A3 OS=Homo sapiens OX=9606 GN=PDIA3 PE=1 SV=4	6	6	6	56.782	505	505	0	9.0197	14169000	7				742	3695;4016;4728;5554;6170;6656	True;True;True;True;True;True	3815;4143;4861;5737;6399;6910	7120;7802;9024;10735;10736;12063;13019	7649;8414;9727;11578;11579;13028;14058	7649;8414;9727;11579;13028;14058	29670	41865	53052	25245	13082	19117	89807	51978	103320	23169	14.8567	15.3535	15.6951	14.6237	13.6753	14.2226	16.4545	15.6656	16.6568	14.4999	14.9449	15.1636
Q9NYB0	Q9NYB0	2	2	2	Telomeric repeat-binding factor 2-interacting protein 1	TERF2IP	sp|Q9NYB0|TE2IP_HUMAN Telomeric repeat-binding factor 2-interacting protein 1 OS=Homo sapiens OX=9606 GN=TERF2IP PE=1 SV=1	2	2	2	44.259	399	399	0	24.39	3553600	2				2208	1128;4758	True;True	1155;4894	2107;9082	2240;9785	2240;9785	2755.7	5066.5	3157.9	2868.3	2494.8	3491	2290.8	1186.2	3675.4	1967.8	11.4282	12.3068	11.6247	11.486	11.2847	11.7694	11.1616	10.2121	11.8437	10.9424	11.5164	12.1169
P53985;P53985-2	P53985;P53985-2	3;2	3;2	3;2	Monocarboxylate transporter 1	SLC16A1	sp|P53985|MOT1_HUMAN Monocarboxylate transporter 1 OS=Homo sapiens OX=9606 GN=SLC16A1 PE=1 SV=3;sp|P53985-2|MOT1_HUMAN Isoform 2 of Monocarboxylate transporter 1 OS=Homo sapiens OX=9606 GN=SLC16A1	3	3	3	53.944	500	500;430	0	5.1418	11888000	4				928	30;1047;5876	True;True;True	30;1072;6080	48;1979;1980;11475	52;2107;2108;12404	52;2108;12404	24530	25195	41378	29048	23515	25616	37985	35436	50679	23522	14.5823	14.6208	15.3366	14.8262	14.5213	14.6448	15.2131	15.1129	15.6291	14.5217	14.6704	14.431
P46821	P46821	51	51	51	Microtubule-associated protein 1B;MAP1B heavy chain;MAP1 light chain LC1	MAP1B	sp|P46821|MAP1B_HUMAN Microtubule-associated protein 1B OS=Homo sapiens OX=9606 GN=MAP1B PE=1 SV=2	51	51	51	270.63	2468	2468	0	323.31	837030000	91				848	22;44;153;177;183;363;671;675;734;884;1093;1176;1252;1284;1432;1453;1463;1816;1836;1858;1950;2151;2476;2785;2828;3176;3352;3610;4269;4612;4867;4875;4952;5493;5693;5828;5846;5851;6024;6036;6044;6103;6200;6515;6516;6517;6524;6579;6643;7093;7290	True;True;True;True;True;True;True;True;True;True;True;True;True;True;True;True;True;True;True;True;True;True;True;True;True;True;True;True;True;True;True;True;True;True;True;True;True;True;True;True;True;True;True;True;True;True;True;True;True;True;True	22;44;154;179;185;367;686;690;752;906;1120;1203;1281;1282;1314;1467;1488;1500;1862;1882;1883;1905;1999;2211;2545;2865;2912;3277;3455;3724;4384;4743;5008;5019;5101;5674;5882;6028;6048;6055;6243;6255;6264;6328;6430;6764;6765;6766;6773;6828;6897;7367;7575	35;36;37;74;75;269;320;332;333;647;1294;1295;1299;1405;1406;1407;1675;2052;2180;2181;2182;2329;2330;2331;2332;2333;2383;2637;2684;2712;2713;3473;3502;3503;3504;3545;3546;3547;3719;4159;4160;4828;5476;5570;5571;5572;5573;6208;6209;6478;6944;8159;8160;8161;8842;8843;9310;9311;9368;9559;9560;10641;11058;11370;11371;11404;11446;11447;11766;11767;11780;11781;11782;11801;11921;11922;12107;12108;12757;1…	38;39;40;41;78;79;284;340;352;353;683;1376;1377;1381;1491;1492;1493;1773;2182;2315;2316;2317;2470;2471;2472;2473;2474;2475;2476;2532;2803;2852;2881;2882;3727;3756;3757;3758;3759;3802;3803;3804;3989;4463;4464;5176;5866;5967;5968;5969;5970;5971;6649;6650;6944;7453;8789;8790;8791;9533;9534;10026;10027;10028;10100;10299;10300;11479;11928;12269;12270;12304;12373;12374;12715;12716;12729;12730;12731;127…	41;78;284;340;353;683;1376;1381;1491;1773;2182;2315;2474;2532;2803;2852;2881;3727;3759;3804;3989;4464;5176;5866;5967;6650;6944;7453;8791;9533;10027;10100;10300;11479;11928;12270;12304;12373;12715;12731;12751;12875;13076;13779;13784;13786;13795;13876;14041;15309;15688	690750	1184300	714220	647800	627670	675620	445490	636150	696810	638420	19.3978	20.1756	19.446	19.3052	19.2596	19.3659	18.765	19.279	19.4104	19.2841	19.486	19.9857
P27348	P27348	5	4	4	14-3-3 protein theta	YWHAQ	sp|P27348|1433T_HUMAN 14-3-3 protein theta OS=Homo sapiens OX=9606 GN=YWHAQ PE=1 SV=1	5	4	4	27.764	245	245	0	37.44	88281000	8				709	781;1704;5167;7350;7358	True;False;True;True;True	798;1748;5335;7640;7648	1481;1482;1483;1484;3165;3166;3167;3168;10053;14538;14539;14557	1570;1571;1572;1573;3357;3358;3359;3360;10835;15793;15794;15813	1573;3360;10835;15794;15813	59334	114990	84458	66586	59573	19555	108910	59124	107620	25996	15.8566	16.8111	16.3659	16.0229	15.8624	14.2552	16.7328	15.8515	16.7156	14.666	15.9447	16.6213
P06702	P06702	4	4	4	Protein S100-A9	S100A9	sp|P06702|S10A9_HUMAN Protein S100-A9 OS=Homo sapiens OX=9606 GN=S100A9 PE=1 SV=1	4	4	4	13.242	114	114	0	7.0988	137080000	7				463	1064;3556;3912;6923	True;True;True;True	1089;3667;4043;7188	2007;6849;6850;7635;13758	2136;7352;7353;7354;7355;8232;14960	2136;7352;8232;14960	35223	38340	13446	18231	7256.9	21699	10440	13355	4843.6	10129	15.1042	15.2266	13.7149	14.1541	12.8251	14.4053	13.3498	13.7051	12.2419	13.3062	15.1924	15.0367
Q9Y281;Q9Y281-3	Q9Y281;Q9Y281-3	4;3	3;2	3;2	Cofilin-2	CFL2	sp|Q9Y281|COF2_HUMAN Cofilin-2 OS=Homo sapiens OX=9606 GN=CFL2 PE=1 SV=1;sp|Q9Y281-3|COF2_HUMAN Isoform 3 of Cofilin-2 OS=Homo sapiens OX=9606 GN=CFL2	4	3	3	18.736	166	166;149	0	218.88	69764000	3				2361	631;4898;6026;7252	True;True;True;False	643;644;5043;6245;7532	1214;1215;1216;9413;11769;11770;14341;14342;14343;14344;14345	1296;1297;1298;10149;12718;12719;15580;15581;15582;15583;15584;15585	1296;10149;12719;15580	47415	18374	5300	5504.5	61961	3301.7	12540	5145.5	11818	9405	15.5331	14.1654	12.3718	12.4264	15.9191	11.689	13.6142	12.3291	13.5287	13.1992	15.6212	13.9755
P14649	P14649	4	3	3	Myosin light chain 6B	MYL6B	sp|P14649|MYL6B_HUMAN Myosin light chain 6B OS=Homo sapiens OX=9606 GN=MYL6B PE=1 SV=1	4	3	3	22.764	208	208	0	5.6363	9306500	3				591	428;2521;2861;6549	False;True;True;True	437;438;2592;2950;6798	830;831;832;833;834;835;836;837;838;4900;5645;12809	890;891;892;893;894;895;896;897;898;899;900;5253;6049;13830	895;5253;6049;13830	43512	20902	6360	9129.3	58691	7451.2	16000	7564	9563	10819	15.4091	14.3514	12.6348	13.1563	15.8409	12.8633	13.9658	12.8849	13.2232	13.4013	15.4973	14.1615
Q99623;Q99623-2	Q99623;Q99623-2	3;2	3;2	3;2	Prohibitin-2	PHB2	sp|Q99623|PHB2_HUMAN Prohibitin-2 OS=Homo sapiens OX=9606 GN=PHB2 PE=1 SV=2;sp|Q99623-2|PHB2_HUMAN Isoform 2 of Prohibitin-2 OS=Homo sapiens OX=9606 GN=PHB2	3	3	3	33.296	299	299;261	0	11.55	8642800	3				1977	1963;5190;6366	True;True;True	2013;5360;6602	3748;10119;12382	4018;10907;13366	4018;10907;13366	5903.1	9954.6	13380	7181.2	1043.5	7486.2	13441	9406.6	17649	7057.4	12.5273	13.2811	13.7078	12.81	10.0272	12.87	13.7144	13.1995	14.1073	12.7849	12.6154	13.0913
Q6PKG0;Q6PKG0-3	Q6PKG0;Q6PKG0-3	4;4	4;4	4;4	La-related protein 1	LARP1	sp|Q6PKG0|LARP1_HUMAN La-related protein 1 OS=Homo sapiens OX=9606 GN=LARP1 PE=1 SV=2;sp|Q6PKG0-3|LARP1_HUMAN Isoform 2 of La-related protein 1 OS=Homo sapiens OX=9606 GN=LARP1	4	4	4	123.51	1096	1096;1019	0	4.184	9927200	6				1514	2084;2840;3530;7196	True;True;True;True	2137;2927;3638;7475	3992;3993;5596;6772;14258	4279;4280;4281;5994;7253;15496	4279;5994;7253;15496	25843	37428	30109	24566	26655	29654	23265	24559	28690	19382	14.6575	15.1918	14.8779	14.5844	14.7021	14.8559	14.5059	14.584	14.8083	14.2424	14.7456	15.002
P40925;P40925-2;P40925-3	P40925;P40925-2;P40925-3	4;4;4	4;4;4	4;4;4	Malate dehydrogenase, cytoplasmic	MDH1	sp|P40925|MDHC_HUMAN Malate dehydrogenase, cytoplasmic OS=Homo sapiens OX=9606 GN=MDH1 PE=1 SV=4;sp|P40925-2|MDHC_HUMAN Isoform 2 of Malate dehydrogenase, cytoplasmic OS=Homo sapiens OX=9606 GN=MDH1;sp|P40925-3|MDHC_HUMAN Isoform 3 of Malate dehydrogenase,	4	4	4	36.426	334	334;245;352	0	13.267	18276000	4				816	2126;2257;3573;5866	True;True;True;True	2185;2320;3685;6070	4123;4338;6886;11462	4426;4647;7393;12389	4426;4647;7393;12389	17869	19681	25762	19298	4416.8	8787.4	63194	38651	64652	11386	14.1252	14.2645	14.653	14.2362	12.1088	13.1012	15.9475	15.2382	15.9804	13.475	14.2133	14.0747
P27824;P27824-2;P27824-3	P27824;P27824-2;P27824-3	3;3;2	3;3;2	3;3;2	Calnexin	CANX	sp|P27824|CALX_HUMAN Calnexin OS=Homo sapiens OX=9606 GN=CANX PE=1 SV=2;sp|P27824-2|CALX_HUMAN Isoform 2 of Calnexin OS=Homo sapiens OX=9606 GN=CANX;sp|P27824-3|CALX_HUMAN Isoform 3 of Calnexin OS=Homo sapiens OX=9606 GN=CANX	3	3	3	67.567	592	592;627;484	0	6.5316	14648000	3				718	175;529;6519	True;True;True	177;538;6768	318;1014;12767	338;1085;13788	338;1085;13788	2981.6	3855	3202.4	4463.1	2634.8	2334.9	7583.9	4944.2	7606	2705.1	11.5419	11.9125	11.6449	12.1238	11.3635	11.1891	12.8887	12.2715	12.8929	11.4015	11.63	11.7227
Q9Y608;Q9Y608-4;Q9Y608-2;Q9Y608-5	Q9Y608;Q9Y608-4;Q9Y608-2;Q9Y608-5	4;4;3;3	3;3;2;2	3;3;2;2	Leucine-rich repeat flightless-interacting protein 2	LRRFIP2	sp|Q9Y608|LRRF2_HUMAN Leucine-rich repeat flightless-interacting protein 2 OS=Homo sapiens OX=9606 GN=LRRFIP2 PE=1 SV=1;sp|Q9Y608-4|LRRF2_HUMAN Isoform 4 of Leucine-rich repeat flightless-interacting protein 2 OS=Homo sapiens OX=9606 GN=LRRFIP2;sp|Q9Y608-2	4	3	3	82.17	721	721;424;400;503	0	5.9412	8544400	4				2410	483;1143;1822;4555	False;True;True;True	493;1169;1868;4683	930;931;2128;3481;3482;8719	998;999;1000;2262;3735;3736;9402	1000;2262;3735;9402	5342.7	4071.3	1546.3	1298.5	8130.3	1963.9	2696.7	1961.1	2759.8	0	12.3834	11.9913	10.5946	10.3426	12.9891	10.9395	11.397	10.9374	11.4303		12.4715	11.8014
P21796	P21796	3	3	3	Voltage-dependent anion-selective channel protein 1	VDAC1	sp|P21796|VDAC1_HUMAN Voltage-dependent anion-selective channel protein 1 OS=Homo sapiens OX=9606 GN=VDAC1 PE=1 SV=2	3	3	3	30.772	283	283	0	7.4452	28395000	5				659	3877;4621;7160	True;True;True	4007;4752;7435	7582;7583;8857;14190;14191	8177;8178;9548;15422;15423	8177;9548;15422	34522	38832	64624	47396	16050	32031	98839	55197	95902	25525	15.0752	15.245	15.9798	15.5325	13.9703	14.9672	16.5928	15.7523	16.5493	14.6396	15.1634	15.0551
Q16531;Q16531-2	Q16531;Q16531-2	2;1	2;1	2;1	DNA damage-binding protein 1	DDB1	sp|Q16531|DDB1_HUMAN DNA damage-binding protein 1 OS=Homo sapiens OX=9606 GN=DDB1 PE=1 SV=1;sp|Q16531-2|DDB1_HUMAN Isoform 2 of DNA damage-binding protein 1 OS=Homo sapiens OX=9606 GN=DDB1	2	2	2	126.97	1140	1140;451	0.0052402	1.8281	10081000	2				1330	1370;5124	True;True	1404;5280	2535;9815	2693;10569	2693;10569	3236.1	2044	2128.4	3360.2	2838.4	3370	3427	4137.7	3474.3	3628.3	11.66	10.9972	11.0556	11.7143	11.4709	11.7185	11.7427	12.0146	11.7625	11.8251	11.7482	10.8073
P17174;P17174-2	P17174;P17174-2	2;2	2;2	2;2	Aspartate aminotransferase, cytoplasmic	GOT1	sp|P17174|AATC_HUMAN Aspartate aminotransferase, cytoplasmic OS=Homo sapiens OX=9606 GN=GOT1 PE=1 SV=3;sp|P17174-2|AATC_HUMAN Isoform 2 of Aspartate aminotransferase, cytoplasmic OS=Homo sapiens OX=9606 GN=GOT1	2	2	2	46.247	413	413;392	0	2.5403	7866400	3				622	2963;3402	True;True	3055;3507	5844;6560;6561	6261;7027;7028	6261;7027	19460	14979	25624	9996.6	21925	26449	22711	29652	31772	14497	14.2482	13.8707	14.6452	13.2872	14.4203	14.6909	14.4711	14.8558	14.9555	13.8235	14.3364	13.6808
Q9UNF0;Q9UNF0-2	Q9UNF0;Q9UNF0-2	2;2	2;2	2;2	Protein kinase C and casein kinase substrate in neurons protein 2	PACSIN2	sp|Q9UNF0|PACN2_HUMAN Protein kinase C and casein kinase substrate in neurons protein 2 OS=Homo sapiens OX=9606 GN=PACSIN2 PE=1 SV=2;sp|Q9UNF0-2|PACN2_HUMAN Isoform 2 of Protein kinase C and casein kinase substrate in neurons protein 2 OS=Homo sapiens OX=9	2	2	2	55.738	486	486;445	0	3.3452	3673800	2				2325	134;383	True;True	134;387	235;674	250;713	250;713	4150.5	5118.3	4078.2	4310.5	4046.4	4847.7	6188.7	5840.1	5229.7	3813.7	12.0191	12.3214	11.9937	12.0736	11.9824	12.2431	12.5954	12.5118	12.3525	11.897	12.1072	12.1316
Q9ULV4;Q9ULV4-2;Q9ULV4-3	Q9ULV4;Q9ULV4-2;Q9ULV4-3	12;12;12	12;12;12	12;12;12	Coronin-1C	CORO1C	sp|Q9ULV4|COR1C_HUMAN Coronin-1C OS=Homo sapiens OX=9606 GN=CORO1C PE=1 SV=1;sp|Q9ULV4-2|COR1C_HUMAN Isoform 2 of Coronin-1C OS=Homo sapiens OX=9606 GN=CORO1C;sp|Q9ULV4-3|COR1C_HUMAN Isoform 3 of Coronin-1C OS=Homo sapiens OX=9606 GN=CORO1C	12	12	12	53.248	474	474;480;527	0	119.46	1229200000	38				2316	804;1208;2859;3320;3360;4273;4318;4372;4393;5295;5663;6615	True;True;True;True;True;True;True;True;True;True;True;True	821;1235;2948;3423;3463;3464;4388;4436;4492;4493;4515;5472;5852;6868	1527;1528;2236;2237;2238;2239;2240;2241;2242;2243;2244;5639;5640;5641;5642;5643;6434;6491;6492;6493;6494;6495;6496;6497;8167;8168;8169;8170;8171;8172;8251;8252;8253;8390;8391;8392;8434;10323;10324;10325;10981;10982;10983;12950;12951;12952;12953	1618;1619;2372;2373;2374;2375;2376;2377;2378;2379;2380;6041;6042;6043;6044;6045;6046;6899;6957;6958;6959;6960;6961;6962;6963;6964;8797;8798;8799;8800;8801;8802;8884;8885;8886;9054;9055;9056;9057;9101;11131;11132;11133;11843;11844;11845;13987;13988;13989;13990	1619;2380;6042;6899;6961;8797;8886;9057;9101;11133;11843;13989	1535400	686370	174200	303840	2130600	118140	534800	276110	455450	353550	20.5502	19.3886	17.4104	18.213	21.0228	16.8501	19.0286	18.0749	18.7969	18.4316	20.6383	19.1988
Q92817;A8MZ36	Q92817	8;1	8;1	8;1	Envoplakin	EVPL	sp|Q92817|EVPL_HUMAN Envoplakin OS=Homo sapiens OX=9606 GN=EVPL PE=1 SV=3	8	8	8	231.6	2033	2033;301	0	102.37	31068000	9				1845	1323;2246;3123;3704;3837;5092;6901;7132	True;True;True;True;True;True;True;True	1356;2309;3223;3825;3962;5248;7165;7407	2463;4320;6125;7158;7159;7366;9766;13628;14146	2618;4628;6563;7688;7689;7905;10518;14792;15375	2618;4628;6563;7688;7905;10518;14792;15375	3265.3	1890.7	8593.1	4061	1257.3	4101.7	0	1502.1	0	0	11.673	10.8847	13.069	11.9876	10.2961	12.002		10.5528			11.7612	10.6948
Q9Y3E0	Q9Y3E0	2	2	2	Vesicle transport protein GOT1B	GOLT1B	sp|Q9Y3E0|GOT1B_HUMAN Vesicle transport protein GOT1B OS=Homo sapiens OX=9606 GN=GOLT1B PE=1 SV=1	2	2	2	15.425	138	138	0	3.7875	0	1				2380	3128;4113	True;True	3228;4236	6138;7947	6576;8568	6576;8568	3170.8	2945.8	5330.6	1190.8	3517.6	3264.1	4509.2	3648.6	6669.5	3639.2	11.6306	11.5244	12.3801	10.2177	11.7804	11.6725	12.1387	11.8331	12.7034	11.8294	11.7188	11.3346
Q8WUF5	Q8WUF5	8	8	8	RelA-associated inhibitor	PPP1R13L	sp|Q8WUF5|IASPP_HUMAN RelA-associated inhibitor OS=Homo sapiens OX=9606 GN=PPP1R13L PE=1 SV=4	8	8	8	89.09	828	828	0	84.229	48682000	14				1791	80;248;1105;2584;2733;3212;4036;5728	True;True;True;True;True;True;True;True	80;251;1132;2658;2811;3314;4162;5918	135;453;454;2070;5073;5074;5376;5377;6255;7826;11120;11121;11122;11123	146;483;484;2201;5439;5440;5764;5765;6698;8440;11993;11994;11995;11996	146;483;2201;5440;5765;6698;8440;11996	20093	38125	24353	27838	28833	27762	32578	31397	45520	32535	14.2944	15.2184	14.5718	14.7648	14.8154	14.7608	14.9916	14.9383	15.4742	14.9897	14.3826	15.0286
Q4L180-5;Q4L180-3;Q4L180-2;Q4L180;Q4L180-7;Q4L180-6	Q4L180-5;Q4L180-3;Q4L180-2;Q4L180;Q4L180-7;Q4L180-6	22;22;22;21;21;17	22;22;22;21;21;17	22;22;22;21;21;17	Filamin A-interacting protein 1-like	FILIP1L	sp|Q4L180-5|FIL1L_HUMAN Isoform 5 of Filamin A-interacting protein 1-like OS=Homo sapiens OX=9606 GN=FILIP1L;sp|Q4L180-3|FIL1L_HUMAN Isoform 3 of Filamin A-interacting protein 1-like OS=Homo sapiens OX=9606 GN=FILIP1L;sp|Q4L180-2|FIL1L_HUMAN Isoform 2 of F	22	22	22	99.924	873	873;893;1133;1135;895;711	0	196.12	488160000	45				1383	178;585;835;1626;1679;1933;3111;3215;3466;3794;3885;4890;4981;5138;5817;5835;6083;6475;6489;6552;6598;7183	True;True;True;True;True;True;True;True;True;True;True;True;True;True;True;True;True;True;True;True;True;True	180;595;854;1667;1721;1982;3211;3317;3571;3917;4015;5035;5131;5300;6016;6017;6036;6307;6716;6732;6801;6850;7461	321;322;1112;1113;1580;3001;3002;3003;3004;3101;3102;3103;3693;3694;3695;6105;6106;6258;6666;6667;7304;7305;7593;7594;9397;9608;9903;9904;11350;11351;11352;11353;11354;11384;11385;11386;11883;11884;11885;11886;12618;12651;12652;12653;12654;12815;12816;12908;12909;14228;14229	341;342;1190;1191;1673;3182;3183;3184;3185;3284;3285;3286;3963;3964;3965;6541;6542;6543;6701;7139;7140;7841;7842;8188;8189;10133;10356;10662;10663;12248;12249;12250;12251;12252;12283;12284;12285;12836;12837;12838;12839;13623;13656;13657;13658;13659;13836;13837;13944;13945;15461;15462	341;1190;1673;3183;3284;3964;6541;6701;7139;7841;8189;10133;10356;10663;12251;12283;12839;13623;13658;13836;13945;15462	195470	356280	235190	211890	200940	225760	130310	205570	199040	197930	17.5766	18.4427	17.8435	17.693	17.6164	17.7844	16.9916	17.6493	17.6027	17.5946	17.6647	18.2528
P38159;P38159-2;Q96E39;P38159-3	P38159;P38159-2;Q96E39	13;13;9;2	13;13;9;2	13;13;9;2	RNA-binding motif protein, X chromosome;RNA-binding motif protein, X chromosome, N-terminally processed;RNA binding motif protein, X-linked-like-1	RBMX;RBMXL1	sp|P38159|RBMX_HUMAN RNA-binding motif protein, X chromosome OS=Homo sapiens OX=9606 GN=RBMX PE=1 SV=3;sp|P38159-2|RBMX_HUMAN Isoform 2 of RNA-binding motif protein, X chromosome OS=Homo sapiens OX=9606 GN=RBMX;sp|Q96E39|RMXL1_HUMAN RNA binding motif prote	13	13	13	42.331	391	391;378;390;196	0	23.51	192930000	18				801	408;1192;1194;1215;1271;1292;2334;2491;3531;5448;5500;6844;7262	True;True;True;True;True;True;True;True;True;True;True;True;True	413;1219;1221;1243;1301;1325;2399;2561;3639;5629;5681;7107;7542	717;2205;2206;2207;2209;2255;2361;2417;4511;4853;6773;6774;6775;10557;10558;10651;13534;14357	757;2340;2341;2342;2344;2391;2506;2570;4830;5203;7254;7255;7256;11386;11387;11489;14694;15598	757;2340;2344;2391;2506;2570;4830;5203;7255;11386;11489;14694;15598	179350	241810	171950	104310	152480	136990	114410	160940	146960	132640	17.4524	17.8835	17.3916	16.6705	17.2183	17.0637	16.8039	17.2962	17.1651	17.0172	17.5406	17.6937
P40123;P40123-2;P40123-3	P40123;P40123-2	4;4;1	4;4;1	3;3;0	Adenylyl cyclase-associated protein 2	CAP2	sp|P40123|CAP2_HUMAN Adenylyl cyclase-associated protein 2 OS=Homo sapiens OX=9606 GN=CAP2 PE=1 SV=1;sp|P40123-2|CAP2_HUMAN Isoform 2 of Adenylyl cyclase-associated protein 2 OS=Homo sapiens OX=9606 GN=CAP2	4	4	3	52.823	477	477;413;217	0	4.2038	18224000	5				812	2866;3990;5441;5651	True;True;True;True	2955;5622;5840	5655;5656;10549;10959;10960	6061;6062;11378;11821;11822	6062;11378;11821	10849	22655	14190	13824	11263	11541	18583	16491	24401	14720	13.4053	14.4675	13.7926	13.7549	13.4593	13.4945	14.1817	14.0094	14.5747	13.8455	13.4934	14.2777
P78371;P78371-2	P78371;P78371-2	5;4	5;4	5;4	T-complex protein 1 subunit beta	CCT2	sp|P78371|TCPB_HUMAN T-complex protein 1 subunit beta OS=Homo sapiens OX=9606 GN=CCT2 PE=1 SV=4;sp|P78371-2|TCPB_HUMAN Isoform 2 of T-complex protein 1 subunit beta OS=Homo sapiens OX=9606 GN=CCT2	5	5	5	57.488	535	535;488	0	23.807	32288000	6				1055	646;877;1374;2186;4389	True;True;True;True;True	661;898;1408;2248;4511	1252;1656;2541;4230;4231;8427	1334;1754;2699;4536;4537;9094	1334;1754;2699;4536;9094	13888	24742	28311	13561	14719	12177	40106	30489	45136	13358	13.7616	14.5947	14.7891	13.7272	13.8454	13.5719	15.2915	14.896	15.462	13.7054	13.8497	14.4048
P34932;P34932-2	P34932;P34932-2	5;3	5;3	5;3	Heat shock 70 kDa protein 4	HSPA4	sp|P34932|HSP74_HUMAN Heat shock 70 kDa protein 4 OS=Homo sapiens OX=9606 GN=HSPA4 PE=1 SV=4;sp|P34932-2|HSP74_HUMAN Isoform 2 of Heat shock 70 kDa protein 4 OS=Homo sapiens OX=9606 GN=HSPA4	5	5	5	94.33	840	840;148	0	9.8348	13729000	6				769	231;261;287;5914;7173	True;True;True;True;True	234;265;291;6119;7451	429;480;527;11546;14217;14218	456;512;560;12482;15450;15451	456;512;560;12482;15451	5396.4	8611.5	7430	2478.6	1875.3	3250.9	15614	10395	20454	2393.6	12.3978	13.072	12.8591	11.2753	10.8729	11.6666	13.9306	13.3436	14.3201	11.225	12.4859	12.8822
Q14789;Q14789-2;Q14789-4;Q14789-3	Q14789;Q14789-2;Q14789-4;Q14789-3	2;2;2;2	2;2;2;2	2;2;2;2	Golgin subfamily B member 1	GOLGB1	sp|Q14789|GOGB1_HUMAN Golgin subfamily B member 1 OS=Homo sapiens OX=9606 GN=GOLGB1 PE=1 SV=2;sp|Q14789-2|GOGB1_HUMAN Isoform 2 of Golgin subfamily B member 1 OS=Homo sapiens OX=9606 GN=GOLGB1;sp|Q14789-4|GOGB1_HUMAN Isoform 4 of Golgin subfamily B member	2	2	2	376.01	3259	3259;3269;3184;3225	0.0059727	1.7798	20234000	1				1258	3819;4970	True;True	3944;5120	7341;7342;9594	7879;7880;10340	7879;10340	9218.4	783.68	4333.8	101150	5831.3	38506	31239	15912	6812.7	76919	13.1703	9.61412	12.0814	16.6261	12.5096	15.2328	14.9311	13.9578	12.734	16.2311	13.2585	9.42426
P78527;P78527-2	P78527;P78527-2	9;8	9;8	9;8	DNA-dependent protein kinase catalytic subunit	PRKDC	sp|P78527|PRKDC_HUMAN DNA-dependent protein kinase catalytic subunit OS=Homo sapiens OX=9606 GN=PRKDC PE=1 SV=3;sp|P78527-2|PRKDC_HUMAN Isoform 2 of DNA-dependent protein kinase catalytic subunit OS=Homo sapiens OX=9606 GN=PRKDC	9	9	9	469.08	4128	4128;4097	0	106.93	22540000	13				1058	546;713;1051;3763;4442;4907;5505;5726;6548	True;True;True;True;True;True;True;True;True	555;731;1076;3885;4565;5054;5686;5916;6797	1039;1040;1372;1373;1986;1987;7253;8512;9465;10657;11116;11117;12808	1111;1112;1458;1459;2115;2116;7790;9184;10204;11495;11989;11990;13829	1111;1459;2115;7790;9184;10204;11495;11989;13829	14022	20121	25734	14631	9577.3	11359	30953	18521	34687	14149	13.7754	14.2964	14.6514	13.8367	13.2254	13.4715	14.9178	14.1769	15.0821	13.7884	13.8636	14.1066
Q86U42;Q86U42-2;Q92843-2	Q86U42;Q86U42-2;Q92843-2	4;4;3	4;4;3	4;4;3	Polyadenylate-binding protein 2	PABPN1	sp|Q86U42|PABP2_HUMAN Polyadenylate-binding protein 2 OS=Homo sapiens OX=9606 GN=PABPN1 PE=1 SV=3;sp|Q86U42-2|PABP2_HUMAN Isoform 2 of Polyadenylate-binding protein 2 OS=Homo sapiens OX=9606 GN=PABPN1;sp|Q92843-2|B2CL2_HUMAN Isoform 3 of Bcl-2-like protein	4	4	4	32.749	306	306;296;333	0	37.39	40878000	7				1595	0;604;1669;6588	True;True;True;True	0;616;1711;6837	0;1;2;1165;3082;3083;3084;12867	0;1;2;1245;3265;3266;3267;13890	0;1245;3265;13890	26401	38315	23034	23640	21897	22709	16669	20309	26884	24743	14.6883	15.2256	14.4915	14.5289	14.4184	14.471	14.0249	14.3098	14.7145	14.5947	14.7765	15.0358
Q9Y265;Q9Y265-2	Q9Y265;Q9Y265-2	3;3	3;3	3;3	RuvB-like 1	RUVBL1	sp|Q9Y265|RUVB1_HUMAN RuvB-like 1 OS=Homo sapiens OX=9606 GN=RUVBL1 PE=1 SV=1;sp|Q9Y265-2|RUVB1_HUMAN Isoform 2 of RuvB-like 1 OS=Homo sapiens OX=9606 GN=RUVBL1	3	3	3	50.227	456	456;386	0	58.15	6999500	7				2359	2421;3449;4711	True;True;True	2488;3554;4844	4734;4735;4736;6640;8999;9000	5077;5078;5079;5080;7112;9702;9703	5078;7112;9702	1864.6	3644.3	3151.5	2135.2	3836.4	1944	5490.4	3910.6	6504	2731.9	10.8647	11.8314	11.6218	11.0602	11.9055	10.9248	12.4227	11.9332	12.6671	11.4157	10.9528	11.6416
P51659;P51659-3;P51659-2	P51659;P51659-3;P51659-2	4;4;4	4;4;4	4;4;4	Peroxisomal multifunctional enzyme type 2;(3R)-hydroxyacyl-CoA dehydrogenase;Enoyl-CoA hydratase 2	HSD17B4	sp|P51659|DHB4_HUMAN Peroxisomal multifunctional enzyme type 2 OS=Homo sapiens OX=9606 GN=HSD17B4 PE=1 SV=3;sp|P51659-3|DHB4_HUMAN Isoform 3 of Peroxisomal multifunctional enzyme type 2 OS=Homo sapiens OX=9606 GN=HSD17B4;sp|P51659-2|DHB4_HUMAN Isoform 2 of	4	4	4	79.685	736	736;718;761	0	116.3	28648000	5				900	739;2925;6183;7003	True;True;True;True	757;3015;6412;7272	1413;5754;12079;13899	1499;6167;13047;15111;15112	1499;6167;13047;15112	6866	12722	7928	8709.6	5241.9	6983.7	5828.3	6428.4	9905.5	6042.6	12.7453	13.635	12.9527	13.0884	12.3559	12.7698	12.5089	12.6502	13.274	12.561	12.8334	13.4452
Q13555-4;Q13555-5;Q13555-11;Q13555-10;Q13555-6;Q13555;Q13555-2;Q13555-8;Q13555-9;Q13555-7;Q13555-3;Q13554-2;Q13554-5;Q13554;Q13554-6;Q13554-8;Q13554-4;Q13554-3;Q9UQM7-2;Q9UQM7;Q13554-7	Q13555-4;Q13555-5;Q13555-11;Q13555-10;Q13555-6;Q13555;Q13555-2;Q13555-8;Q13555-9;Q13555-7;Q13555-3	7;6;6;6;6;6;5;5;5;5;5;1;1;1;1;1;1;1;1;1;1	7;6;6;6;6;6;5;5;5;5;5;1;1;1;1;1;1;1;1;1;1	6;5;5;5;5;5;4;4;4;4;4;0;0;0;0;0;0;0;0;0;0	Calcium/calmodulin-dependent protein kinase type II subunit gamma	CAMK2G	sp|Q13555-4|KCC2G_HUMAN Isoform 4 of Calcium/calmodulin-dependent protein kinase type II subunit gamma OS=Homo sapiens OX=9606 GN=CAMK2G;sp|Q13555-5|KCC2G_HUMAN Isoform 5 of Calcium/calmodulin-dependent protein kinase type II subunit gamma OS=Homo sapiens	7	7	6	59.606	529	529;527;539;495;588;558;547;556;542;533;524;542;518;666;492;517;479;503;489;478;449	0	12.55	45424000	7				1212	2153;2600;3158;3347;3359;4825;6600	True;True;True;True;True;True;True	2213;2674;3258;3450;3462;4964;6852	4163;5106;6177;6472;6490;9212;12911;12912	4467;5473;6616;6938;6956;9918;13947;13948	4467;5473;6616;6938;6956;9918;13947	50562	92052	62421	47438	57258	55790	28478	54091	55599	50967	15.6258	16.4902	15.9297	15.5338	15.8052	15.7677	14.7976	15.7231	15.7628	15.6373	15.7139	16.3003
Q9NU22	Q9NU22	24	24	24	Midasin	MDN1	sp|Q9NU22|MDN1_HUMAN Midasin OS=Homo sapiens OX=9606 GN=MDN1 PE=1 SV=2	24	24	24	632.81	5596	5596	0	63.034	135030000	25				2176	227;895;1241;1275;1597;2229;2282;2448;2985;3532;3593;3698;3707;4211;4860;5896;6017;6147;6158;6235;6661;6842;6954;7079	True;True;True;True;True;True;True;True;True;True;True;True;True;True;True;True;True;True;True;True;True;True;True;True	230;919;1270;1305;1638;2292;2345;2516;3077;3640;3705;3819;3828;4328;5001;6101;6236;6373;6384;6464;6915;7105;7221;7353	423;424;1697;2295;2365;2951;2952;4298;4384;4385;4780;5876;6776;6919;7146;7162;8086;9297;11520;11756;11998;12013;12166;13029;13532;13807;14065	450;451;1795;2432;2511;3131;3132;4605;4693;4694;5127;6297;7257;7428;7675;7692;8715;10013;12455;12705;12954;12969;13138;14068;14692;15009;15292	450;1795;2432;2511;3131;4605;4693;5127;6297;7257;7428;7675;7692;8715;10013;12455;12705;12954;12969;13138;14068;14692;15009;15292	456250	571780	464280	233080	476980	402570	235240	456470	421910	203250	18.7995	19.1251	18.8246	17.8305	18.8636	18.6189	17.8438	18.8002	18.6866	17.6329	18.8876	18.9352
O43293;O43293-2	O43293;O43293-2	2;1	2;1	2;1	Death-associated protein kinase 3	DAPK3	sp|O43293|DAPK3_HUMAN Death-associated protein kinase 3 OS=Homo sapiens OX=9606 GN=DAPK3 PE=1 SV=1;sp|O43293-2|DAPK3_HUMAN Isoform 2 of Death-associated protein kinase 3 OS=Homo sapiens OX=9606 GN=DAPK3	2	2	2	52.535	454	454;322	0	3.4412	3379700	3				241	1823;4737	True;True	1869;4870	3483;3484;9038	3737;3738;9741	3737;9741	3000.4	6138.4	4528.9	4752.9	3231.7	4738.5	1736	2546	4144.6	3430.1	11.5509	12.5836	12.1449	12.2146	11.6581	12.2102	10.7616	11.314	12.017	11.744	11.6391	12.3938
P49790;P49790-2;P49790-3	P49790;P49790-2;P49790-3	2;2;2	2;2;2	2;2;2	Nuclear pore complex protein Nup153	NUP153	sp|P49790|NU153_HUMAN Nuclear pore complex protein Nup153 OS=Homo sapiens OX=9606 GN=NUP153 PE=1 SV=2;sp|P49790-2|NU153_HUMAN Isoform 2 of Nuclear pore complex protein Nup153 OS=Homo sapiens OX=9606 GN=NUP153;sp|P49790-3|NU153_HUMAN Isoform 3 of Nuclear po	2	2	2	153.94	1475	1475;1433;1506	0	6.8357	3970600	2				881	623;2294	True;True	634;2358	1196;4402	1276;4712	1276;4712	8560.5	16837	10599	7574.9	6494	8524.1	6574.9	7086	6442.2	9757.6	13.0635	14.0393	13.3716	12.887	12.6649	13.0573	12.6828	12.7908	12.6533	13.2523	13.1516	13.8495
P20073;P20073-2	P20073;P20073-2	3;3	3;3	3;3	Annexin A7	ANXA7	sp|P20073|ANXA7_HUMAN Annexin A7 OS=Homo sapiens OX=9606 GN=ANXA7 PE=1 SV=3;sp|P20073-2|ANXA7_HUMAN Isoform 2 of Annexin A7 OS=Homo sapiens OX=9606 GN=ANXA7	3	3	3	52.739	488	488;466	0	5.0747	9523900	4				645	1053;5517;5535	True;True;True	1078;5698;5715	1989;1990;10672;10699	2118;2119;11511;11540	2119;11511;11540	6032.3	4514.9	13351	11600	3222.7	8944	11552	8211.4	11952	7995.1	12.5585	12.1405	13.7047	13.5018	11.6541	13.1267	13.4959	13.0034	13.545	12.9649	12.6467	11.9506
P14735;P14735-2	P14735;P14735-2	7;4	7;4	7;4	Insulin-degrading enzyme	IDE	sp|P14735|IDE_HUMAN Insulin-degrading enzyme OS=Homo sapiens OX=9606 GN=IDE PE=1 SV=4;sp|P14735-2|IDE_HUMAN Isoform 2 of Insulin-degrading enzyme OS=Homo sapiens OX=9606 GN=IDE	7	7	7	117.97	1019	1019;464	0	15.392	27506000	7				593	1055;1115;1345;1379;1818;1925;5657	True;True;True;True;True;True;True	1080;1142;1379;1413;1864;1974;5846	1992;2085;2496;2548;3476;3683;10971;10972	2121;2216;2652;2706;3730;3953;11833;11834	2121;2216;2652;2706;3730;3953;11833	23713	4270.6	14777	8742.5	4476.2	3884	6285.8	7503.4	6138.8	6625.4	14.5334	12.0602	13.8511	13.0938	12.1281	11.9233	12.6179	12.8733	12.5837	12.6938	14.6215	11.8704
Q86V48;Q86V48-2;Q86V48-3	Q86V48;Q86V48-2;Q86V48-3	16;15;15	16;15;15	16;15;15	Leucine zipper protein 1	LUZP1	sp|Q86V48|LUZP1_HUMAN Leucine zipper protein 1 OS=Homo sapiens OX=9606 GN=LUZP1 PE=1 SV=2;sp|Q86V48-2|LUZP1_HUMAN Isoform 2 of Leucine zipper protein 1 OS=Homo sapiens OX=9606 GN=LUZP1;sp|Q86V48-3|LUZP1_HUMAN Isoform 3 of Leucine zipper protein 1 OS=Homo s	16	16	16	120.27	1076	1076;1026;1053	0	95.067	53173000	18				1606	165;611;635;1056;1471;1533;1774;2630;2934;3054;4614;4848;5224;5308;6019;6891	True;True;True;True;True;True;True;True;True;True;True;True;True;True;True;True	167;623;648;1081;1509;1572;1821;2704;3024;3150;4745;4988;5400;5485;6238;7154	299;1176;1220;1221;1993;2730;2841;3385;5170;5769;5987;8845;9273;10208;10345;11758;13604;13605	317;1256;1302;1303;2122;2900;3016;3632;5539;6184;6417;9536;9989;11007;11153;12707;14766;14767	317;1256;1303;2122;2900;3016;3632;5539;6184;6417;9536;9989;11007;11153;12707;14767	90762	149900	103490	96911	96815	89507	76206	92486	96093	104340	16.4698	17.1936	16.6591	16.5644	16.5629	16.4497	16.2176	16.4969	16.5521	16.6709	16.558	17.0038
P14923	P14923	14	14	14	Junction plakoglobin	JUP	sp|P14923|PLAK_HUMAN Junction plakoglobin OS=Homo sapiens OX=9606 GN=JUP PE=1 SV=3	14	14	14	81.744	745	745	0	323.31	825520000	36				597	436;1297;1924;2779;2791;2855;3112;3393;3652;4331;4454;4800;5438;6487	True;True;True;True;True;True;True;True;True;True;True;True;True;True	446;1330;1973;2858;2872;2944;3212;3498;3768;3769;4448;4577;4937;5619;6729;6730	848;2423;3682;5451;5452;5453;5484;5485;5486;5487;5488;5630;5631;5632;5633;5634;6107;6108;6547;7031;7032;7033;7034;8269;8270;8531;8532;9161;9162;9163;10544;10545;12642;12643;12644;12645;12646;12647;12648;12649	910;2576;3952;5840;5841;5842;5874;5875;5876;5877;5878;6031;6032;6033;6034;6035;6036;6544;6545;7014;7550;7551;7552;7553;7554;7555;8902;8903;9203;9204;9867;9868;9869;11373;11374;13647;13648;13649;13650;13651;13652;13653;13654	910;2576;3952;5841;5876;6034;6544;7014;7552;8902;9203;9867;11374;13654	173140	79591	215970	255680	93122	115900	151090	88197	47465	129460	17.4016	16.2803	17.7205	17.964	16.5068	16.8225	17.205	16.4284	15.5346	16.9821	17.4897	16.0905
Q5VUA4;Q5VUA4-2	Q5VUA4	3;1	3;1	3;1	Zinc finger protein 318	ZNF318	sp|Q5VUA4|ZN318_HUMAN Zinc finger protein 318 OS=Homo sapiens OX=9606 GN=ZNF318 PE=1 SV=2	3	3	3	251.11	2279	2279;1117	0	4.5368	13379000	3				1449	653;6325;7435	True;True;True	668;6560;7726	1262;12327;14662	1344;13309;15923	1344;13309;15923	13112	15286	12253	12495	14113	12096	6687	11631	8484.6	14175	13.6786	13.8999	13.5808	13.6091	13.7847	13.5622	12.7071	13.5057	13.0506	13.7911	13.7668	13.7101
P22061;P22061-2	P22061;P22061-2	5;5	5;5	5;5	Protein-L-isoaspartate(D-aspartate) O-methyltransferase	PCMT1	sp|P22061|PIMT_HUMAN Protein-L-isoaspartate(D-aspartate) O-methyltransferase OS=Homo sapiens OX=9606 GN=PCMT1 PE=1 SV=4;sp|P22061-2|PIMT_HUMAN Isoform 2 of Protein-L-isoaspartate(D-aspartate) O-methyltransferase OS=Homo sapiens OX=9606 GN=PCMT1	5	5	5	24.636	227	227;228	0	106.08	154510000	8				662	898;1691;5610;6924;7082	True;True;True;True;True	922;1734;5794;7189;7356	1701;1702;3137;3138;10844;13759;13760;14069	1799;1800;3326;3327;11692;14961;14962;15296	1800;3326;11692;14962;15296	39357	65507	57955	30090	38662	32765	45436	45476	51583	30213	15.2643	15.9994	15.8226	14.877	15.2386	14.9999	15.4715	15.4728	15.6546	14.8829	15.3525	15.8095
O15144	O15144	5	5	5	Actin-related protein 2/3 complex subunit 2	ARPC2	sp|O15144|ARPC2_HUMAN Actin-related protein 2/3 complex subunit 2 OS=Homo sapiens OX=9606 GN=ARPC2 PE=1 SV=1	5	5	5	34.333	300	300	0	56.075	72569000	7				216	1116;1665;1666;2994;7299	True;True;True;True;True	1143;1707;1708;3087;7584	2086;3075;3076;3077;3078;5888;14456	2217;3258;3259;3260;3261;6309;15706	2217;3260;3261;6309;15706	96635	43481	23846	18612	125180	12271	47872	24747	47110	24150	16.5603	15.4081	14.5415	14.1839	16.9336	13.583	15.5469	14.595	15.5237	14.5597	16.6484	15.2182
Q5SW79;Q5SW79-3;Q5SW79-2;Q96L14;Q00G26	Q5SW79;Q5SW79-3;Q5SW79-2	35;33;32;5;1	35;33;32;5;1	35;33;32;5;1	Centrosomal protein of 170 kDa	CEP170	sp|Q5SW79|CE170_HUMAN Centrosomal protein of 170 kDa OS=Homo sapiens OX=9606 GN=CEP170 PE=1 SV=1;sp|Q5SW79-3|CE170_HUMAN Isoform 3 of Centrosomal protein of 170 kDa OS=Homo sapiens OX=9606 GN=CEP170;sp|Q5SW79-2|CE170_HUMAN Isoform 2 of Centrosomal protein	35	35	35	175.29	1584	1584;1486;1460;293;463	0	302.05	590830000	40				1419	232;499;698;1044;1747;1883;2057;2072;2129;2463;3140;3570;3786;3789;3812;4520;4562;4625;4777;4820;5179;5200;5512;5538;5563;5601;5950;5982;6054;6219;6532;6590;6717;6857;6861	True;True;True;True;True;True;True;True;True;True;True;True;True;True;True;True;True;True;True;True;True;True;True;True;True;True;True;True;True;True;True;True;True;True;True	235;508;714;1069;1794;1930;2110;2125;2188;2532;3240;3682;3908;3911;3935;4647;4690;4757;4913;4958;5347;5373;5693;5720;5747;5786;6159;6194;6195;6274;6448;6781;6839;6972;7120;7124	430;957;1346;1975;1976;3333;3587;3588;3953;3974;4127;4801;6155;6881;7287;7290;7328;8657;8727;8872;9116;9199;10077;10078;10079;10148;10667;10706;10707;10757;10820;11632;11681;11682;11683;11819;12137;12138;12789;12869;12870;13122;13553;13557	457;1027;1428;1429;1430;1431;2103;2104;3577;3848;3849;4239;4261;4430;5148;6593;7388;7824;7827;7866;9336;9410;9563;9821;9905;10862;10863;10864;10937;11506;11548;11549;11600;11668;12572;12623;12624;12625;12626;12627;12769;13107;13108;13810;13892;13893;14163;14713;14717	457;1027;1431;2103;3577;3848;4239;4261;4430;5148;6593;7388;7824;7827;7866;9336;9410;9563;9821;9905;10864;10937;11506;11548;11600;11668;12572;12625;12769;13108;13810;13893;14163;14713;14717	573470	985390	699660	517990	607430	582920	371250	623930	583200	613580	19.1294	19.9103	19.4163	18.9826	19.2124	19.1529	18.502	19.251	19.1536	19.2269	19.2175	19.7205
P05387	P05387	7	7	7	60S acidic ribosomal protein P2	RPLP2	sp|P05387|RLA2_HUMAN 60S acidic ribosomal protein P2 OS=Homo sapiens OX=9606 GN=RPLP2 PE=1 SV=1	7	7	7	11.665	115	115	0	243.31	174020000	14				453	3025;3026;3277;3278;3413;4387;6938	True;True;True;True;True;True;True	3121;3122;3379;3380;3518;4509;7204;7205	5945;5946;5947;5948;5949;6366;6367;6578;8422;8423;8424;8425;13783;13784;13785	6371;6372;6373;6374;6375;6827;6828;7046;7047;9088;9089;9090;9091;9092;14985;14986;14987	6373;6375;6827;6828;7046;9091;14987	46747	20739	31180	62842	27034	25323	16749	13765	16787	58448	15.5126	14.3401	14.9283	15.9394	14.7225	14.6282	14.0318	13.7487	14.0351	15.8349	15.6007	14.1502
Q96QA5	Q96QA5	4	4	4	Gasdermin-A	GSDMA	sp|Q96QA5|GSDMA_HUMAN Gasdermin-A OS=Homo sapiens OX=9606 GN=GSDMA PE=1 SV=4	4	4	4	49.364	445	445	0	6.9043	152970000	10				1955	426;3379;6479;6825	True;True;True;True	435;3484;6720;7086	822;823;824;6526;12622;12623;12624;12625;12626;13502	882;883;884;6993;13627;13628;13629;13630;13631;14662	884;6993;13628;14662	48985	24986	130820	78863	26005	89857	16660	21776	23339	31777	15.5801	14.6088	16.9972	16.2671	14.6665	16.4553	14.0241	14.4105	14.5105	14.9557	15.6682	14.419
Q16610;Q16610-2;Q16610-4	Q16610;Q16610-2;Q16610-4	2;2;2	2;2;2	2;2;2	Extracellular matrix protein 1	ECM1	sp|Q16610|ECM1_HUMAN Extracellular matrix protein 1 OS=Homo sapiens OX=9606 GN=ECM1 PE=1 SV=2;sp|Q16610-2|ECM1_HUMAN Isoform 2 of Extracellular matrix protein 1 OS=Homo sapiens OX=9606 GN=ECM1;sp|Q16610-4|ECM1_HUMAN Isoform 4 of Extracellular matrix protei	2	2	2	60.673	540	540;415;567	0	112.38	19063000	4				1335	2517;4609	True;True	2588;4740	4895;4896;8838;8839	5248;5249;9529;9530	5249;9529	8408.8	3668.6	12246	11956	3419.4	11053	2208.7	3132	4286.9	4627.3	13.0377	11.841	13.58	13.5454	11.7395	13.4322	11.109	11.6129	12.0657	12.176	13.1258	11.6512
Q96FW1-2;Q96FW1	Q96FW1-2;Q96FW1	2;1	2;1	2;1	Ubiquitin thioesterase OTUB1	OTUB1	sp|Q96FW1-2|OTUB1_HUMAN Isoform 2 of Ubiquitin thioesterase OTUB1 OS=Homo sapiens OX=9606 GN=OTUB1;sp|Q96FW1|OTUB1_HUMAN Ubiquitin thioesterase OTUB1 OS=Homo sapiens OX=9606 GN=OTUB1 PE=1 SV=2	2	2	2	35.285	315	315;271	0.0054595	1.9068	4945700	1				1895	2262;5937	True;True	2325;6145	4344;11611	4653;12549	4653;12549	0	1395.1	3385.6	1948.3	0	1121.1	5726.5	3024.1	7834.9	758.15		10.4462	11.7252	10.928		10.1307	12.4834	11.5623	12.9357	9.56634	10.2378	10.2563
P51532;P51532-5;P51532-2;P51532-3;P51532-4;P51531;P51531-2	P51532;P51532-5;P51532-2;P51532-3;P51532-4;P51531;P51531-2	2;2;2;2;2;1;1	2;2;2;2;2;1;1	2;2;2;2;2;1;1	Transcription activator BRG1;Probable global transcription activator SNF2L2	SMARCA4;SMARCA2	sp|P51532|SMCA4_HUMAN Transcription activator BRG1 OS=Homo sapiens OX=9606 GN=SMARCA4 PE=1 SV=2;sp|P51532-5|SMCA4_HUMAN Isoform 5 of Transcription activator BRG1 OS=Homo sapiens OX=9606 GN=SMARCA4;sp|P51532-2|SMCA4_HUMAN Isoform 2 of Transcription activato	2	2	2	184.64	1647	1647;1613;1614;1616;1617;1590;1572	0	2.5625	4410500	3				896	1906;2977	True;True	1955;3069	3653;5866;5867	3921;6286;6287	3921;6286	7991.9	12048	9708.8	6382.9	8450.4	7063.9	5758.2	7591.7	6989.9	9621.3	12.9643	13.5565	13.2451	12.64	13.0448	12.7862	12.4914	12.8902	12.7711	13.232	13.0525	13.3666
P51991-2	P51991-2	6	5	1	Heterogeneous nuclear ribonucleoprotein A3	HNRNPA3	sp|P51991-2|ROA3_HUMAN Isoform 2 of Heterogeneous nuclear ribonucleoprotein A3 OS=Homo sapiens OX=9606 GN=HNRNPA3	6	5	1	37.029	356	356	0	8.9939	56986000	8				906	1413;2341;2349;2948;4058;5961	True;False;True;True;True;True	1447;2406;2414;3039;4184;6172	2603;2604;4521;4536;5817;7867;7868;7869;11654	2766;2767;4841;4856;6234;8486;8487;8488;12594	2767;4841;4856;6234;8486;12594	15568	15299	12021	8719.2	10092	9928.5	13479	9811.6	13048	9102.9	13.9263	13.9011	13.5533	13.09	13.3009	13.2774	13.7184	13.2603	13.6715	13.1521	14.0145	13.7113
P47756-2;P47756	P47756-2;P47756	6;4	6;4	6;4	F-actin-capping protein subunit beta	CAPZB	sp|P47756-2|CAPZB_HUMAN Isoform 2 of F-actin-capping protein subunit beta OS=Homo sapiens OX=9606 GN=CAPZB;sp|P47756|CAPZB_HUMAN F-actin-capping protein subunit beta OS=Homo sapiens OX=9606 GN=CAPZB PE=1 SV=4	6	6	6	30.628	272	272;277	0	14.217	72992000	7				854	3515;4314;4995;5511;6122;7269	True;True;True;True;True;True	3623;4432;5146;5692;6347;7549	6754;8245;9631;10666;11950;11951;14367	7235;8878;10379;11505;12906;12907;15608	7235;8878;10379;11505;12906;15608	112600	59911	30716	28478	134170	18781	64948	37436	55756	35536	16.7808	15.8705	14.9067	14.7976	17.0337	14.197	15.987	15.1921	15.7668	15.117	16.869	15.6807
Q9BY89;Q9BY89-2	Q9BY89;Q9BY89-2	2;1	2;1	2;1	Uncharacterized protein KIAA1671	KIAA1671	sp|Q9BY89|K1671_HUMAN Uncharacterized protein KIAA1671 OS=Homo sapiens OX=9606 GN=KIAA1671 PE=1 SV=2;sp|Q9BY89-2|K1671_HUMAN Isoform 2 of Uncharacterized protein KIAA1671 OS=Homo sapiens OX=9606 GN=KIAA1671	2	2	2	196.71	1806	1806;313	0	4.7014	2248800	2				2044	6544;6850	True;True	6793;7113	12803;13543	13824;14703	13824;14703	1284	1945	1199.9	0	0	1531.6	1800	1225.6	1334.1	3130	10.3264	10.9256	10.2287			10.5808	10.8138	10.2593	10.3817	11.6119	10.4146	10.7357
O15344;O15344-2	O15344;O15344-2	4;3	4;3	4;3	E3 ubiquitin-protein ligase Midline-1	MID1	sp|O15344|TRI18_HUMAN E3 ubiquitin-protein ligase Midline-1 OS=Homo sapiens OX=9606 GN=MID1 PE=1 SV=1;sp|O15344-2|TRI18_HUMAN Isoform 2 of E3 ubiquitin-protein ligase Midline-1 OS=Homo sapiens OX=9606 GN=MID1	4	4	4	75.25	667	667;552	0	8.1633	13107000	4				222	674;980;1573;7118	True;True;True;True	689;1005;1613;7392	1298;1844;2904;14119	1380;1957;3084;15348	1380;1957;3084;15348	19317	35123	27840	18832	18587	19022	17881	22125	25110	21079	14.2376	15.1001	14.7649	14.2009	14.182	14.2154	14.1261	14.4334	14.616	14.3635	14.3257	14.9103
Q9GZZ8	Q9GZZ8	2	2	2	Extracellular glycoprotein lacritin	LACRT	sp|Q9GZZ8|LACRT_HUMAN Extracellular glycoprotein lacritin OS=Homo sapiens OX=9606 GN=LACRT PE=1 SV=1	2	2	2	14.246	138	138	0	5.6524	4142000	2				2068	4832;5664	True;True	4971;4972;5853	9241;9242;10984;10985	9956;9957;11846;11847	9956;11846	1453.5	1667.5	2671.6	3486.4	2595.3	3194.5	1870.4	3559.2	3991.6	3536.9	10.5053	10.7035	11.3835	11.7675	11.3417	11.6414	10.8691	11.7973	11.9628	11.7883	10.5935	10.5136
Q9H0H5	Q9H0H5	5	5	5	Rac GTPase-activating protein 1	RACGAP1	sp|Q9H0H5|RGAP1_HUMAN Rac GTPase-activating protein 1 OS=Homo sapiens OX=9606 GN=RACGAP1 PE=1 SV=1	5	5	5	71.026	632	632	0	7.2545	25577000	6				2073	2531;3574;4541;5659;6735	True;True;True;True;True	2602;3686;4669;5848;6991	4915;6887;8699;10974;10975;13158	5268;7394;9381;11836;11837;14207	5268;7394;9381;11836;14207	9544.5	13768	4111.6	5936.4	14595	3204.6	5666.7	7920.7	11967	4976.9	13.2205	13.749	12.0055	12.5354	13.8332	11.6459	12.4683	12.9514	13.5468	12.281	13.3086	13.5592
P19105;O14950	P19105;O14950	9;8	9;8	4;4	Myosin regulatory light chain 12A;Myosin regulatory light chain 12B	MYL12A;MYL12B	sp|P19105|ML12A_HUMAN Myosin regulatory light chain 12A OS=Homo sapiens OX=9606 GN=MYL12A PE=1 SV=2;sp|O14950|ML12B_HUMAN Myosin regulatory light chain 12B OS=Homo sapiens OX=9606 GN=MYL12B PE=1 SV=2	9	9	4	19.794	171	171;172	0	282.5	3278000000	19				639	718;1324;1651;1652;2116;2459;3697;4234;4278	True;True;True;True;True;True;True;True;True	736;1357;1358;1693;1694;2172;2527;2528;3817;3818;4395	1380;1381;2464;2465;3050;3051;3052;3053;4086;4087;4088;4089;4090;4091;4092;4093;4094;4095;4792;4793;4794;4795;4796;7122;7123;7124;7125;7126;7127;7128;7129;7130;7131;7132;7133;7134;7135;7136;7137;7138;7139;7140;7141;7142;7143;7144;7145;8188	1466;1467;2619;2620;3232;3233;3234;3235;4384;4385;4386;4387;4388;4389;4390;4391;4392;4393;4394;5139;5140;5141;5142;5143;7651;7652;7653;7654;7655;7656;7657;7658;7659;7660;7661;7662;7663;7664;7665;7666;7667;7668;7669;7670;7671;7672;7673;7674;8820;8821	1466;2619;3232;3234;4393;5139;7670;8820	130640	38519	16309	16340	172110	10266	48707	19436	27456	32177	16.9952	15.2333	13.9934	13.9961	17.393	13.3256	15.5718	14.2464	14.7448	14.9737	17.0834	15.0434
P52907	P52907	5	5	4	F-actin-capping protein subunit alpha-1	CAPZA1	sp|P52907|CAZA1_HUMAN F-actin-capping protein subunit alpha-1 OS=Homo sapiens OX=9606 GN=CAPZA1 PE=1 SV=3	5	5	4	32.922	286	286	0	288.7	99355000	10				920	1260;1367;1490;3250;3648	True;True;True;True;True	1290;1401;1528;3351;3763;3764	2347;2348;2349;2529;2530;2531;2532;2758;6318;7023;7024;7025	2491;2492;2493;2494;2687;2688;2689;2690;2928;6768;7542;7543;7544	2494;2690;2928;6768;7542	103480	54191	26179	22656	136440	11340	59204	38381	46851	32018	16.659	15.7258	14.6761	14.4676	17.0579	13.4691	15.8534	15.2281	15.5158	14.9666	16.7472	15.5359
Q13867	Q13867	6	6	6	Bleomycin hydrolase	BLMH	sp|Q13867|BLMH_HUMAN Bleomycin hydrolase OS=Homo sapiens OX=9606 GN=BLMH PE=1 SV=1	6	6	6	52.562	455	455	0	19.758	224090000	14				1223	900;2272;2975;4153;4465;6000	True;True;True;True;True;True	924;2335;3067;4272;4588;6215;6216	1705;4367;4368;4369;5861;5862;5863;7994;7995;7996;8551;8552;8553;8554;11707;11708;11709;11710;11711	1803;4676;4677;4678;6281;6282;6283;8617;8618;8619;9223;9224;9225;9226;12651;12652;12653;12654;12655	1803;4677;6282;8619;9226;12653	117460	52534	408330	258770	89068	186730	65594	88592	65283	76466	16.8418	15.681	18.6394	17.9813	16.4426	17.5106	16.0013	16.4349	15.9944	16.2225	16.93	15.4911
Q8WVV4-1;Q8WVV4;Q8WVV4-3	Q8WVV4-1;Q8WVV4	8;8;1	8;8;1	8;8;1	Protein POF1B	POF1B	sp|Q8WVV4-1|POF1B_HUMAN Isoform 1 of Protein POF1B OS=Homo sapiens OX=9606 GN=POF1B;sp|Q8WVV4|POF1B_HUMAN Protein POF1B OS=Homo sapiens OX=9606 GN=POF1B PE=1 SV=3	8	8	8	68.695	595	595;589;306	0	162.06	121680000	16				1801	492;2433;2847;4431;4805;5119;5885;7208	True;True;True;True;True;True;True;True	502;2500;2935;4554;4942;5275;6089;7487	946;947;948;4754;5617;8495;8496;8497;9171;9172;9173;9174;9809;11490;14276;14277	1015;1016;1017;5098;6018;9167;9168;9169;9877;9878;9879;9880;10561;12421;15514;15515	1017;5098;6018;9167;9878;10561;12421;15515	149090	51186	172730	152390	52556	128050	72257	57898	34314	74094	17.1858	15.6435	17.3982	17.2174	15.6816	16.9663	16.1408	15.8212	15.0665	16.1771	17.274	15.4536
Q9Y4B5;Q9Y4B5-4;Q9Y4B5-2;Q9Y4B5-3	Q9Y4B5;Q9Y4B5-4;Q9Y4B5-2;Q9Y4B5-3	2;1;1;1	2;1;1;1	2;1;1;1	Microtubule cross-linking factor 1	MTCL1	sp|Q9Y4B5|MTCL1_HUMAN Microtubule cross-linking factor 1 OS=Homo sapiens OX=9606 GN=MTCL1 PE=1 SV=5;sp|Q9Y4B5-4|MTCL1_HUMAN Isoform 4 of Microtubule cross-linking factor 1 OS=Homo sapiens OX=9606 GN=MTCL1;sp|Q9Y4B5-2|MTCL1_HUMAN Isoform 2 of Microtubule cr	2	2	2	209.52	1905	1905;976;1545;1586	0	2.5044	2040700	2				2392	285;3941	True;True	289;4074	525;7682	558;8280	558;8280	0	1531.5	2065.9	913.41	1856	0	1246.6	1373.7	1002.2	0		10.5807	11.0126	9.83512	10.858		10.2838	10.4239	9.96895		9.93648	10.3909
Q9Y224	Q9Y224	3	3	3	UPF0568 protein C14orf166	C14orf166	sp|Q9Y224|RTRAF_HUMAN RNA transcription, translation and transport factor protein OS=Homo sapiens OX=9606 GN=RTRAF PE=1 SV=1	3	3	3	28.068	244	244	0	3.8462	9662200	3				2351	1078;3518;3643	True;True;True	1103;3626;3758	2025;6758;7018	2154;7239;7537	2154;7239;7537	3560	4831.8	2976	3850.9	3052.9	2729.5	2367.7	1968	4399.7	4123.6	11.7977	12.2383	11.5392	11.911	11.576	11.4144	11.2093	10.9425	12.1032	12.0097	11.8858	12.0485
Q9NYL9;Q9NZR1	Q9NYL9	8;1	8;1	8;1	Tropomodulin-3	TMOD3	sp|Q9NYL9|TMOD3_HUMAN Tropomodulin-3 OS=Homo sapiens OX=9606 GN=TMOD3 PE=1 SV=1	8	8	8	39.594	352	352;351	0	11.349	77054000	10				2213	425;1099;1159;1547;1708;2022;4123;5064	True;True;True;True;True;True;True;True	434;1126;1185;1586;1752;2073;4245;5219	820;821;2060;2061;2153;2856;3176;3857;7963;9728	880;881;2190;2191;2288;3031;3368;4131;8584;10478	881;2191;2288;3031;3368;4131;8584;10478	101330	52636	28132	23797	140880	20463	52717	27920	46189	39209	16.6287	15.6838	14.7799	14.5385	17.1041	14.3207	15.686	14.769	15.4953	15.2589	16.7169	15.4939
O75223;O75223-3;O75223-2;O75223-4	O75223;O75223-3	6;3;1;1	6;3;1;1	6;3;1;1	Gamma-glutamylcyclotransferase	GGCT	sp|O75223|GGCT_HUMAN Gamma-glutamylcyclotransferase OS=Homo sapiens OX=9606 GN=GGCT PE=1 SV=1;sp|O75223-3|GGCT_HUMAN Isoform 3 of Gamma-glutamylcyclotransferase OS=Homo sapiens OX=9606 GN=GGCT	6	6	6	21.007	188	188;94;114;166	0	130.2	127150000	9				313	357;1711;3435;5803;6152;7109	True;True;True;True;True;True	361;1755;3540;6001;6378;7383	636;3180;6612;11331;11332;11333;11334;12006;14107	671;3372;7082;12228;12229;12230;12231;12962;15335	671;3372;7082;12230;12962;15335	56142	23549	86955	72980	27103	61030	27937	35208	31370	22453	15.7768	14.5234	16.408	16.1552	14.7262	15.8972	14.7699	15.1036	14.9371	14.4546	15.865	14.3335
P35221;P35221-2;P35221-3;P26232;P26232-4;P26232-6;P26232-3;P26232-2;P26232-5	P35221;P35221-2;P35221-3	10;10;7;2;2;2;2;2;2	10;10;7;2;2;2;2;2;2	10;10;7;2;2;2;2;2;2	Catenin alpha-1	CTNNA1	sp|P35221|CTNA1_HUMAN Catenin alpha-1 OS=Homo sapiens OX=9606 GN=CTNNA1 PE=1 SV=1;sp|P35221-2|CTNA1_HUMAN Isoform 2 of Catenin alpha-1 OS=Homo sapiens OX=9606 GN=CTNNA1;sp|P35221-3|CTNA1_HUMAN Isoform 3 of Catenin alpha-1 OS=Homo sapiens OX=9606 GN=CTNNA1	10	10	10	100.07	906	906;930;536;953;537;584;860;905;939	0	17.655	51375000	14				773	368;676;1600;2884;3407;3962;5480;6210;6606;7194	True;True;True;True;True;True;True;True;True;True	372;691;1641;2973;3512;4096;5661;6439;6858;7473	656;1300;1301;2956;5683;6570;7735;10619;10620;12122;12123;12922;12923;14256	695;1382;1383;3136;6090;7038;8338;11455;11456;13091;13092;13958;13959;15494	695;1383;3136;6090;7038;8338;11456;13092;13959;15494	54149	43611	62179	68818	45345	55495	54312	39828	44717	41852	15.7246	15.4124	15.9241	16.0705	15.4687	15.7601	15.729	15.2815	15.4485	15.353	15.8128	15.2225
Q96Q89;Q96Q89-5;Q96Q89-3;Q96Q89-2;Q96Q89-4	Q96Q89;Q96Q89-5;Q96Q89-3;Q96Q89-2;Q96Q89-4	3;3;3;3;2	3;3;3;3;2	3;3;3;3;2	Kinesin-like protein KIF20B	KIF20B	sp|Q96Q89|KI20B_HUMAN Kinesin-like protein KIF20B OS=Homo sapiens OX=9606 GN=KIF20B PE=1 SV=3;sp|Q96Q89-5|KI20B_HUMAN Isoform 5 of Kinesin-like protein KIF20B OS=Homo sapiens OX=9606 GN=KIF20B;sp|Q96Q89-3|KI20B_HUMAN Isoform 3 of Kinesin-like protein KIF20	3	3	3	210.63	1820	1820;512;1780;1853;1722	0	3.155	15506000	2				1954	1321;3144;6704	True;True;True	1354;3244;6959	2460;6159;13105	2615;6597;14146	2615;6597;14146	11315	5716.4	14657	23141	7393.3	24215	16966	11322	10838	29745	13.4659	12.4809	13.8393	14.4982	12.852	14.5636	14.0504	13.4668	13.4038	14.8604	13.5541	12.291
P16989;P16989-2;P16989-3;Q9Y2T7	P16989;P16989-2;P16989-3	7;7;6;3	4;4;3;0	3;3;2;0	Y-box-binding protein 3	YBX3	sp|P16989|YBOX3_HUMAN Y-box-binding protein 3 OS=Homo sapiens OX=9606 GN=YBX3 PE=1 SV=4;sp|P16989-2|YBOX3_HUMAN Isoform 2 of Y-box-binding protein 3 OS=Homo sapiens OX=9606 GN=YBX3;sp|P16989-3|YBOX3_HUMAN Isoform 3 of Y-box-binding protein 3 OS=Homo sapien	7	4	3	40.089	372	372;303;342;364	0	17.693	33657000	4				615	276;966;1414;2144;4320;5523;6100	True;True;False;True;False;True;False	280;991;1448;2204;4438;6325	503;1817;2605;4149;4150;8255;11916;11917	535;1926;2768;4453;4454;8888;12870;12871	535;1926;2768;4453;8888;12870	32922	45615	30555	20357	29700	28305	22941	29429	28924	25033	15.0068	15.4772	14.8991	14.3132	14.8582	14.7888	14.4856	14.845	14.82	14.6115	15.0949	15.2874
P51149	P51149	3	3	3	Ras-related protein Rab-7a	RAB7A	sp|P51149|RAB7A_HUMAN Ras-related protein Rab-7a OS=Homo sapiens OX=9606 GN=RAB7A PE=1 SV=1	3	3	3	23.489	207	207	0	18.536	19411000	4				895	695;906;6928	True;True;True	711;930;7193	1341;1711;13765;13766	1423;1809;14967;14968	1423;1809;14967	2581.5	3181.3	4233.8	3711.5	1928.1	3142.5	4464.7	2670.6	4643	3085.9	11.334	11.6354	12.0477	11.8578	10.913	11.6177	12.1243	11.3829	12.1808	11.5915	11.4222	11.4455
Q5JSZ5;Q5JSZ5-5	Q5JSZ5;Q5JSZ5-5	6;4	6;4	6;4	Protein PRRC2B	PRRC2B	sp|Q5JSZ5|PRC2B_HUMAN Protein PRRC2B OS=Homo sapiens OX=9606 GN=PRRC2B PE=1 SV=2;sp|Q5JSZ5-5|PRC2B_HUMAN Isoform 1 of Protein PRRC2B OS=Homo sapiens OX=9606 GN=PRRC2B	6	6	6	242.96	2229	2229;1535	0	272.09	21251000	5				1409	652;3014;4340;4835;5089;5985	True;True;True;True;True;True	667;3110;4457;4975;5245;6198	1261;5932;8281;9245;9762;11686	1343;6358;8914;9960;10513;12630	1343;6358;8914;9960;10513;12630	23371	29918	23186	24664	28176	21183	21980	20616	24784	26281	14.5124	14.8687	14.501	14.5901	14.7822	14.3706	14.4239	14.3315	14.5971	14.6817	14.6006	14.6789
Q96P63;Q96P63-2	Q96P63;Q96P63-2	6;6	6;6	6;6	Serpin B12	SERPINB12	sp|Q96P63|SPB12_HUMAN Serpin B12 OS=Homo sapiens OX=9606 GN=SERPINB12 PE=1 SV=1;sp|Q96P63-2|SPB12_HUMAN Isoform 2 of Serpin B12 OS=Homo sapiens OX=9606 GN=SERPINB12	6	6	6	46.276	405	405;425	0	154.38	249090000	11				1944	128;2411;2968;4037;6242;6315	True;True;True;True;True;True	128;2478;3060;4163;6472;6549;6550	226;4714;4715;5850;7827;7828;7829;7830;12180;12181;12182;12311;12312;12313	241;5056;5057;6270;8441;8442;8443;8444;13152;13153;13154;13293;13294;13295	241;5056;6270;8441;13154;13294	40302	17945	72580	78299	21781	43617	25601	24996	14318	31252	15.2986	14.1313	16.1473	16.2567	14.4108	15.4126	14.6439	14.6094	13.8055	14.9317	15.3867	13.9414
P50990;P50990-2;P50990-3	P50990;P50990-2;P50990-3	12;12;8	12;12;8	12;12;8	T-complex protein 1 subunit theta	CCT8	sp|P50990|TCPQ_HUMAN T-complex protein 1 subunit theta OS=Homo sapiens OX=9606 GN=CCT8 PE=1 SV=4;sp|P50990-2|TCPQ_HUMAN Isoform 2 of T-complex protein 1 subunit theta OS=Homo sapiens OX=9606 GN=CCT8;sp|P50990-3|TCPQ_HUMAN Isoform 3 of T-complex protein 1 s	12	12	12	59.62	548	548;529;475	0	42.292	50824000	15				889	349;394;743;984;1616;1638;1856;2723;3537;3944;3966;5244	True;True;True;True;True;True;True;True;True;True;True;True	353;398;760;1009;1657;1680;1903;2800;3645;4077;4100;5420	628;692;693;694;1417;1848;2983;3031;3542;3543;5354;6782;7685;7739;10232	663;731;732;733;1503;1961;3164;3212;3799;3800;5735;7263;8283;8342;11031	663;731;1503;1961;3164;3212;3799;5735;7263;8283;8342;11031	36305	48774	56712	32750	26580	22310	93555	63695	99964	27450	15.1479	15.5738	15.7914	14.9992	14.6981	14.4454	16.5135	15.9589	16.6091	14.7445	15.236	15.384
Q9UKK9	Q9UKK9	2	2	2	ADP-sugar pyrophosphatase	NUDT5	sp|Q9UKK9|NUDT5_HUMAN ADP-sugar pyrophosphatase OS=Homo sapiens OX=9606 GN=NUDT5 PE=1 SV=1	2	2	2	24.327	219	219	0	2.9363	4346700	3				2300	1629;1785	True;True	1671;1832	3020;3404;3405	3201;3651;3652	3201;3651	1047	1537.6	3509.2	2363.1	1364.2	3943.7	3131.8	1041.3	2905.5	3240.4	10.032	10.5865	11.7769	11.2065	10.4138	11.9453	11.6128	10.0242	11.5046	11.662	10.1202	10.3966
P22735;P22735-2	P22735	13;5	13;5	13;5	Protein-glutamine gamma-glutamyltransferase K	TGM1	sp|P22735|TGM1_HUMAN Protein-glutamine gamma-glutamyltransferase K OS=Homo sapiens OX=9606 GN=TGM1 PE=1 SV=4	13	13	13	89.786	817	817;375	0	118.94	245100000	19				669	628;753;1395;1513;1909;2224;2571;3210;3260;4830;5122;6561;6913	True;True;True;True;True;True;True;True;True;True;True;True;True	639;770;1429;1551;1958;2287;2645;3312;3361;4969;5278;6810;7178	1206;1207;1434;2570;2571;2795;3657;3658;4292;5040;5041;5042;6252;6253;6334;9238;9239;9813;12830;13742	1288;1289;1520;2728;2729;2968;3925;3926;4599;5404;5405;5406;6695;6696;6790;9953;9954;10567;13851;14943	1289;1520;2728;2968;3925;4599;5405;6695;6790;9954;10567;13851;14943	88178	69307	208430	177440	49199	155510	46676	58518	47012	79385	16.4281	16.0807	17.6692	17.437	15.5863	17.2466	15.5104	15.8366	15.5207	16.2766	16.5163	15.8909
Q92841;Q92841-3;Q92841-1;Q92841-2	Q92841;Q92841-3;Q92841-1;Q92841-2	8;8;8;7	5;5;5;5	5;5;5;5	Probable ATP-dependent RNA helicase DDX17	DDX17	sp|Q92841|DDX17_HUMAN Probable ATP-dependent RNA helicase DDX17 OS=Homo sapiens OX=9606 GN=DDX17 PE=1 SV=2;sp|Q92841-3|DDX17_HUMAN Isoform 4 of Probable ATP-dependent RNA helicase DDX17 OS=Homo sapiens OX=9606 GN=DDX17;sp|Q92841-1|DDX17_HUMAN Isoform 2 of	8	5	5	80.272	729	729;652;650;652	0	52.113	3682300	4				1848	516;1615;2408;3893;4121;5991;6381;6644	False;True;False;True;False;True;True;True	525;1656;2475;4024;4243;6205;6617;6898	982;983;2982;4710;4711;7612;7954;11696;12413;13004	1052;1053;3163;5052;5053;8209;8575;12640;13398;14042	1053;3163;5053;8209;8575;12640;13398;14042	3970.5	9314.8	8147.7	4547.6	4781.3	2951.2	7286	4818.5	9604.4	2855.7	11.9551	13.1853	12.9922	12.1509	12.2232	11.5271	12.8309	12.2344	13.2295	11.4796	12.0433	12.9955
Q03001;Q03001-8;Q03001-14;Q03001-3;Q03001-9	Q03001;Q03001-8;Q03001-14	4;4;4;1;1	3;3;3;1;1	3;3;3;1;1	Dystonin	DST	sp|Q03001|DYST_HUMAN Dystonin OS=Homo sapiens OX=9606 GN=DST PE=1 SV=4;sp|Q03001-8|DYST_HUMAN Isoform 2 of Dystonin OS=Homo sapiens OX=9606 GN=DST;sp|Q03001-14|DYST_HUMAN Isoform 9 of Dystonin OS=Homo sapiens OX=9606 GN=DST	4	3	3	860.65	7570	7570;5171;5375;2649;3060	0	2.733	0	1				1106	558;1643;5103;6424	False;True;True;True	567;1685;5259;6660	1064;3038;9782;12500	1138;3219;10534;13494	1138;3219;10534;13494	8079.6	8648.6	13166	5340.7	8551.1	7587.5	5195.3	7285.9	9091.6	7239.9	12.9801	13.0783	13.6845	12.3828	13.0619	12.8894	12.343	12.8309	13.1503	12.8218	13.0682	12.8884
P02545;P02545-3;P02545-2;P02545-6;P02545-5;P02545-4	P02545;P02545-3;P02545-2;P02545-6;P02545-5;P02545-4	30;29;28;28;24;24	30;29;28;28;24;24	29;28;27;27;23;23	Prelamin-A/C;Lamin-A/C	LMNA	sp|P02545|LMNA_HUMAN Prelamin-A/C OS=Homo sapiens OX=9606 GN=LMNA PE=1 SV=1;sp|P02545-3|LMNA_HUMAN Isoform ADelta10 of Prelamin-A/C OS=Homo sapiens OX=9606 GN=LMNA;sp|P02545-2|LMNA_HUMAN Isoform C of Prelamin-A/C OS=Homo sapiens OX=9606 GN=LMNA;sp|P02545-6	30	30	29	74.139	664	664;634;572;614;565;574	0	323.31	645000000	59				414	90;552;553;608;661;1032;1305;1401;1443;1494;3163;3383;3459;3634;3759;3811;3850;3922;4406;4569;5012;5117;5593;5719;5951;6102;6185;6430;6745;6746	True;True;True;True;True;True;True;True;True;True;True;True;True;True;True;True;True;True;True;True;True;True;True;True;True;True;True;True;True;True	90;561;562;620;676;1057;1338;1435;1478;1532;3263;3488;3564;3749;3881;3934;3975;4053;4528;4697;5164;5165;5273;5778;5909;6160;6327;6414;6666;7001;7002	151;152;153;154;1049;1050;1051;1171;1172;1277;1947;2434;2435;2578;2668;2762;6183;6184;6185;6532;6654;6655;6999;7000;7001;7002;7246;7326;7327;7386;7650;7651;8451;8452;8453;8738;8739;9656;9657;9806;9807;10809;10810;10811;10812;11105;11106;11107;11633;11634;11635;11920;12083;12084;12506;12507;13261;13262;13263;13264;13265	163;164;165;166;1121;1122;1123;1251;1252;1359;2073;2587;2588;2737;2835;2933;6622;6623;6624;6999;7126;7127;7518;7519;7520;7521;7778;7779;7864;7865;7926;8247;8248;9118;9119;9120;9421;9422;10404;10405;10558;10559;11655;11656;11657;11658;11978;11979;11980;12573;12574;12575;12874;13051;13052;13500;13501;14384;14385;14386;14387;14388;14389	164;1121;1123;1251;1359;2073;2587;2737;2835;2933;6622;6999;7127;7519;7779;7864;7926;8247;9119;9421;10405;10558;11655;11978;12573;12874;13051;13500;14386;14387	271910	264220	290810	237690	120830	206130	428090	279960	302170	191460	18.0528	18.0114	18.1497	17.8587	16.8826	17.6532	18.7076	18.0949	18.205	17.5467	18.1409	17.8215
Q13409;Q13409-3;Q13409-2;Q13409-6;Q13409-7;Q13409-5	Q13409;Q13409-3;Q13409-2;Q13409-6;Q13409-7;Q13409-5	4;4;4;4;4;4	4;4;4;4;4;4	4;4;4;4;4;4	Cytoplasmic dynein 1 intermediate chain 2	DYNC1I2	sp|Q13409|DC1I2_HUMAN Cytoplasmic dynein 1 intermediate chain 2 OS=Homo sapiens OX=9606 GN=DYNC1I2 PE=1 SV=3;sp|Q13409-3|DC1I2_HUMAN Isoform 2C of Cytoplasmic dynein 1 intermediate chain 2 OS=Homo sapiens OX=9606 GN=DYNC1I2;sp|Q13409-2|DC1I2_HUMAN Isoform	4	4	4	71.456	638	638;612;632;611;630;637	0	28.355	6010300	4				1194	521;1031;3175;6132	True;True;True;True	530;1056;3276;6357	988;1946;6207;11966;11967	1058;2072;6648;12922;12923	1058;2072;6648;12923	1170.8	3684.7	3147.7	1833.6	1565.9	1467.3	4629.8	3336.9	3753.9	1683.3	10.1933	11.8473	11.6201	10.8405	10.6128	10.5189	12.1767	11.7043	11.8742	10.7171	10.2814	11.6575
Q9P2J5;Q9P2J5-2;Q9P2J5-3	Q9P2J5;Q9P2J5-2;Q9P2J5-3	2;2;1	2;2;1	2;2;1	Leucine--tRNA ligase, cytoplasmic	LARS	sp|Q9P2J5|SYLC_HUMAN Leucine--tRNA ligase, cytoplasmic OS=Homo sapiens OX=9606 GN=LARS1 PE=1 SV=2;sp|Q9P2J5-2|SYLC_HUMAN Isoform 2 of Leucine--tRNA ligase, cytoplasmic OS=Homo sapiens OX=9606 GN=LARS1;sp|Q9P2J5-3|SYLC_HUMAN Isoform 3 of Leucine--tRNA ligas	2	2	2	134.46	1176	1176;1122;485	0	4.3349	3645100	2				2244	1982;5725	True;True	2033;5915	3783;11115	4055;11988	4055;11988	3361.8	5306.8	5907	3390.8	4125.2	4160.6	8362.6	5409.1	11131	2426	11.715	12.3736	12.5282	11.7274	12.0102	12.0226	13.0297	12.4012	13.4423	11.2444	11.8032	12.1838
Q13185;P83916	Q13185	3;1	3;1	3;1	Chromobox protein homolog 3	CBX3	sp|Q13185|CBX3_HUMAN Chromobox protein homolog 3 OS=Homo sapiens OX=9606 GN=CBX3 PE=1 SV=4	3	3	3	20.811	183	183;185	0	4.9447	2902100	3				1180	1169;2998;5761	True;True;True	1196;3091;5953	2171;5892;11217	2306;6313;12095	2306;6313;12095	1850.7	2037.7	2836.9	2988	2768.3	1798.6	4797.5	4149.2	4151.5	1890	10.8539	10.9927	11.4701	11.545	11.4348	10.8127	12.2281	12.0186	12.0194	10.8842	10.942	10.8029
P09038;P09038-2;P09038-3;P09038-1	P09038;P09038-2;P09038-3;P09038-1	2;2;2;2	2;2;2;2	2;2;2;2	Fibroblast growth factor 2	FGF2	sp|P09038|FGF2_HUMAN Fibroblast growth factor 2 OS=Homo sapiens OX=9606 GN=FGF2 PE=1 SV=3;sp|P09038-2|FGF2_HUMAN Isoform 3 of Fibroblast growth factor 2 OS=Homo sapiens OX=9606 GN=FGF2;sp|P09038-3|FGF2_HUMAN Isoform 4 of Fibroblast growth factor 2 OS=Homo	2	2	2	30.77	288	288;155;196;210	0	3.7352	30573000	3				507	3508;3776	True;True	3615;3898	6743;7273;7274	7224;7810;7811	7224;7810	27476	20232	15243	7086	28603	8415.9	17193	17201	21263	7241.3	14.7459	14.3044	13.8959	12.7908	14.8039	13.0389	14.0695	14.0702	14.3761	12.822	14.834	14.1145
P17900	P17900	2	2	2	Ganglioside GM2 activator;Ganglioside GM2 activator isoform short	GM2A	sp|P17900|SAP3_HUMAN Ganglioside GM2 activator OS=Homo sapiens OX=9606 GN=GM2A PE=1 SV=4	2	2	2	20.838	193	193	0	16.373	25532000	3				628	1531;2947	True;True	1570;3038	2837;5815;5816	3012;6232;6233	3012;6232	6715.1	8112.9	14469	11016	1957.5	14317	3432.2	4137.9	1853.1	3799.9	12.7132	12.986	13.8207	13.4273	10.9348	13.8054	11.7449	12.0147	10.8557	11.8917	12.8014	12.7961
O60437;Q5JTW2;Q5JTW2-2;Q5JTW2-3;Q5JTW2-5	O60437	22;1;1;1;1	22;1;1;1;1	22;1;1;1;1	Periplakin	PPL	sp|O60437|PEPL_HUMAN Periplakin OS=Homo sapiens OX=9606 GN=PPL PE=1 SV=4	22	22	22	204.74	1756	1756;689;722;705;706	0	112.28	116970000	27				278	532;582;654;1622;1678;2489;2533;3253;3771;3773;3831;4481;4526;4943;4960;5016;5242;5299;5683;6153;6272;6422	True;True;True;True;True;True;True;True;True;True;True;True;True;True;True;True;True;True;True;True;True;True	541;592;669;1663;1720;2558;2559;2604;3354;3893;3895;3956;4606;4653;5092;5109;5170;5171;5418;5476;5871;6379;6505;6658	1020;1109;1263;2996;3098;3099;3100;4848;4849;4850;4917;6326;7266;7267;7269;7360;8592;8593;8594;8667;9544;9575;9663;9664;10230;10332;10333;11025;11026;12007;12251;12498	1092;1187;1345;3177;3281;3282;3283;5198;5199;5200;5270;6782;7803;7804;7806;7899;9268;9269;9270;9271;9346;10284;10318;10411;10412;11029;11140;11141;11887;11888;12963;13233;13492	1092;1187;1345;3177;3282;5198;5270;6782;7803;7806;7899;9270;9346;10284;10318;10412;11029;11140;11888;12963;13233;13492	38210	31522	43813	50835	22426	39847	20725	37388	23940	27073	15.2217	14.9441	15.4191	15.6335	14.4529	15.2822	14.3391	15.1903	14.5471	14.7246	15.3098	14.7542
P19474;P19474-2	P19474;P19474-2	19;16	19;16	19;16	E3 ubiquitin-protein ligase TRIM21	TRIM21	sp|P19474|RO52_HUMAN E3 ubiquitin-protein ligase TRIM21 OS=Homo sapiens OX=9606 GN=TRIM21 PE=1 SV=1;sp|P19474-2|RO52_HUMAN Isoform 2 of E3 ubiquitin-protein ligase TRIM21 OS=Homo sapiens OX=9606 GN=TRIM21	19	19	19	54.169	475	475;398	0	323.31	4535400000	68				642	975;1025;1583;1988;2332;2369;2874;2980;3545;3546;3579;3805;3806;4349;4591;4648;4932;4969;5565	True;True;True;True;True;True;True;True;True;True;True;True;True;True;True;True;True;True;True	1000;1050;1623;2039;2397;2434;2963;3072;3653;3654;3655;3691;3928;3929;4466;4720;4781;5080;5081;5119;5749	1829;1830;1831;1832;1833;1834;1835;1836;1837;1838;1839;1924;1925;1926;1927;1928;1929;1930;2919;3793;4504;4505;4506;4507;4647;4648;5667;5870;5871;6792;6793;6794;6795;6796;6797;6798;6799;6800;6801;6802;6803;6894;6895;7318;7319;7320;8296;8297;8298;8299;8300;8301;8302;8303;8772;8773;8930;9509;9510;9589;9590;9591;9592;9593;10761	1939;1940;1941;1942;1943;1944;1945;1946;1947;1948;1949;1950;1951;1952;2040;2041;2042;2043;2044;2045;2046;2047;2048;2049;2050;2051;3099;4065;4066;4822;4823;4824;4825;4826;4988;4989;6073;6290;6291;6292;7273;7274;7275;7276;7277;7278;7279;7280;7281;7282;7283;7284;7285;7286;7287;7401;7402;7855;7856;7857;7858;8929;8930;8931;8932;8933;8934;8935;8936;9455;9456;9457;9632;10249;10250;10333;10334;10335;1033…	1952;2050;3099;4065;4826;4989;6073;6290;7284;7286;7402;7855;7858;8935;9455;9632;10250;10336;11604	533120	949880	560580	530590	606420	574420	339700	608840	553220	566410	19.0241	19.8574	19.0966	19.0172	19.21	19.1317	18.3739	19.2157	19.0775	19.1115	19.1123	19.6675
P31025;Q5VSP4	P31025	3;1	3;1	3;1	Lipocalin-1	LCN1	sp|P31025|LCN1_HUMAN Lipocalin-1 OS=Homo sapiens OX=9606 GN=LCN1 PE=1 SV=1	3	3	3	19.25	176	176;162	0	43.749	70790000	4				747	2436;4495;6221	True;True;True	2503;4622;6450	4758;4759;8617;12140	5102;5103;9296;13110	5102;9296;13110	10277	2805.3	9875.8	20270	8190.4	22818	8079	9861.1	9770	67585	13.3271	11.4539	13.2697	14.3071	12.9997	14.4779	12.98	13.2675	13.2541	16.0444	13.4153	11.2641
Q16527	Q16527	2	2	2	Cysteine and glycine-rich protein 2	CSRP2	sp|Q16527|CSRP2_HUMAN Cysteine and glycine-rich protein 2 OS=Homo sapiens OX=9606 GN=CSRP2 PE=1 SV=3	2	2	2	20.954	193	193	0	43.553	11417000	4				1329	5718;6693	True;True	5908;6948	11104;13084;13085	11977;14124;14125;14126	11977;14124	6736.1	11306	16879	8860.6	9051.1	4891.3	16552	6935	13849	5610.9	12.7177	13.4648	14.0429	13.1132	13.1439	12.256	14.0147	12.7597	13.7575	12.454	12.8059	13.2749
P49189;P49189-3;P49189-2	P49189;P49189-3	3;3;1	3;3;1	3;3;1	4-trimethylaminobutyraldehyde dehydrogenase	ALDH9A1	sp|P49189|AL9A1_HUMAN 4-trimethylaminobutyraldehyde dehydrogenase OS=Homo sapiens OX=9606 GN=ALDH9A1 PE=1 SV=3;sp|P49189-3|AL9A1_HUMAN Isoform 3 of 4-trimethylaminobutyraldehyde dehydrogenase OS=Homo sapiens OX=9606 GN=ALDH9A1	3	3	3	53.801	494	494;518;424	0	24.467	20324000	3				871	251;2966;6838	True;True;True	254;3058;7101	458;5847;13527	488;6264;14687	488;6264;14687	15976	10462	19950	26173	8654.8	17746	24994	16917	24589	14256	13.9636	13.3529	14.2841	14.6758	13.0793	14.1152	14.6093	14.0462	14.5857	13.7993	14.0518	13.163
Q99700;Q99700-2;Q99700-5;Q99700-4	Q99700;Q99700-2;Q99700-5;Q99700-4	4;4;4;4	4;4;4;4	4;4;4;4	Ataxin-2	ATXN2	sp|Q99700|ATX2_HUMAN Ataxin-2 OS=Homo sapiens OX=9606 GN=ATXN2 PE=1 SV=2;sp|Q99700-2|ATX2_HUMAN Isoform 2 of Ataxin-2 OS=Homo sapiens OX=9606 GN=ATXN2;sp|Q99700-5|ATX2_HUMAN Isoform 5 of Ataxin-2 OS=Homo sapiens OX=9606 GN=ATXN2;sp|Q99700-4|ATX2_HUMAN Isof	4	4	4	140.28	1313	1313;995;1006;1243	0	55.698	2603100	3				1981	2390;3784;6080;7403	True;True;True;True	2457;3906;6304;7693	4685;7285;11880;14614	5026;7822;12833;15873	5026;7822;12833;15873	8013.2	13637	8124.6	6697	7863.2	6316	6971	9131.4	10557	6774.7	12.9682	13.7352	12.9881	12.7093	12.9409	12.6248	12.7671	13.1566	13.3659	12.7259	13.0563	13.5454
P62910	P62910	3	3	3	60S ribosomal protein L32	RPL32	sp|P62910|RL32_HUMAN 60S ribosomal protein L32 OS=Homo sapiens OX=9606 GN=RPL32 PE=1 SV=2	3	3	3	15.86	135	135	0	6.206	6972600	3				1026	1636;2052;6141	True;True;True	1678;2105;6366	3028;3944;11980	3209;4230;12936	3209;4230;12936	6421.4	7257	8290.4	6232.1	4904.7	3538.6	8578.2	6743.8	7578.2	5497.5	12.6487	12.8252	13.0172	12.6055	12.2599	11.789	13.0665	12.7193	12.8876	12.4246	12.7368	12.6353
P68371	P68371	8	8	0	Tubulin beta-4B chain	TUBB4B	sp|P68371|TBB4B_HUMAN Tubulin beta-4B chain OS=Homo sapiens OX=9606 GN=TUBB4B PE=1 SV=1	8	8	0	49.83	445	445	0	75.064	760570000	22				1047	455;766;1589;1902;2064;3059;3106;6208	True;True;True;True;True;True;True;True	465;783;1630;1951;2117;3156;3205;6437	887;888;1458;1459;1460;2939;2940;2941;2942;3644;3645;3646;3647;3648;3962;3963;6004;6005;6095;12120	949;950;951;1547;1548;1549;3119;3120;3121;3122;3911;3912;3913;3914;3915;3916;4248;4249;6435;6436;6528;13089	949;1547;3120;3912;4248;6435;6528;13089	113810	205220	210020	104810	99519	99343	267690	178200	333500	98074	16.7963	17.6468	17.6802	16.6774	16.6027	16.6001	18.0302	17.4431	18.3473	16.5816	16.8844	17.457
Q92747;Q92747-2	Q92747;Q92747-2	2;2	2;2	2;2	Actin-related protein 2/3 complex subunit 1A	ARPC1A	sp|Q92747|ARC1A_HUMAN Actin-related protein 2/3 complex subunit 1A OS=Homo sapiens OX=9606 GN=ARPC1A PE=1 SV=2;sp|Q92747-2|ARC1A_HUMAN Isoform 2 of Actin-related protein 2/3 complex subunit 1A OS=Homo sapiens OX=9606 GN=ARPC1A	2	2	2	41.569	370	370;345	0	3.6211	34056000	4				1840	1979;6124	True;True	2030;6349	3779;3780;11953;11954	4051;4052;12909;12910	4052;12910	43427	15416	9637.8	10197	47030	5166.2	22911	11526	21584	12349	15.4063	13.9121	13.2345	13.3159	15.5213	12.3349	14.4838	13.4926	14.3977	13.5921	15.4945	13.7223
P35579;P35579-2;P12882;Q9UKX2;Q9Y623;P13535;A7E2Y1;REV__Q9UKV3-5;REV__Q9UKV3	P35579;P35579-2	121;74;1;1;1;1;1;1;1	121;74;1;1;1;1;1;1;1	106;63;0;0;0;0;0;1;1	Myosin-9	MYH9	sp|P35579|MYH9_HUMAN Myosin-9 OS=Homo sapiens OX=9606 GN=MYH9 PE=1 SV=4;sp|P35579-2|MYH9_HUMAN Isoform 2 of Myosin-9 OS=Homo sapiens OX=9606 GN=MYH9	121	121	106	226.53	1960	1960;1382;1939;1941;1939;1937;1983;1328;1341	0	323.31	65971000000	505				781	325;410;419;423;490;569;570;637;656;815;823;826;911;916;934;1028;1034;1035;1041;1062;1084;1248;1249;1408;1430;1436;1466;1627;1634;1699;1752;1763;1764;1987;2050;2154;2155;2166;2167;2220;2275;2704;2713;2829;2881;2882;2896;2898;2899;2999;3055;3223;3245;3251;3261;3264;3286;3296;3297;3303;3321;3356;3365;3447;3472;3516;3608;3609;3616;3761;3807;3876;3961;4048;4049;4202;4276;4347;4412;4446;4468;4544;4593…	True;True;True;True;True;True;True;True;True;True;True;True;True;True;True;True;True;True;True;True;True;True;True;True;True;True;True;True;True;True;True;True;True;True;True;True;True;True;True;True;True;True;True;True;True;True;True;True;True;True;True;True;True;True;True;True;True;True;True;True;True;True;True;True;True;True;True;True;True;True;True;True;True;True;True;True;True;True;True;True…	329;415;416;427;428;432;500;578;579;650;671;833;841;842;845;935;936;941;959;1053;1059;1060;1066;1087;1110;1277;1278;1442;1465;1471;1503;1504;1668;1669;1676;1742;1799;1810;1811;2038;2102;2103;2214;2215;2216;2227;2228;2283;2338;2778;2788;2789;2913;2970;2971;2985;2987;2988;2989;3092;3151;3152;3325;3346;3352;3362;3365;3366;3388;3389;3398;3399;3405;3424;3459;3469;3552;3577;3578;3624;3722;3723;3730;388…	594;595;596;597;598;599;600;721;722;723;724;725;726;727;728;729;730;731;798;799;800;801;805;806;807;808;809;810;811;812;943;944;1080;1081;1082;1083;1084;1085;1086;1087;1088;1223;1224;1225;1226;1265;1266;1267;1268;1544;1545;1546;1557;1558;1559;1560;1561;1562;1563;1564;1567;1568;1569;1570;1722;1723;1724;1725;1726;1727;1728;1729;1730;1731;1732;1737;1764;1933;1934;1935;1936;1937;1938;1939;1940;1941;1…	627;628;629;630;631;632;633;634;635;761;762;763;764;765;766;767;768;769;770;771;855;856;857;858;859;860;864;865;866;867;868;869;870;871;1012;1013;1154;1155;1156;1157;1158;1159;1160;1161;1162;1163;1164;1305;1306;1307;1308;1347;1348;1349;1350;1636;1637;1638;1649;1650;1651;1652;1653;1654;1655;1656;1657;1660;1661;1662;1663;1820;1821;1822;1823;1824;1825;1826;1827;1828;1829;1830;1831;1832;1833;1840;186…	629;771;859;865;1013;1155;1162;1308;1350;1636;1650;1660;1825;1840;1869;2055;2079;2080;2096;2131;2171;2452;2454;2753;2800;2822;2891;3194;3207;3337;3584;3609;3612;4064;4227;4468;4471;4500;4509;4595;4681;5686;5708;5973;6081;6087;6112;6118;6126;6316;6420;6712;6755;6769;6797;6806;6843;6859;6861;6872;6900;6949;6970;7109;7151;7237;7451;7452;7463;7782;7860;8169;8337;8458;8468;8699;8807;8926;9132;9191;922…	20520000	8594200	2294000	2826200	27802000	1583500	8804300	3765100	5563900	5578600	24.2905	23.0349	21.1294	21.4304	24.7287	20.5947	23.0698	21.8443	22.4077	22.4115	24.3787	22.8451
Q0ZGT2;Q0ZGT2-4;Q0ZGT2-2;Q0ZGT2-3	Q0ZGT2;Q0ZGT2-4;Q0ZGT2-2;Q0ZGT2-3	3;3;3;2	3;3;3;2	3;3;3;2	Nexilin	NEXN	sp|Q0ZGT2|NEXN_HUMAN Nexilin OS=Homo sapiens OX=9606 GN=NEXN PE=1 SV=1;sp|Q0ZGT2-4|NEXN_HUMAN Isoform 4 of Nexilin OS=Homo sapiens OX=9606 GN=NEXN;sp|Q0ZGT2-2|NEXN_HUMAN Isoform 2 of Nexilin OS=Homo sapiens OX=9606 GN=NEXN;sp|Q0ZGT2-3|NEXN_HUMAN Isoform 3	3	3	3	80.657	675	675;611;662;613	0	6.9685	29747000	6				1147	1558;4607;5007	True;True;True	1597;4738;5158	2875;8834;8835;8836;9646;9647	3051;9525;9526;9527;10394;10395	3051;9526;10395	37553	15644	7793	8414.1	49793	3935.9	18833	8581.3	19492	14526	15.1966	13.9333	12.928	13.0386	15.6037	11.9425	14.201	13.067	14.2506	13.8263	15.2848	13.7435
P51572-2;P51572	P51572-2;P51572	4;4	4;4	4;4	B-cell receptor-associated protein 31	BCAP31	sp|P51572-2|BAP31_HUMAN Isoform 2 of B-cell receptor-associated protein 31 OS=Homo sapiens OX=9606 GN=BCAP31;sp|P51572|BAP31_HUMAN B-cell receptor-associated protein 31 OS=Homo sapiens OX=9606 GN=BCAP31 PE=1 SV=3	4	4	4	34.752	313	313;246	0	5.0364	32447000	5				898	2141;3453;4722;7030	True;True;True;True	2200;3558;4855;7301	4144;6646;9017;9018;13962	4448;7118;9720;9721;15186	4448;7118;9720;15186	23421	27144	29590	21622	7318	26591	42500	24009	36058	12185	14.5155	14.7283	14.8528	14.4002	12.8372	14.6987	15.3752	14.5513	15.138	13.5728	14.6037	14.5385
P62805	P62805	6	6	6	Histone H4	HIST1H4A	sp|P62805|H4_HUMAN Histone H4 OS=Homo sapiens OX=9606 GN=H4C1 PE=1 SV=2	6	6	6	11.367	103	103	0	12.263	3634800000	19				1014	883;1101;1102;3120;6686;6863	True;True;True;True;True;True	905;1128;1129;3220;6940;7126	1670;1671;1672;1673;1674;2063;2064;2065;2066;2067;6120;6121;13069;13070;13071;13559;13560;13561	1768;1769;1770;1771;1772;2193;2194;2195;2196;2197;2198;6558;6559;14109;14110;14111;14719;14720;14721	1771;2193;2195;6558;14110;14719	332880	123300	71829	67779	67073	34145	213180	87672	44971	66738	18.3446	16.9118	16.1323	16.0486	16.0334	15.0594	17.7017	16.4198	15.4567	16.0262	18.4328	16.722
O60762	O60762	2	2	2	Dolichol-phosphate mannosyltransferase subunit 1	DPM1	sp|O60762|DPM1_HUMAN Dolichol-phosphate mannosyltransferase subunit 1 OS=Homo sapiens OX=9606 GN=DPM1 PE=1 SV=1	2	2	2	29.634	260	260	0.0020576	2.3269	2871600	2				295	1218;1514	True;True	1246;1552	2259;2796	2396;2969	2396;2969	3987.9	9447	3997.3	6298.1	7640.4	4786	3708.1	5171.3	6683.5	4389.8	11.9614	13.2056	11.9648	12.6207	12.8994	12.2246	11.8565	12.3363	12.7064	12.0999	12.0496	13.0158
Q5T0W9	Q5T0W9	3	3	3	Protein FAM83B	FAM83B	sp|Q5T0W9|FA83B_HUMAN Protein FAM83B OS=Homo sapiens OX=9606 GN=FAM83B PE=1 SV=1	3	3	3	114.8	1011	1011	0	3.7203	6731400	2				1421	274;1588;2061	True;True;True	278;1629;2114	499;2938;3959	531;3118;4245	531;3118;4245	4792.2	5736.4	3953.1	2669	5219.2	4612.7	2221.8	2840.8	3718.2	4485.8	12.2265	12.4859	11.9488	11.3821	12.3496	12.1714	11.1175	11.4721	11.8604	12.1311	12.3146	12.2961
O60502;O60502-2;O60502-4;O60502-3	O60502;O60502-2;O60502-4;O60502-3	12;11;11;10	12;11;11;10	12;11;11;10	Protein O-GlcNAcase	MGEA5	sp|O60502|OGA_HUMAN Protein O-GlcNAcase OS=Homo sapiens OX=9606 GN=OGA PE=1 SV=2;sp|O60502-2|OGA_HUMAN Isoform 2 of Protein O-GlcNAcase OS=Homo sapiens OX=9606 GN=OGA;sp|O60502-4|OGA_HUMAN Isoform 4 of Protein O-GlcNAcase OS=Homo sapiens OX=9606 GN=OGA;sp|	12	12	12	102.91	916	916;849;863;677	0	197.91	647170000	19				280	503;1575;1675;1806;1812;1828;3497;4798;5037;5188;5834;7154	True;True;True;True;True;True;True;True;True;True;True;True	512;1615;1717;1852;1858;1874;3603;4935;5192;5358;6035;7429	964;2907;2908;3093;3433;3469;3489;3490;6711;9158;9159;9688;9689;10115;10116;11383;14181	1034;3087;3088;3276;3680;3681;3723;3743;3744;7189;9864;9865;10436;10437;10902;10903;10904;12282;15413	1034;3088;3276;3681;3723;3744;7189;9864;10436;10902;12282;15413	529680	898440	588510	485130	490590	590640	338980	534630	482910	560170	19.0148	19.7771	19.1667	18.888	18.9042	19.1719	18.3708	19.0282	18.8814	19.0955	19.1029	19.5872
Q99880;Q96A08	Q99880;Q96A08	9;5	9;5	0;0	Histone H2B type 1-L;Histone H2B type 1-A	HIST1H2BL;HIST1H2BA	sp|Q99880|H2B1L_HUMAN Histone H2B type 1-L OS=Homo sapiens OX=9606 GN=H2BC13 PE=1 SV=3;sp|Q96A08|H2B1A_HUMAN Histone H2B type 1-A OS=Homo sapiens OX=9606 GN=H2BC1 PE=1 SV=3	9	9	0	13.952	126	126;127	0	20.246	3573800000	16				1992	476;1578;1848;2697;2903;3259;3649;4181;5207	True;True;True;True;True;True;True;True;True	486;1618;1895;2771;2993;3360;3765;5380	919;920;2912;3528;5302;5721;6333;7026;7027;7028;10159;10160;10161;10162;10163;10164;10165	987;988;3092;3785;5677;6132;6133;6789;7545;7546;7547;10948;10949;10950;10951;10952;10953;10954	987;3092;3785;5677;6133;6789;7546;10953	913650	354220	202490	164200	219690	106650	591430	249910	122310	178200	19.8013	18.4343	17.6275	17.3251	17.7451	16.7025	19.1738	17.931	16.9002	17.4431	19.8894	18.2444
O14732;O14732-2	O14732;O14732-2	2;2	2;2	2;2	Inositol monophosphatase 2	IMPA2	sp|O14732|IMPA2_HUMAN Inositol monophosphatase 2 OS=Homo sapiens OX=9606 GN=IMPA2 PE=1 SV=1;sp|O14732-2|IMPA2_HUMAN Isoform 2 of Inositol monophosphatase 2 OS=Homo sapiens OX=9606 GN=IMPA2	2	2	2	31.321	288	288;261	0	3.5031	6140900	2				196	463;7114	True;True	473;7388	899;14114	964;15342	964;15342	8886.2	10128	14797	15553	2797.1	15322	4182	5312.1	4280.9	6237.7	13.1174	13.3061	13.853	13.9249	11.4497	13.9033	12.03	12.3751	12.0637	12.6068	13.2055	13.1162
Q07955;Q07955-3;Q07955-2	Q07955;Q07955-3;Q07955-2	6;5;5	6;5;5	6;5;5	Serine/arginine-rich splicing factor 1	SRSF1	sp|Q07955|SRSF1_HUMAN Serine/arginine-rich splicing factor 1 OS=Homo sapiens OX=9606 GN=SRSF1 PE=1 SV=2;sp|Q07955-3|SRSF1_HUMAN Isoform ASF-3 of Serine/arginine-rich splicing factor 1 OS=Homo sapiens OX=9606 GN=SRSF1;sp|Q07955-2|SRSF1_HUMAN Isoform ASF-2 o	6	6	6	27.744	248	248;201;292	0	13.939	29648000	7				1133	849;962;970;987;1329;5641	True;True;True;True;True;True	869;987;995;1012;1363;5830	1602;1812;1822;1855;2473;2474;10946	1697;1921;1931;1969;2628;2629;11808	1697;1921;1931;1969;2629;11808	3344.3	4378.1	3076.5	2783.9	2300.6	661.93	3798.2	2541.5	6296.6	1814.1	11.7075	12.0961	11.5871	11.4429	11.1678	9.37053	11.8911	11.3115	12.6204	10.825	11.7956	11.9062
P48729;P48729-2;P48729-3;Q8N752	P48729;P48729-2;P48729-3	4;4;3;1	4;4;3;1	4;4;3;1	Casein kinase I isoform alpha	CSNK1A1	sp|P48729|KC1A_HUMAN Casein kinase I isoform alpha OS=Homo sapiens OX=9606 GN=CSNK1A1 PE=1 SV=2;sp|P48729-2|KC1A_HUMAN Isoform 2 of Casein kinase I isoform alpha OS=Homo sapiens OX=9606 GN=CSNK1A1;sp|P48729-3|KC1A_HUMAN Isoform 3 of Casein kinase I isoform	4	4	4	38.914	337	337;365;325;337	0	37.899	14563000	4				869	68;186;2951;4004	True;True;True;True	68;188;3042;4131	116;338;339;5823;7784	121;358;359;6240;8394	121;358;6240;8394	14124	21828	9962.5	9074.5	12571	10285	6485.8	10895	15077	12457	13.7859	14.4139	13.2823	13.1476	13.6178	13.3283	12.6631	13.4114	13.8801	13.6047	13.874	14.224
Q9UK61;Q9UK61-2;Q9UK61-3;Q9UK61-4	Q9UK61;Q9UK61-2;Q9UK61-3;Q9UK61-4	2;2;2;2	2;2;2;2	2;2;2;2	Protein FAM208A	FAM208A	sp|Q9UK61|TASOR_HUMAN Protein TASOR OS=Homo sapiens OX=9606 GN=TASOR PE=1 SV=3;sp|Q9UK61-2|TASOR_HUMAN Isoform 2 of Protein TASOR OS=Homo sapiens OX=9606 GN=TASOR;sp|Q9UK61-3|TASOR_HUMAN Isoform 3 of Protein TASOR OS=Homo sapiens OX=9606 GN=TASOR;sp|Q9UK61	2	2	2	189.03	1670	1670;1233;1512;1609	0	3.2654	2852100	2				2297	2601;5078	True;True	2675;5233	5107;9744	5474;10495	5474;10495	3379.3	6812	5110.9	2726	4774	4097.1	3251.3	4450.8	3065.9	3647	11.7225	12.7339	12.3194	11.4126	12.221	12.0004	11.6668	12.1198	11.5821	11.8325	11.8107	12.544
P13798	P13798	3	3	3	Acylamino-acid-releasing enzyme	APEH	sp|P13798|ACPH_HUMAN Acylamino-acid-releasing enzyme OS=Homo sapiens OX=9606 GN=APEH PE=1 SV=4	3	3	3	81.224	732	732	0	3.2799	9169800	4				583	291;407;7197	True;True;True	295;412;7476	532;715;716;14259	565;755;756;15497	565;755;15497	12256	8745	26796	18656	7320.5	22066	19348	14348	17925	13662	13.5812	13.0942	14.7097	14.1874	12.8377	14.4295	14.2399	13.8086	14.1297	13.7379	13.6694	12.9044
Q86SQ0;Q86SQ0-2;Q86SQ0-3	Q86SQ0;Q86SQ0-2;Q86SQ0-3	2;2;2	2;2;2	2;2;2	Pleckstrin homology-like domain family B member 2	PHLDB2	sp|Q86SQ0|PHLB2_HUMAN Pleckstrin homology-like domain family B member 2 OS=Homo sapiens OX=9606 GN=PHLDB2 PE=1 SV=2;sp|Q86SQ0-2|PHLB2_HUMAN Isoform 2 of Pleckstrin homology-like domain family B member 2 OS=Homo sapiens OX=9606 GN=PHLDB2;sp|Q86SQ0-3|PHLB2_H	2	2	2	142.16	1253	1253;1210;1237	0	2.7891	4152600	2				1588	3757;4736	True;True	3879;4869	7244;9037	7776;9740	7776;9740	6215.2	12616	10765	7025.7	8385.8	7327.8	10070	10508	13523	9563.4	12.6016	13.623	13.3941	12.7784	13.0337	12.8392	13.2978	13.3592	13.7231	13.2233	12.6897	13.4331
P55735;P55735-2;P55735-4;P55735-3	P55735;P55735-2;P55735-4;P55735-3	2;2;2;2	2;2;2;2	2;2;2;2	Protein SEC13 homolog	SEC13	sp|P55735|SEC13_HUMAN Protein SEC13 homolog OS=Homo sapiens OX=9606 GN=SEC13 PE=1 SV=3;sp|P55735-2|SEC13_HUMAN Isoform 2 of Protein SEC13 homolog OS=Homo sapiens OX=9606 GN=SEC13;sp|P55735-4|SEC13_HUMAN Isoform 4 of Protein SEC13 homolog OS=Homo sapiens OX	2	2	2	35.54	322	322;308;325;368	0	3.2202	1260700	1				948	2520;4358	True;True	2591;4475	4899;8314	5252;8947	5252;8947	1132.8	1487.5	1941.5	1310.1	786.57	0	1446.1	888.63	2307.1	1798.5	10.1457	10.5387	10.923	10.3555	9.61943		10.498	9.79544	11.1719	10.8126	10.2338	10.3488
Q13642-1;Q13642;Q13642-3;Q13642-5;Q13642-4	Q13642-1;Q13642;Q13642-3;Q13642-5;Q13642-4	2;2;2;2;2	2;2;2;2;2	2;2;2;2;2	Four and a half LIM domains protein 1	FHL1	sp|Q13642-1|FHL1_HUMAN Isoform 1 of Four and a half LIM domains protein 1 OS=Homo sapiens OX=9606 GN=FHL1;sp|Q13642|FHL1_HUMAN Four and a half LIM domains protein 1 OS=Homo sapiens OX=9606 GN=FHL1 PE=1 SV=4;sp|Q13642-3|FHL1_HUMAN Isoform 3 of Four and a ha	2	2	2	31.895	280	280;323;194;296;309	0.0052356	1.8277	0	1				1217	378;3021	True;True	382;3117	668;5940	707;6366	707;6366	2306.2	4967.2	3416.6	2972.8	3371.1	3691.6	9508.6	4075.2	3079.3	3099.3	11.1713	12.2782	11.7383	11.5376	11.719	11.85	13.215	11.9927	11.5884	11.5977	11.2595	12.0884
Q07065	Q07065	17	17	17	Cytoskeleton-associated protein 4	CKAP4	sp|Q07065|CKAP4_HUMAN Cytoskeleton-associated protein 4 OS=Homo sapiens OX=9606 GN=CKAP4 PE=1 SV=2	17	17	17	66.022	602	602	0	193.34	167080000	30				1129	939;1066;1445;1579;1795;2164;2333;2823;2949;3485;3767;3778;5165;6101;6209;6739;7071	True;True;True;True;True;True;True;True;True;True;True;True;True;True;True;True;True	964;1091;1480;1619;1841;2225;2398;2905;3040;3591;3889;3900;5333;6326;6438;6995;7345	1769;1770;2009;2670;2913;2914;3420;4187;4188;4189;4190;4508;4509;4510;5558;5559;5818;5819;6697;6698;7260;7277;10048;10049;10050;11918;11919;12121;13164;14053	1874;1875;2138;2837;3093;3094;3667;4491;4492;4493;4494;4827;4828;4829;5954;5955;6235;6236;7174;7175;7797;7814;10830;10831;10832;12872;12873;13090;14213;15280	1874;2138;2837;3093;3667;4494;4828;5955;6235;7175;7797;7814;10832;12873;13090;14213;15280	153910	245860	192830	148250	145890	167230	171830	172590	175450	135470	17.2317	17.9075	17.557	17.1777	17.1545	17.3515	17.3906	17.397	17.4207	17.0476	17.3199	17.7176
Q13835-2;Q13835	Q13835-2;Q13835	10;9	10;9	10;9	Plakophilin-1	PKP1	sp|Q13835-2|PKP1_HUMAN Isoform 1 of Plakophilin-1 OS=Homo sapiens OX=9606 GN=PKP1;sp|Q13835|PKP1_HUMAN Plakophilin-1 OS=Homo sapiens OX=9606 GN=PKP1 PE=1 SV=2	10	10	10	80.496	726	726;747	0	125	180050000	20				1222	777;1069;2580;3662;4458;5392;5845;5992;6327;7020	True;True;True;True;True;True;True;True;True;True	794;1094;2654;3779;4581;5571;6047;6206;6562;7290	1474;1475;2013;2014;5063;5064;7048;7049;7050;8538;8539;8540;8541;10474;11403;11697;12329;13942;13943;13944;13945	1563;1564;2142;2143;5429;5430;7569;7570;7571;9210;9211;9212;9213;11301;12303;12641;13311;15165;15166;15167;15168	1564;2143;5429;7571;9210;11301;12303;12641;13311;15166	152230	88582	185980	212510	108530	140330	144250	105410	98512	111860	17.2159	16.4347	17.5048	17.6972	16.7277	17.0985	17.1382	16.6857	16.588	16.7713	17.3041	16.2449
P25311	P25311	2	2	2	Zinc-alpha-2-glycoprotein	AZGP1	sp|P25311|ZA2G_HUMAN Zinc-alpha-2-glycoprotein OS=Homo sapiens OX=9606 GN=AZGP1 PE=1 SV=2	2	2	2	34.258	298	298	0	4.3561	31833000	5				690	280;4773	True;True	284;4909	511;9109;9110;9111	543;9812;9813;9814;9815	543;9815	7846.4	4267.4	13516	10901	1682.8	9383.8	2899.9	4061.4	2259.9	4359.6	12.9378	12.0591	13.7224	13.4122	10.7166	13.196	11.5018	11.9878	11.142	12.09	13.026	11.8693
P61160;P61160-2	P61160;P61160-2	2;2	2;2	2;2	Actin-related protein 2	ACTR2	sp|P61160|ARP2_HUMAN Actin-related protein 2 OS=Homo sapiens OX=9606 GN=ACTR2 PE=1 SV=1;sp|P61160-2|ARP2_HUMAN Isoform 2 of Actin-related protein 2 OS=Homo sapiens OX=9606 GN=ACTR2	2	2	2	44.76	394	394;399	0	32.082	36024000	7				977	2672;3033	True;True	2746;3129	5243;5244;5245;5957;5958;5959;5960	5614;5615;5616;6385;6386;6387;6388	5615;6385	54177	26184	13695	12140	58981	10649	28783	17648	26370	17180	15.7254	14.6764	13.7414	13.5675	15.848	13.3784	14.8129	14.1072	14.6866	14.0684	15.8136	14.4865
P12814;P12814-3;P12814-2;P12814-4;Q08043;P35609;P35609-2	P12814;P12814-3;P12814-2;P12814-4	17;17;16;16;3;2;2	13;13;12;12;1;1;1	13;13;12;12;1;1;1	Alpha-actinin-1	ACTN1	sp|P12814|ACTN1_HUMAN Alpha-actinin-1 OS=Homo sapiens OX=9606 GN=ACTN1 PE=1 SV=2;sp|P12814-3|ACTN1_HUMAN Isoform 3 of Alpha-actinin-1 OS=Homo sapiens OX=9606 GN=ACTN1;sp|P12814-2|ACTN1_HUMAN Isoform 2 of Alpha-actinin-1 OS=Homo sapiens OX=9606 GN=ACTN1;sp|	17	13	13	103.06	892	892;914;887;930;901;894;894	0	115.81	196120000	22				568	399;620;701;702;897;982;1136;1850;1975;3235;3436;4120;4913;5268;6391;6964;7048	False;True;True;True;True;True;True;True;False;True;False;True;True;True;False;True;True	404;632;717;718;921;1007;1162;1897;2025;3336;3541;4242;5061;5444;6627;7231;7319	703;704;705;1192;1193;1194;1351;1352;1353;1700;1846;2117;2118;3531;3532;3533;3772;6292;6613;6614;6615;7953;9479;10271;10272;10273;12452;13820;13991	742;743;744;1272;1273;1274;1436;1437;1438;1439;1798;1959;2251;2252;3788;3789;3790;4044;6740;7083;7084;7085;8574;10219;11075;11076;11077;13445;15022;15215	742;1272;1436;1437;1798;1959;2251;3790;4044;6740;7085;8574;10219;11076;13445;15022;15215	180900	186560	130690	83133	206880	87864	360770	228210	376680	117480	17.4648	17.5093	16.9958	16.3431	17.6584	16.423	18.4607	17.8	18.523	16.8421	17.553	17.3194
P62750	P62750	5	5	5	60S ribosomal protein L23a	RPL23A	sp|P62750|RL23A_HUMAN 60S ribosomal protein L23a OS=Homo sapiens OX=9606 GN=RPL23A PE=1 SV=1	5	5	5	17.695	156	156	0	9.6243	65905000	14				1012	2067;3292;3404;3437;3968	True;True;True;True;True	2120;3395;3509;3542;4102	3966;3967;3968;6391;6563;6564;6565;6566;6616;6617;6618;7741;7742	4252;4253;4254;6853;7030;7031;7032;7033;7034;7086;7087;7088;8344;8345	4253;6853;7034;7087;8345	118210	154660	106640	53027	121720	76045	87336	122070	143910	41962	16.851	17.2387	16.7024	15.6944	16.8932	16.2146	16.4143	16.8973	17.1348	15.3568	16.9392	17.0489
P32119;P32119-2	P32119	7;1	6;1	6;1	Peroxiredoxin-2	PRDX2	sp|P32119|PRDX2_HUMAN Peroxiredoxin-2 OS=Homo sapiens OX=9606 GN=PRDX2 PE=1 SV=5	7	6	6	21.892	198	198;142	0	17.971	269500000	12				760	683;2417;3827;4908;5318;6092;6218	True;True;True;False;True;True;True	698;2484;3952;5055;5056;5495;6317;6447	1312;1313;4727;4728;4729;7352;7353;9466;9467;9468;9469;9470;9471;9472;9473;10360;11903;11904;11905;12136	1394;1395;5070;5071;5072;7890;7891;10205;10206;10207;10208;10209;10210;10211;10212;11169;12856;12857;12858;13106	1394;5070;7890;10205;11169;12857;13106	63611	48124	100430	128520	46059	115290	113480	75586	88288	73287	15.957	15.5545	16.6158	16.9716	15.4912	16.8149	16.7921	16.2058	16.4299	16.1613	16.0451	15.3646
Q15746;Q15746-4;Q15746-5;Q15746-2;Q15746-3;Q15746-6;Q15746-11;Q15746-7	Q15746;Q15746-4;Q15746-5;Q15746-2;Q15746-3;Q15746-6	4;4;4;4;4;4;1;1	4;4;4;4;4;4;1;1	4;4;4;4;4;4;1;1	Myosin light chain kinase, smooth muscle;Myosin light chain kinase, smooth muscle, deglutamylated form	MYLK	sp|Q15746|MYLK_HUMAN Myosin light chain kinase, smooth muscle OS=Homo sapiens OX=9606 GN=MYLK PE=1 SV=4;sp|Q15746-4|MYLK_HUMAN Isoform 3B of Myosin light chain kinase, smooth muscle OS=Homo sapiens OX=9606 GN=MYLK;sp|Q15746-5|MYLK_HUMAN Isoform 4 of Myosin	4	4	4	210.71	1914	1914;1794;1841;1845;1863;1913;991;992	0	6.6466	14286000	4				1311	1869;1943;2366;4886	True;True;True;True	1916;1992;2431;5030	3565;3709;3710;4643;9382	3823;3979;3980;4984;10114	3823;3980;4984;10114	20726	15097	8933.3	7893.5	28230	5299.8	20025	11427	17604	7186.9	14.3392	13.882	13.125	12.9464	14.7849	12.3717	14.2895	13.4802	14.1036	12.8112	14.4273	13.6921
P42357;P42357-2;P42357-3	P42357;P42357-2	6;6;2	6;6;2	6;6;2	Histidine ammonia-lyase	HAL	sp|P42357|HUTH_HUMAN Histidine ammonia-lyase OS=Homo sapiens OX=9606 GN=HAL PE=1 SV=1;sp|P42357-2|HUTH_HUMAN Isoform 2 of Histidine ammonia-lyase OS=Homo sapiens OX=9606 GN=HAL	6	6	6	72.697	657	657;591;449	0	8.2217	31488000	7				825	1919;2523;5648;5649;7067;7334	True;True;True;True;True;True	1968;2594;5837;5838;7341;7624	3675;3676;4902;10954;10955;14046;14516	3945;3946;5255;11816;11817;15273;15769	3946;5255;11816;11817;15273;15769	39971	12863	83832	56313	17037	54943	12142	22634	16741	21720	15.2867	13.6509	16.3552	15.7812	14.0564	15.7456	13.5677	14.4662	14.0311	14.4067	15.3748	13.4611
Q96SB3	Q96SB3	2	2	2	Neurabin-2	PPP1R9B	sp|Q96SB3|NEB2_HUMAN Neurabin-2 OS=Homo sapiens OX=9606 GN=PPP1R9B PE=1 SV=3	2	2	2	89.333	817	817	0	5.134	5759300	3				1963	5445;6687	True;True	5626;6941	10553;13072;13073	11382;14112;14113	11382;14113	6480.1	3065.3	0	1617.7	6901.5	1087.7	3605.3	2233.6	4012.1	2113	12.6618	11.5818		10.6597	12.7527	10.0871	11.8159	11.1252	11.9701	11.0451	12.75	11.392
P09543;P09543-2	P09543;P09543-2	2;2	2;2	2;2	2,3-cyclic-nucleotide 3-phosphodiesterase	CNP	sp|P09543|CN37_HUMAN 2,3-cyclic-nucleotide 3-phosphodiesterase OS=Homo sapiens OX=9606 GN=CNP PE=1 SV=2;sp|P09543-2|CN37_HUMAN Isoform CNPI of 2,3-cyclic-nucleotide 3-phosphodiesterase OS=Homo sapiens OX=9606 GN=CNP	2	2	2	47.578	421	421;401	0	3.4743	21856000	4				516	2255;4841	True;True	2318;4981	4334;4335;9260;9261	4643;4644;9975;9976	4644;9976	10285	16932	17129	14624	9901.7	14316	11330	9681.1	15499	11271	13.3283	14.0475	14.0642	13.8361	13.2735	13.8053	13.4679	13.241	13.9199	13.4603	13.4164	13.8576
Q9UBI6	Q9UBI6	2	2	2	Guanine nucleotide-binding protein G(I)/G(S)/G(O) subunit gamma-12	GNG12	sp|Q9UBI6|GBG12_HUMAN Guanine nucleotide-binding protein G(I)/G(S)/G(O) subunit gamma-12 OS=Homo sapiens OX=9606 GN=GNG12 PE=1 SV=3	2	2	2	8.0061	72	72	0	65.173	6398000	3				2257	5506;6199	True;True	5687;6428;6429	10658;10659;12101;12102;12103;12104;12105;12106	11496;11497;11498;13069;13070;13071;13072;13073;13074	11496;13073	7607.9	2486.2	670.42	2375.3	2398	1465.6	4733.9	1064.4	0	1727.5	12.8933	11.2797	9.38892	11.2139	11.2276	10.5173	12.2088	10.0558		10.7545	12.9814	11.0899
A8K2U0;A8K2U0-2	A8K2U0	7;2	7;2	7;2	Alpha-2-macroglobulin-like protein 1	A2ML1	sp|A8K2U0|A2ML1_HUMAN Alpha-2-macroglobulin-like protein 1 OS=Homo sapiens OX=9606 GN=A2ML1 PE=1 SV=3	7	7	7	161.1	1454	1454;963	0	35.83	55748000	14				46	299;744;1683;2080;2123;2368;3199	True;True;True;True;True;True;True	303;761;1725;2133;2182;2433;3301	546;547;548;1418;1419;1420;3110;3111;3984;4117;4118;4645;4646;6237	579;580;581;1504;1505;1506;3293;3294;4271;4420;4421;4986;4987;6680	579;1506;3293;4271;4421;4986;6680	42442	33431	134810	88405	26056	83727	31267	33174	25811	38136	15.3732	15.0289	17.0406	16.4318	14.6693	16.3534	14.9324	15.0178	14.6557	15.2189	15.4614	14.839
P62070;P62070-2;P62070-3;P62070-4	P62070;P62070-2;P62070-3;P62070-4	3;3;3;3	3;3;3;3	3;3;3;3	Ras-related protein R-Ras2	RRAS2	sp|P62070|RRAS2_HUMAN Ras-related protein R-Ras2 OS=Homo sapiens OX=9606 GN=RRAS2 PE=1 SV=1;sp|P62070-2|RRAS2_HUMAN Isoform 2 of Ras-related protein R-Ras2 OS=Homo sapiens OX=9606 GN=RRAS2;sp|P62070-3|RRAS2_HUMAN Isoform 3 of Ras-related protein R-Ras2 OS=	3	3	3	23.399	204	204;127;169;210	0	62.109	16482000	4				993	4175;5228;7187	True;True;True	4294;5404;7465	8027;8028;10212;14244	8650;8651;11011;15482	8650;11011;15482	5272.9	6811.1	7270.9	4931.6	9295.5	3909	7668.5	4433.2	8768.4	5495.1	12.3644	12.7337	12.8279	12.2678	13.1823	11.9326	12.9047	12.1141	13.0981	12.4239	12.4525	12.5438
Q9H0U4;Q92928	Q9H0U4;Q92928	4;2	4;2	3;2	Ras-related protein Rab-1B;Putative Ras-related protein Rab-1C	RAB1B;RAB1C	sp|Q9H0U4|RAB1B_HUMAN Ras-related protein Rab-1B OS=Homo sapiens OX=9606 GN=RAB1B PE=1 SV=1;sp|Q92928|RAB1C_HUMAN Putative Ras-related protein Rab-1C OS=Homo sapiens OX=9606 GN=RAB1C PE=5 SV=2	4	4	3	22.171	201	201;201	0	6.0449	25504000	7				2076	4165;4291;7191;7256	True;True;True;True	4284;4408;7470;7536	8011;8012;8201;8202;14252;14349;14350	8634;8635;8834;8835;15490;15589;15590	8635;8834;15490;15590	5718.9	8465.6	7504	5597.7	3051.2	3581	12045	7029.2	12460	4549.2	12.4815	13.0474	12.8734	12.4506	11.5752	11.8061	13.5561	12.7791	13.605	12.1514	12.5697	12.8575
O00159;O00159-3;O00159-2	O00159;O00159-3;O00159-2	2;1;1	2;1;1	2;1;1	Unconventional myosin-Ic	MYO1C	sp|O00159|MYO1C_HUMAN Unconventional myosin-Ic OS=Homo sapiens OX=9606 GN=MYO1C PE=1 SV=4;sp|O00159-3|MYO1C_HUMAN Isoform 3 of Unconventional myosin-Ic OS=Homo sapiens OX=9606 GN=MYO1C;sp|O00159-2|MYO1C_HUMAN Isoform 2 of Unconventional myosin-Ic OS=Homo s	2	2	2	121.68	1063	1063;1044;1028	0	2.7025	10131000	3				167	447;3669	True;True	457;3786	868;7059;7060	930;7581;7582	930;7582	14815	9583.2	19695	22559	12543	11168	12855	10221	14729	16611	13.8548	13.2263	14.2655	14.4614	13.6146	13.4471	13.65	13.3192	13.8464	14.0199	13.9429	13.0364
P59998;P59998-3;P59998-4	P59998;P59998-3	6;5;1	6;5;1	1;1;1	Actin-related protein 2/3 complex subunit 4	ARPC4	sp|P59998|ARPC4_HUMAN Actin-related protein 2/3 complex subunit 4 OS=Homo sapiens OX=9606 GN=ARPC4 PE=1 SV=3;sp|P59998-3|ARPC4_HUMAN Isoform 3 of Actin-related protein 2/3 complex subunit 4 OS=Homo sapiens OX=9606 GN=ARPC4	6	6	1	19.667	168	168;187;78	0	6.2047	63479000	7				964	1649;2790;3185;4716;6204;6986	True;True;True;True;True;True	1691;2871;3286;4849;7255	3047;3048;5483;6218;6219;9011;13874	3229;3230;5873;6660;6661;9714;15086	3229;5873;6660;9714;15086	162680	66836	22774	26401	187780	13249	80366	44325	65474	38814	17.3117	16.0283	14.4751	14.6883	17.5187	13.6936	16.2943	15.4358	15.9986	15.2443	17.3998	15.8385
P36957;P36957-2	P36957;P36957-2	4;2	4;2	3;2	Dihydrolipoyllysine-residue succinyltransferase component of 2-oxoglutarate dehydrogenase complex, mitochondrial	DLST	sp|P36957|ODO2_HUMAN Dihydrolipoyllysine-residue succinyltransferase component of 2-oxoglutarate dehydrogenase complex, mitochondrial OS=Homo sapiens OX=9606 GN=DLST PE=1 SV=4;sp|P36957-2|ODO2_HUMAN Isoform 2 of Dihydrolipoyllysine-residue succinyltransfer	4	4	3	48.755	453	453;367	0	3.9457	58221000	6				797	2445;4136;6399;6509	True;True;True;True	2513;6635;6758	4776;4777;12461;12462;12743;12744	5123;5124;13454;13455;13764;13765	5123;13454;13764	40298	73474	58192	47038	38876	50872	39067	51577	52322	38371	15.2984	16.1649	15.8285	15.5215	15.2466	15.6346	15.2537	15.6544	15.6751	15.2277	15.3866	15.9751
O15357;O15357-2;Q92835;Q92835-3;Q92835-2	O15357;O15357-2	13;9;1;1;1	13;9;1;1;1	13;9;1;1;1	Phosphatidylinositol 3,4,5-trisphosphate 5-phosphatase 2	INPPL1	sp|O15357|SHIP2_HUMAN Phosphatidylinositol 3,4,5-trisphosphate 5-phosphatase 2 OS=Homo sapiens OX=9606 GN=INPPL1 PE=1 SV=2;sp|O15357-2|SHIP2_HUMAN Isoform 2 of Phosphatidylinositol 3,4,5-trisphosphate 5-phosphatase 2 OS=Homo sapiens OX=9606 GN=INPPL1	13	13	13	138.6	1258	1258;1016;1189;976;1188	0	20.687	73354000	14				224	8;443;1815;2254;2603;3037;3315;6319;6392;6469;6748;6791;6859	True;True;True;True;True;True;True;True;True;True;True;True;True	8;453;1861;2317;2677;3133;3418;6554;6628;6710;7004;7052;7122	13;860;3472;4333;5109;5964;6429;12318;12453;12612;13267;13439;13555	14;922;3726;4642;5476;6392;6393;6894;13300;13446;13616;14391;14595;14715	14;922;3726;4642;5476;6392;6894;13300;13446;13616;14391;14595;14715	15028	32297	17998	14902	15880	17769	12221	16754	20234	15382	13.8754	14.9791	14.1355	13.8632	13.9549	14.1171	13.5771	14.0322	14.3045	13.909	13.9635	14.7893
Q9C0C2;Q9C0C2-2	Q9C0C2;Q9C0C2-2	2;1	2;1	2;1	182 kDa tankyrase-1-binding protein	TNKS1BP1	sp|Q9C0C2|TB182_HUMAN 182 kDa tankyrase-1-binding protein OS=Homo sapiens OX=9606 GN=TNKS1BP1 PE=1 SV=4;sp|Q9C0C2-2|TB182_HUMAN Isoform 2 of 182 kDa tankyrase-1-binding protein OS=Homo sapiens OX=9606 GN=TNKS1BP1	2	2	2	181.79	1729	1729;778	0	2.6763	3534300	2				2058	5282;5344	True;True	5458;5523	10297;10402	11102;11213	11102;11213	3829.4	4390.5	4827.3	2156.1	5836.7	1594.7	6001.3	3235.6	5671	2237.3	11.9029	12.1002	12.237	11.0742	12.5109	10.6391	12.5511	11.6598	12.4694	11.1275	11.9911	11.9103
Q6E0U4-2;Q6E0U4-5;Q6E0U4-6;Q6E0U4-16	Q6E0U4-2;Q6E0U4-5;Q6E0U4-6;Q6E0U4-16	3;3;3;3	3;3;3;3	1;1;1;1	Dermokine	DMKN	sp|Q6E0U4-2|DMKN_HUMAN Isoform 2 of Dermokine OS=Homo sapiens OX=9606 GN=DMKN;sp|Q6E0U4-5|DMKN_HUMAN Isoform 5 of Dermokine OS=Homo sapiens OX=9606 GN=DMKN;sp|Q6E0U4-6|DMKN_HUMAN Isoform 6 of Dermokine OS=Homo sapiens OX=9606 GN=DMKN;sp|Q6E0U4-16|DMKN_HUMA	3	3	1	46.971	466	466;398;436;465	0	4.0304	68314000	3				1485	1330;1375;2562	True;True;True	1364;1409;2633	2475;2542;4999	2630;2700;5356	2630;2700;5356	4888.2	3066.6	16507	12077	3037.7	26891	7272.1	6971.8	7101	8605.9	12.2551	11.5824	14.0108	13.56	11.5688	14.7148	12.8282	12.7673	12.7938	13.0711	12.3432	11.3926
Q9Y3I0	Q9Y3I0	2	2	2	tRNA-splicing ligase RtcB homolog	RTCB	sp|Q9Y3I0|RTCB_HUMAN RNA-splicing ligase RtcB homolog OS=Homo sapiens OX=9606 GN=RTCB PE=1 SV=1	2	2	2	55.21	505	505	0.0039254	2.1349	4133200	2				2381	3937;6497	True;True	4069;6744	7674;12716	8272;13736	8272;13736	15757	20295	15468	15264	19817	16719	14211	14350	21363	13032	13.9437	14.3088	13.917	13.8978	14.2745	14.0292	13.7947	13.8088	14.3828	13.6698	14.0319	14.119
Q14980;Q14980-2;Q14980-4;Q14980-3;Q14980-5	Q14980;Q14980-2;Q14980-4;Q14980-3	19;19;17;17;7	19;19;17;17;7	19;19;17;17;7	Nuclear mitotic apparatus protein 1	NUMA1	sp|Q14980|NUMA1_HUMAN Nuclear mitotic apparatus protein 1 OS=Homo sapiens OX=9606 GN=NUMA1 PE=1 SV=2;sp|Q14980-2|NUMA1_HUMAN Isoform 2 of Nuclear mitotic apparatus protein 1 OS=Homo sapiens OX=9606 GN=NUMA1;sp|Q14980-4|NUMA1_HUMAN Isoform 4 of Nuclear mito	19	19	19	238.26	2115	2115;2101;1763;1776;979	0	75.691	53276000	23				1265	16;47;446;544;721;773;1165;1444;2409;3384;3387;3655;4712;4809;4833;5072;5073;5152;5711	True;True;True;True;True;True;True;True;True;True;True;True;True;True;True;True;True;True;True	16;47;456;553;739;790;1192;1479;2476;3489;3492;3772;4845;4946;4973;5227;5228;5316;5900	28;78;79;80;867;1037;1384;1469;1470;2163;2164;2669;4712;6533;6539;7038;9001;9181;9243;9737;9738;9931;11091	31;82;83;84;929;1109;1470;1558;1559;2298;2299;2836;5054;7000;7006;7559;9704;9887;9958;10488;10489;10691;11964	31;83;929;1109;1470;1559;2299;2836;5054;7000;7006;7559;9704;9887;9958;10488;10489;10691;11964	22443	16144	14723	13038	10299	12323	20156	10768	8008.2	14265	14.454	13.9787	13.8458	13.6704	13.3302	13.5891	14.2989	13.3945	12.9673	13.8002	14.5421	13.7889
Q15149;Q15149-4;Q15149-2;Q15149-6;Q15149-9;Q15149-7;Q15149-8;Q15149-5;Q15149-3	Q15149;Q15149-4;Q15149-2;Q15149-6;Q15149-9;Q15149-7;Q15149-8;Q15149-5;Q15149-3	101;100;100;100;100;100;100;100;99	101;100;100;100;100;100;100;100;99	99;98;98;98;98;98;98;98;97	Plectin	PLEC	sp|Q15149|PLEC_HUMAN Plectin OS=Homo sapiens OX=9606 GN=PLEC PE=1 SV=3;sp|Q15149-4|PLEC_HUMAN Isoform 4 of Plectin OS=Homo sapiens OX=9606 GN=PLEC;sp|Q15149-2|PLEC_HUMAN Isoform 2 of Plectin OS=Homo sapiens OX=9606 GN=PLEC;sp|Q15149-6|PLEC_HUMAN Isoform 6	101	101	99	531.78	4684	4684;4547;4574;4551;4533;4515;4525;4547;4570	0	315	825870000	149				1280	173;174;214;331;332;528;533;535;550;559;794;894;1068;1132;1133;1134;1135;1206;1219;1296;1319;1361;1511;1536;1607;1608;1613;1645;1667;1696;1742;1768;2034;2049;2320;2414;2425;2428;2439;2443;2627;3001;3381;3389;3622;3623;3624;3737;3738;3752;3772;3865;3872;3904;3907;3981;4186;4305;4464;4725;4816;4922;4925;4927;4928;4929;4958;4971;5087;5142;5172;5187;5241;5257;5272;5298;5310;5339;5350;5365;5427;5483;5…	True;True;True;True;True;True;True;True;True;True;True;True;True;True;True;True;True;True;True;True;True;True;True;True;True;True;True;True;True;True;True;True;True;True;True;True;True;True;True;True;True;True;True;True;True;True;True;True;True;True;True;True;True;True;True;True;True;True;True;True;True;True;True;True;True;True;True;True;True;True;True;True;True;True;True;True;True;True;True;True…	175;176;217;335;336;537;542;544;559;568;811;918;1093;1158;1159;1160;1161;1233;1247;1329;1352;1395;1549;1575;1648;1649;1654;1687;1709;1739;1789;1815;2085;2101;2384;2481;2492;2495;2506;2511;2701;3094;3486;3494;3736;3737;3738;3859;3860;3874;3894;3992;4001;4035;4038;4115;4304;4423;4587;4858;4954;5070;5073;5075;5076;5077;5107;5121;5243;5304;5341;5357;5417;5433;5448;5475;5487;5517;5529;5544;5608;5664;5…	315;316;317;401;607;608;1013;1021;1022;1024;1025;1045;1065;1066;1504;1505;1506;1696;2012;2113;2114;2115;2116;2229;2230;2231;2260;2421;2422;2455;2456;2518;2519;2520;2793;2844;2969;2970;2971;2972;2973;2978;3040;3079;3144;3325;3371;3372;3878;3940;4463;4464;4718;4745;4748;4762;4763;4773;5166;5167;5898;6530;6542;6968;6969;6970;7205;7206;7207;7208;7209;7234;7235;7268;7551;7552;7567;7624;7629;7630;7763;…	335;336;337;426;642;643;1084;1093;1094;1096;1097;1117;1139;1140;1593;1594;1595;1794;2141;2247;2248;2249;2250;2364;2365;2366;2397;2574;2575;2610;2611;2675;2676;2677;2966;3019;3149;3150;3151;3152;3153;3159;3221;3262;3333;3569;3618;3619;4152;4226;4774;4775;5060;5089;5092;5106;5107;5120;5535;5536;6319;6997;7009;7485;7486;7487;7736;7737;7738;7739;7740;7765;7766;7805;8139;8140;8155;8221;8226;8227;8372;…	335;337;426;642;643;1084;1093;1097;1117;1139;1595;1794;2141;2247;2248;2249;2250;2366;2397;2575;2610;2675;2966;3019;3151;3153;3159;3221;3262;3333;3569;3619;4152;4226;4774;5060;5089;5092;5107;5120;5535;6319;6997;7009;7485;7486;7487;7738;7740;7766;7805;8140;8155;8221;8227;8372;8667;8861;9222;9724;9900;10231;10236;10238;10241;10243;10315;10343;10509;10667;10851;10901;11028;11052;11085;11139;11155;111…	573370	661060	461550	433500	432150	377980	613350	497290	605370	376530	19.1291	19.3344	18.8161	18.7257	18.7212	18.528	19.2264	18.9237	19.2075	18.5224	19.2173	19.1446
O76039;O76039-1	O76039;O76039-1	3;3	3;3	3;3	Cyclin-dependent kinase-like 5	CDKL5	sp|O76039|CDKL5_HUMAN Cyclin-dependent kinase-like 5 OS=Homo sapiens OX=9606 GN=CDKL5 PE=1 SV=2;sp|O76039-1|CDKL5_HUMAN Isoform 2 of Cyclin-dependent kinase-like 5 OS=Homo sapiens OX=9606 GN=CDKL5	3	3	3	107.52	960	960;1030	0	3.0482	196390000	2				351	2988;4811;5910	True;True;True	3080;4948;6115	5879;9183;11542	6300;9889;12478	6300;9889;12478	84420	66883	27769	26044	118880	31986	45774	47065	44614	36526	16.3653	16.0294	14.7612	14.6687	16.8591	14.9652	15.4822	15.5224	15.4452	15.1566	16.4535	15.8395
P07910;P07910-2;P07910-4;P07910-3;O60812;B7ZW38;B2RXH8;P0DMR1	P07910;P07910-2;P07910-4;P07910-3;O60812;B7ZW38;B2RXH8;P0DMR1	12;12;10;7;6;6;6;6	12;12;10;7;6;6;6;6	12;12;10;7;6;6;6;6	Heterogeneous nuclear ribonucleoproteins C1/C2;Heterogeneous nuclear ribonucleoprotein C-like 1;Heterogeneous nuclear ribonucleoprotein C-like 3;Heterogeneous nuclear ribonucleoprotein C-like 2;Heterogeneous nuclear ribonucleoprotein C-like 4	HNRNPC;HNRNPCL1;HNRNPCL3;HNRNPCL2;HNRNPCL4	sp|P07910|HNRPC_HUMAN Heterogeneous nuclear ribonucleoproteins C1/C2 OS=Homo sapiens OX=9606 GN=HNRNPC PE=1 SV=4;sp|P07910-2|HNRPC_HUMAN Isoform C1 of Heterogeneous nuclear ribonucleoproteins C1/C2 OS=Homo sapiens OX=9606 GN=HNRNPC;sp|P07910-4|HNRPC_HUMAN	12	12	12	33.67	306	306;293;250;226;293;293;293;293	0	70.413	383180000	23				486	83;650;2207;2292;3237;3335;3611;4107;4310;5519;5528;7055	True;True;True;True;True;True;True;True;True;True;True;True	83;665;2269;2356;3338;3438;3725;4229;4428;5700;5708;7327	141;142;1258;1259;4265;4400;6294;6295;6457;6945;7935;8233;8234;8235;8236;8237;8238;10674;10688;10689;10690;14001	152;153;1340;1341;4572;4710;6742;6743;6923;7454;8556;8866;8867;8868;8869;8870;8871;11513;11528;11529;11530;11531;15225	152;1340;4572;4710;6743;6923;7454;8556;8871;11513;11528;15225	293030	179360	111050	73497	95199	87430	187830	100260	80312	104910	18.1607	17.4525	16.7608	16.1654	16.5387	16.4158	17.5191	16.6134	16.2933	16.6788	18.2488	17.2626
Q00610;Q00610-2;P53675;P53675-2	Q00610;Q00610-2	11;11;2;2	11;11;2;2	11;11;2;2	Clathrin heavy chain 1	CLTC	sp|Q00610|CLH1_HUMAN Clathrin heavy chain 1 OS=Homo sapiens OX=9606 GN=CLTC PE=1 SV=5;sp|Q00610-2|CLH1_HUMAN Isoform 2 of Clathrin heavy chain 1 OS=Homo sapiens OX=9606 GN=CLTC	11	11	11	191.61	1675	1675;1639;1640;1583	0	43.931	84308000	15				1078	98;1338;1720;2516;2703;3191;3205;4494;4500;6119;6780	True;True;True;True;True;True;True;True;True;True;True	98;1372;1764;2587;2777;3292;3307;4621;4627;6344;7039	164;2485;3192;3193;4894;5309;6225;6246;6247;8615;8616;8623;11945;11946;11947;13398	177;2641;3384;3385;5247;5684;6668;6689;6690;9294;9295;9302;12901;12902;12903;14550	177;2641;3384;5247;5684;6668;6689;9295;9302;12901;14550	25537	36388	41585	30678	19006	20870	46940	33175	52016	24755	14.6403	15.1512	15.3438	14.9049	14.2142	14.3491	15.5185	15.0178	15.6667	14.5954	14.7285	14.9613
Q9UKV8;Q9UKV8-2;Q9UL18	Q9UKV8;Q9UKV8-2;Q9UL18	2;2;1	2;2;1	2;2;1	Protein argonaute-2;Protein argonaute-1	AGO2;AGO1	sp|Q9UKV8|AGO2_HUMAN Protein argonaute-2 OS=Homo sapiens OX=9606 GN=AGO2 PE=1 SV=3;sp|Q9UKV8-2|AGO2_HUMAN Isoform 2 of Protein argonaute-2 OS=Homo sapiens OX=9606 GN=AGO2;sp|Q9UL18|AGO1_HUMAN Protein argonaute-1 OS=Homo sapiens OX=9606 GN=AGO1 PE=1 SV=3	2	2	2	97.207	859	859;825;857	0	2.7476	3458400	2				2303	776;5658	True;True	793;5847	1473;10973	1562;11835	1562;11835	4512.9	9500	8040.6	5323.3	4016.7	5478	6089.8	5709.8	6731.9	4049.3	12.1398	13.2137	12.9731	12.3781	11.9718	12.4194	12.5722	12.4792	12.7168	11.9835	12.228	13.0239
Q7Z417	Q7Z417	2	2	2	Nuclear fragile X mental retardation-interacting protein 2	NUFIP2	sp|Q7Z417|NUFP2_HUMAN Nuclear fragile X mental retardation-interacting protein 2 OS=Homo sapiens OX=9606 GN=NUFIP2 PE=1 SV=1	2	2	2	76.12	695	695	0	117.66	1076400	3				1574	4459;5605	True;True	4582;5789	8542;8543;10823	9214;9215;11671	9215;11671	1174.8	2050.4	2776.2	1466.6	1716.7	1201.5	1965.7	2567.4	0	0	10.1982	11.0017	11.4389	10.5183	10.7454	10.2306	10.9408	11.3261			10.2864	10.8118
P06576	P06576	5	5	5	ATP synthase subunit beta, mitochondrial	ATP5B	sp|P06576|ATPB_HUMAN ATP synthase subunit beta, mitochondrial OS=Homo sapiens OX=9606 GN=ATP5F1B PE=1 SV=3	5	5	5	56.559	529	529	0	8.1913	33181000	7				462	351;2973;3051;3060;3076	True;True;True;True;True	355;3065;3147;3157;3174	630;5858;5982;5983;5984;6006;6026	665;6278;6412;6413;6414;6437;6457	665;6278;6414;6437;6457	7026.5	9892.2	12294	6825.1	2912.4	6870.2	17479	9985.9	22456	2956.2	12.7786	13.2721	13.5857	12.7366	11.508	12.7461	14.0933	13.2857	14.4548	11.5295	12.8667	13.0822
P63104;P63104-2	P63104;P63104-2	7;5	7;5	6;4	14-3-3 protein zeta/delta	YWHAZ	sp|P63104|1433Z_HUMAN 14-3-3 protein zeta/delta OS=Homo sapiens OX=9606 GN=YWHAZ PE=1 SV=1;sp|P63104-2|1433Z_HUMAN Isoform 2 of 14-3-3 protein zeta/delta OS=Homo sapiens OX=9606 GN=YWHAZ	7	7	6	27.745	245	245;170	0	323.31	503820000	18				1036	1704;2046;2395;6135;7212;7348;7349	True;True;True;True;True;True;True	1748;2098;2462;6360;7492;7638;7639	3165;3166;3167;3168;3935;3936;4690;4691;11970;11971;11972;11973;14286;14287;14535;14536;14537	3357;3358;3359;3360;4221;4222;5031;5032;5033;12926;12927;12928;12929;15524;15525;15790;15791;15792	3360;4221;5031;12928;15524;15790;15792	163450	261570	202520	142420	120240	61946	273330	177860	286390	67310	17.3185	17.9968	17.6277	17.1198	16.8756	15.9187	18.0603	17.4404	18.1276	16.0385	17.4066	17.807
O15143	O15143	2	2	2	Actin-related protein 2/3 complex subunit 1B	ARPC1B	sp|O15143|ARC1B_HUMAN Actin-related protein 2/3 complex subunit 1B OS=Homo sapiens OX=9606 GN=ARPC1B PE=1 SV=3	2	2	2	40.949	372	372	0	55.657	24625000	4				215	659;4587	True;True	674;4716	1274;1275;8765;8766	1356;1357;9448;9449	1357;9448	37802	18519	9228	6248.4	45010	4309.8	19668	12757	23697	10787	15.2062	14.1767	13.1718	12.6093	15.458	12.0734	14.2636	13.639	14.5324	13.397	15.2943	13.9869
P26641;P26641-2	P26641;P26641-2	5;4	5;4	5;4	Elongation factor 1-gamma	EEF1G	sp|P26641|EF1G_HUMAN Elongation factor 1-gamma OS=Homo sapiens OX=9606 GN=EEF1G PE=1 SV=3;sp|P26641-2|EF1G_HUMAN Isoform 2 of Elongation factor 1-gamma OS=Homo sapiens OX=9606 GN=EEF1G	5	5	5	50.118	437	437;487	0	32.884	85207000	9				708	38;3284;3446;4727;4749	True;True;True;True;True	38;3386;3551;4860;4883	63;64;65;6378;6635;6636;9023;9065;9066	67;68;69;6839;7107;7108;9726;9768;9769	67;6839;7107;9726;9768	30129	31866	41543	28775	29956	22251	53631	39042	64406	23540	14.8789	14.9597	15.3423	14.8125	14.8706	14.4416	15.7108	15.2527	15.9749	14.5228	14.967	14.7699
Q9H0D6;Q9H0D6-2	Q9H0D6;Q9H0D6-2	2;2	2;2	2;2	5-3 exoribonuclease 2	XRN2	sp|Q9H0D6|XRN2_HUMAN 5-3 exoribonuclease 2 OS=Homo sapiens OX=9606 GN=XRN2 PE=1 SV=1;sp|Q9H0D6-2|XRN2_HUMAN Isoform 2 of 5-3 exoribonuclease 2 OS=Homo sapiens OX=9606 GN=XRN2	2	2	2	108.58	950	950;874	0	3.6404	9089400	3				2072	46;4572	True;True	46;4700	77;8743;8744	81;9426;9427	81;9426	2410.4	0	922.54	1340.1	1242.3	804.94	1512.5	1025.1	2387.2	890.8	11.2351		9.84947	10.3881	10.2788	9.65274	10.5627	10.0015	11.2211	9.79896	11.3232	10.3976
P15924;P15924-3;P15924-2	P15924;P15924-3;P15924-2	95;63;53	95;63;53	95;63;53	Desmoplakin	DSP	sp|P15924|DESP_HUMAN Desmoplakin OS=Homo sapiens OX=9606 GN=DSP PE=1 SV=3;sp|P15924-3|DESP_HUMAN Isoform DSPIa of Desmoplakin OS=Homo sapiens OX=9606 GN=DSP;sp|P15924-2|DESP_HUMAN Isoform DPII of Desmoplakin OS=Homo sapiens OX=9606 GN=DSP	95	95	95	331.77	2871	2871;2428;2272	0	323.31	4112300000	193				607	181;187;215;233;353;377;391;502;555;573;694;784;1048;1247;1548;1888;1952;2041;2159;2379;2396;2426;2430;2442;2950;3099;3125;3151;3172;3196;3326;3410;3411;3467;3517;3606;3627;3658;3693;3750;3795;3858;3859;3905;3914;3915;4288;4353;4384;4419;4436;4437;4447;4507;4522;4575;4576;4577;4601;4735;4784;4817;4879;4920;4963;4973;5058;5129;5131;5218;5221;5253;5321;5373;5400;5522;5744;5762;5887;6060;6098;6335;6…	True;True;True;True;True;True;True;True;True;True;True;True;True;True;True;True;True;True;True;True;True;True;True;True;True;True;True;True;True;True;True;True;True;True;True;True;True;True;True;True;True;True;True;True;True;True;True;True;True;True;True;True;True;True;True;True;True;True;True;True;True;True;True;True;True;True;True;True;True;True;True;True;True;True;True;True;True;True;True;True…	183;189;218;236;357;381;395;511;564;582;710;801;1073;1276;1587;1935;2001;2092;2220;2445;2446;2463;2493;2497;2510;3041;3198;3225;3251;3273;3298;3429;3515;3516;3572;3625;3720;3741;3775;3813;3872;3918;3983;3984;4036;4045;4046;4405;4470;4506;4541;4559;4560;4570;4634;4649;4703;4704;4705;4731;4868;4921;4955;5023;5068;5113;5123;5213;5285;5288;5394;5397;5429;5498;5552;5580;5703;5934;5954;6091;6092;6280;6…	327;328;329;330;340;341;342;402;403;404;405;406;431;632;666;667;683;960;961;962;963;1054;1055;1056;1093;1339;1340;1488;1981;1982;2304;2305;2306;2307;2308;2309;2857;2858;2859;2860;3596;3597;3598;3599;3600;3601;3602;3603;3721;3722;3723;3724;3725;3726;3727;3885;3886;4175;4176;4177;4663;4664;4665;4666;4667;4692;4746;4750;4770;4771;4772;5820;5821;5822;6082;6083;6132;6133;6169;6201;6234;6444;6445;6446;…	347;348;349;350;360;361;362;427;428;429;430;431;458;667;705;706;722;1030;1031;1032;1033;1126;1127;1128;1169;1170;1421;1422;1577;2109;2110;2441;2442;2443;2444;2445;2446;3032;3033;3034;3035;3857;3858;3859;3860;3861;3862;3863;3864;3991;3992;3993;3994;3995;3996;3997;4159;4160;4161;4479;4480;4481;5004;5005;5006;5007;5008;5034;5090;5094;5117;5118;5119;6237;6238;6239;6514;6515;6570;6571;6608;6640;6677;6…	350;361;430;458;667;705;722;1032;1128;1169;1422;1577;2110;2441;3033;3857;3997;4160;4481;5007;5034;5090;5094;5117;6237;6515;6570;6608;6640;6677;6911;7042;7043;7141;7238;7448;7491;7563;7646;7762;7843;7937;7939;8223;8235;8237;8831;8941;9083;9144;9176;9177;9192;9310;9338;9430;9431;9432;9509;9739;9838;9901;10105;10226;10325;10345;10466;10598;10627;10982;11002;11047;11172;11279;11313;11516;12043;12096;…	2403100	1068200	2958100	3833400	1304500	2459100	1958300	1235000	796730	1968100	21.1965	20.0268	21.4962	21.8702	20.3151	21.2297	20.9012	20.2361	19.6037	20.9084	21.2846	19.8369
P20700	P20700	9	8	7	Lamin-B1	LMNB1	sp|P20700|LMNB1_HUMAN Lamin-B1 OS=Homo sapiens OX=9606 GN=LMNB1 PE=1 SV=2	9	8	7	66.408	586	586	0	13.159	38485000	9				649	289;398;1754;3634;3849;3857;3924;4574;4924	True;True;True;False;True;True;True;True;True	293;403;1801;3749;3974;3982;4055;4702;5072	529;530;702;3346;6999;7000;7001;7002;7385;7396;7654;8746;9494	562;563;741;3592;7518;7519;7520;7521;7925;7936;8251;9429;10234	563;741;3592;7519;7925;7936;8251;9429;10234	25195	26545	23152	22625	10491	16846	34176	24693	23994	23336	14.6208	14.6962	14.4988	14.4656	13.3569	14.0401	15.0607	14.5918	14.5504	14.5103	14.709	14.5063
P60660;P60660-2	P60660;P60660-2	6;6	6;6	5;5	Myosin light polypeptide 6	MYL6	sp|P60660|MYL6_HUMAN Myosin light polypeptide 6 OS=Homo sapiens OX=9606 GN=MYL6 PE=1 SV=2;sp|P60660-2|MYL6_HUMAN Isoform Smooth muscle of Myosin light polypeptide 6 OS=Homo sapiens OX=9606 GN=MYL6	6	6	5	16.93	151	151;151	0	323.31	3346400000	26				968	428;802;1141;1327;2862;4409	True;True;True;True;True;True	437;438;819;1167;1361;2951;4531	830;831;832;833;834;835;836;837;838;1520;1521;1522;1523;1524;1525;2123;2124;2125;2126;2469;2470;2471;5646;5647;5648;5649;5650;5651;8457;8458;8459	890;891;892;893;894;895;896;897;898;899;900;1610;1611;1612;1613;1614;1615;1616;2257;2258;2259;2260;2624;2625;2626;6050;6051;6052;6053;6054;6055;6056;6057;9124;9125;9126;9127	895;1615;2257;2624;6051;9127	935360	358380	114240	113180	1003200	103840	320600	206070	316920	227540	19.8352	18.4511	16.8017	16.7883	19.9362	16.664	18.2904	17.6528	18.2738	17.7958	19.9233	18.2613
[truncated: 189 more rows]
[truncated: 16 more columns]
