# Supplementary material for: Functional characterization of C21ORF2 association with the NEK1 kinase mutated in human in diseases
Source: Life Sci Alliance. 2023 May 15;6(7):e202201740. doi: 10.26508/lsa.202201740 (PMC10185812; doi:10.26508/lsa.202201740)
Supplement: Supplementary file 4 [file LSA-2022-01740_TableS2.xlsx]

## Sheet: Description
Column	Description	Comments
Protein IDs	Raw output from MaxQuant
Majority protein IDs	Raw output from MaxQuant
Peptide counts (all)	Raw output from MaxQuant
Peptide counts (razor+unique)	Raw output from MaxQuant
Peptide counts (unique)	Raw output from MaxQuant
Protein names	Raw output from MaxQuant
Gene names	Raw output from MaxQuant
Fasta headers	Raw output from MaxQuant
Peptides	Raw output from MaxQuant
Razor + unique peptides	Raw output from MaxQuant
Unique peptides	Raw output from MaxQuant
Mol. weight [kDa]	Raw output from MaxQuant
Sequence length	Raw output from MaxQuant
Sequence lengths	Raw output from MaxQuant
Q-value	Raw output from MaxQuant
Score	Raw output from MaxQuant
Intensity	Raw output from MaxQuant
MS/MS count	Raw output from MaxQuant
Only identified by site	Raw output from MaxQuant
Reverse	Raw output from MaxQuant
Potential contaminant	Raw output from MaxQuant
id	Raw output from MaxQuant
Peptide IDs	Raw output from MaxQuant
Peptide is razor	Raw output from MaxQuant
Mod. peptide IDs	Raw output from MaxQuant
Evidence IDs	Raw output from MaxQuant
MS/MS IDs	Raw output from MaxQuant
Best MS/MS	Raw output from MaxQuant
Reporter intensity corrected 1 CB	Raw output from MaxQuant	IP from WT cells, replicate 1
Reporter intensity corrected 2 CB	Raw output from MaxQuant	IP from WT cells, replicate 2
Reporter intensity corrected 3 CB	Raw output from MaxQuant	IP from WT cells, replicate 3
Reporter intensity corrected 4 CB	Raw output from MaxQuant	IP from WT cells, replicate 4
Reporter intensity corrected 5 CB	Raw output from MaxQuant	IP from WT cells, replicate 5
Reporter intensity corrected 6 CB	Raw output from MaxQuant	IP from C21ORF2 KO cells, replicate 1
Reporter intensity corrected 7 CB	Raw output from MaxQuant	IP from C21ORF2 KO cells, replicate 2
Reporter intensity corrected 8 CB	Raw output from MaxQuant	IP from C21ORF2 KO cells, replicate 3
Reporter intensity corrected 9 CB	Raw output from MaxQuant	IP from C21ORF2 KO cells, replicate 4
Reporter intensity corrected 10 CB	Raw output from MaxQuant	IP from C21ORF2 KO cells, replicate 5
Int 1 CB	log2 Intensities	IP from WT cells, replicate 1
Int 2 CB	log2 Intensities	IP from WT cells, replicate 2
Int 3 CB	log2 Intensities	IP from WT cells, replicate 3
Int 4 CB	log2 Intensities	IP from WT cells, replicate 4
Int 5 CB	log2 Intensities	IP from WT cells, replicate 5
Int 6 CB	log2 Intensities	IP from C21ORF2 KO cells, replicate 1
Int 7 CB	log2 Intensities	IP from C21ORF2 KO cells, replicate 2
Int 8 CB	log2 Intensities	IP from C21ORF2 KO cells, replicate 3
Int 9 CB	log2 Intensities	IP from C21ORF2 KO cells, replicate 4
Int 10 CB	log2 Intensities	IP from C21ORF2 KO cells, replicate 5
MedImpInt 1 CB	Imputed and Normalized log2 Intensities	IP from WT cells, replicate 1
MedImpInt 2 CB	Imputed and Normalized log2 Intensities	IP from WT cells, replicate 2
MedImpInt 3 CB	Imputed and Normalized log2 Intensities	IP from WT cells, replicate 3
MedImpInt 4 CB	Imputed and Normalized log2 Intensities	IP from WT cells, replicate 4
MedImpInt 5 CB	Imputed and Normalized log2 Intensities	IP from WT cells, replicate 5
MedImpInt 6 CB	Imputed and Normalized log2 Intensities	IP from C21ORF2 KO cells, replicate 1
MedImpInt 7 CB	Imputed and Normalized log2 Intensities	IP from C21ORF2 KO cells, replicate 2
MedImpInt 8 CB	Imputed and Normalized log2 Intensities	IP from C21ORF2 KO cells, replicate 3
MedImpInt 9 CB	Imputed and Normalized log2 Intensities	IP from C21ORF2 KO cells, replicate 4
MedImpInt 10 CB	Imputed and Normalized log2 Intensities	IP from C21ORF2 KO cells, replicate 5
-log10_Pvalue_2 Sample_Welch_MedImpInt_CB/WT	-log 10 P value obtained using a 2 sample Welch test on the Imputed and Normalized Intensities
Sig_2 Sample_Welch_MedImpInt_CB/WT	Significance of the statistical test	"+" indicates the P value is lower or equal to 0.05
log2_FC_2 Sample_Welch_MedImpInt_CB/WT	log 2 Fold Change using the Imputed and Normalized Intensities
Group_2 Sample_Welch_MedImpInt_CB/WT	Quantification group	"CB" indicates the protein is significantly more abundant in C21ORF2, "WT" indicates the protein is significantly more abundant in WT
bh_corrected_-log10_Pvalue_2 Sample_Welch_MedImpInt_CB/WT	Benjamini Hochberg corrected P value (see above)
bh_corrected_Sig_2 Sample_Welch_MedImpInt_CB/WT	Significance of the statistical test after P value correction	"+" indicates the P value is lower or equal to 0.05
bh_log2_FC_2 Sample_Welch_MedImpInt_CB/WT	log 2 Fold Change using the Imputed and Normalized Intensities
bh_corrected_Group_2 Sample_Welch_MedImpInt_CB/WT	Quantification group after P value correction	"CB" indicates the protein is significantly more abundant in C21ORF2, "WT" indicates the protein is significantly more abundant in WT

## Sheet: proteinGroupsProcessed
Protein IDs	Majority protein IDs	Peptide counts (all)	Peptide counts (razor+unique)	Peptide counts (unique)	Protein names	Gene names	Fasta headers	Peptides	Razor + unique peptides	Unique peptides	Mol. weight [kDa]	Sequence length	Sequence lengths	Q-value	Score	Intensity	MS/MS count	Only identified by site	Reverse	Potential contaminant	id	Peptide IDs	Peptide is razor	Mod. peptide IDs	Evidence IDs	MS/MS IDs	Best MS/MS	Reporter intensity corrected 1 CB	Reporter intensity corrected 2 CB	Reporter intensity corrected 3 CB	Reporter intensity corrected 4 CB	Reporter intensity corrected 5 CB	Reporter intensity corrected 6 CB	Reporter intensity corrected 7 CB	Reporter intensity corrected 8 CB	Reporter intensity corrected 9 CB	Reporter intensity corrected 10 CB	Int 1 CB	Int 2 CB	Int 3 CB	Int 4 CB	Int 5 CB	Int 6 CB	Int 7 CB	Int 8 CB	Int 9 CB	Int 10 CB	MedImpInt 1 CB	MedImpInt 2 CB
Q96PY6;Q96PY6-2;Q96PY6-3;Q96PY6-4;Q96PY6-6;Q96PY6-5	Q96PY6;Q96PY6-2;Q96PY6-3;Q96PY6-4;Q96PY6-6	39;38;38;37;37;16	39;38;38;37;37;16	39;38;38;37;37;16	Serine/threonine-protein kinase Nek1	NEK1	sp|Q96PY6|NEK1_HUMAN Serine/threonine-protein kinase Nek1 OS=Homo sapiens OX=9606 GN=NEK1 PE=1 SV=2;sp|Q96PY6-2|NEK1_HUMAN Isoform 2 of Serine/threonine-protein kinase Nek1 OS=Homo sapiens OX=9606 GN=NEK1;sp|Q96PY6-3|NEK1_HUMAN Isoform 3 of Serine/threonin	39	39	39	142.83	1258	1258;1214;1286;1189;1242;527	0	323.31	1861500000	64				1951	196;366;511;965;1163;1773;1890;1900;1918;2382;2541;2694;2799;2853;3030;3113;3249;3487;3564;3578;4617;4731;4771;4914;5017;5198;5311;5314;5334;5542;5833;5855;5890;5943;6120;6448;6498;6998;7310	True;True;True;True;True;True;True;True;True;True;True;True;True;True;True;True;True;True;True;True;True;True;True;True;True;True;True;True;True;True;True;True;True;True;True;True;True;True;True	199;370;520;990;1189;1190;1820;1937;1949;1967;2449;2612;2768;2880;2942;3126;3213;3350;3593;3675;3676;3690;4748;4864;4907;5062;5172;5371;5488;5491;5511;5512;5724;5725;6033;6034;6059;6095;6151;6152;6345;6686;6745;6746;7267;7595	371;651;652;653;654;974;975;1815;1816;2157;2158;2159;2160;3381;3382;3383;3384;3605;3641;3671;3672;3673;3674;4676;4970;5297;5298;5500;5501;5628;5954;6109;6110;6316;6317;6700;6869;6870;6871;6892;6893;8849;8850;8851;8852;9030;9031;9032;9107;9480;9665;9666;10145;10146;10348;10349;10354;10355;10356;10378;10379;10380;10381;10382;10716;10717;10718;11377;11378;11379;11380;11381;11382;11451;11510;11511;11…	394;687;688;689;690;691;1044;1045;1924;1925;2292;2293;2294;2295;3628;3629;3630;3631;3866;3907;3941;3942;3943;3944;5017;5327;5672;5673;5890;5891;6029;6381;6546;6547;6765;6766;6767;7177;7376;7377;7378;7399;7400;9540;9541;9542;9543;9733;9734;9735;9810;10220;10413;10414;10934;10935;11156;11157;11163;11164;11165;11187;11188;11189;11190;11191;11558;11559;11560;12276;12277;12278;12279;12280;12281;12378;…	394;688;1044;1924;2292;3629;3866;3907;3944;5017;5327;5673;5890;6029;6381;6547;6767;7177;7377;7399;9541;9733;9810;10220;10414;10935;11157;11164;11191;11560;12280;12378;12445;12555;12904;13567;13739;15101;15722	1814400	1126700	686240	1124200	652670	38583	42901	51233	42377	41229	20.7911	20.1037	19.3884	20.1005	19.316	15.2357	15.3887	15.6448	15.371	15.3314	20.9593	20.1373
O43822-4;O43822;O43822-3;O43822-2	O43822-4;O43822;O43822-3;O43822-2	8;7;7;6	8;7;7;6	8;7;7;6	Protein C21orf2	C21orf2	sp|O43822-4|CF410_HUMAN Isoform 4 of Cilia- and flagella-associated protein 410 OS=Homo sapiens OX=9606 GN=CFAP410;sp|O43822|CF410_HUMAN Cilia- and flagella-associated protein 410 OS=Homo sapiens OX=9606 GN=CFAP410 PE=1 SV=1;sp|O43822-3|CF410_HUMAN Isoform	8	8	8	40.421	375	375;256;255;215	0	115.77	462210000	15				264	450;617;1529;1546;1618;2515;3443;3743	True;True;True;True;True;True;True;True	460;629;1568;1585;1659;2586;3548;3865	871;872;873;1187;1188;2834;2855;2986;2987;4893;6627;6628;6629;6630;7219	933;934;935;1267;1268;3009;3030;3167;3168;5246;7099;7100;7101;7102;7750	934;1267;3009;3030;3167;5246;7099;7750	361620	312620	167650	254100	149430	22116	34527	31739	25159	36627	18.4641	18.2541	17.3551	17.955	17.1891	14.4328	15.0754	14.954	14.6188	15.1606	18.6324	18.2877
P16403	P16403	7	7	1	Histone H1.2	HIST1H1C	sp|P16403|H12_HUMAN Histone H1.2 OS=Homo sapiens OX=9606 GN=H1-2 PE=1 SV=2	7	7	1	21.364	213	213	0	37.87	447310000	20				610	77;392;627;2618;3221;3228;5566	True;True;True;True;True;True;True	77;396;638;2692;3323;3330;5750	131;684;685;686;687;688;689;1203;1204;1205;5151;5152;5153;6266;6267;6276;10762;10763;10764	142;723;724;725;726;727;728;1285;1286;1287;5520;5521;5522;6709;6710;6719;11605;11606;11607;11608	142;723;1285;5520;6710;6719;11608	215870	187280	145640	163120	134410	564420	474150	486800	582680	481090	17.7198	17.5148	17.152	17.3156	17.0363	19.1064	18.855	18.893	19.1523	18.8759	17.8881	17.5484
P27348	P27348	5	4	4	14-3-3 protein theta	YWHAQ	sp|P27348|1433T_HUMAN 14-3-3 protein theta OS=Homo sapiens OX=9606 GN=YWHAQ PE=1 SV=1	5	4	4	27.764	245	245	0	37.44	88281000	8				709	781;1704;5167;7350;7358	True;False;True;True;True	798;1748;5335;7640;7648	1481;1482;1483;1484;3165;3166;3167;3168;10053;14538;14539;14557	1570;1571;1572;1573;3357;3358;3359;3360;10835;15793;15794;15813	1573;3360;10835;15794;15813	32295	30995	29916	26344	20287	23223	18417	7395.7	15978	13071	14.979	14.9197	14.8686	14.6852	14.3083	14.5033	14.1688	12.8525	13.9638	13.6741	15.1473	14.9533
P61626	P61626	3	3	3	Lysozyme C	LYZ	sp|P61626|LYSC_HUMAN Lysozyme C OS=Homo sapiens OX=9606 GN=LYZ PE=1 SV=1	3	3	3	16.537	148	148	0	74.167	87651000	4				989	707;6047;7210	True;True;True	723;724;6267;7489	1360;1361;1362;11805;11806;11807;14279	1446;1447;1448;12755;12756;12757;15517	1446;12755;15517	36795	29605	14590	28731	21849	13428	14693	9747	10272	11470	15.1672	14.8536	13.8327	14.8103	14.4153	13.713	13.8428	13.2507	13.3264	13.4856	15.3355	14.8872
P31946;P31946-2	P31946;P31946-2	4;4	3;3	3;3	14-3-3 protein beta/alpha;14-3-3 protein beta/alpha, N-terminally processed	YWHAB	sp|P31946|1433B_HUMAN 14-3-3 protein beta/alpha OS=Homo sapiens OX=9606 GN=YWHAB PE=1 SV=3;sp|P31946-2|1433B_HUMAN Isoform Short of 14-3-3 protein beta/alpha OS=Homo sapiens OX=9606 GN=YWHAB	4	3	3	28.082	246	246;244	0	129.36	47277000	5				754	782;1704;7360;7367	True;False;True;True	799;1748;7650;7657	1485;1486;3165;3166;3167;3168;14559;14570;14571	1574;1575;3357;3358;3359;3360;15815;15828;15829	1575;3360;15815;15828	34136	28858	25332	22871	21010	24568	15771	6619.1	16145	20416	15.059	14.8167	14.6287	14.4812	14.3588	14.5845	13.945	12.6924	13.9788	14.3174	15.2273	14.8503
O14732;O14732-2	O14732;O14732-2	2;2	2;2	2;2	Inositol monophosphatase 2	IMPA2	sp|O14732|IMPA2_HUMAN Inositol monophosphatase 2 OS=Homo sapiens OX=9606 GN=IMPA2 PE=1 SV=1;sp|O14732-2|IMPA2_HUMAN Isoform 2 of Inositol monophosphatase 2 OS=Homo sapiens OX=9606 GN=IMPA2	2	2	2	31.321	288	288;261	0	3.5031	6140900	2				196	463;7114	True;True	473;7388	899;14114	964;15342	964;15342	3070.6	3313.2	2232.2	3052.8	2510.4	2934.6	1880.4	809.59	2219.9	1666.5	11.5843	11.694	11.1243	11.5759	11.2937	11.5189	10.8768	9.66105	11.1163	10.7026	11.7526	11.7276
P81605;P81605-2	P81605;P81605-2	5;4	5;4	5;4	Dermcidin;Survival-promoting peptide;DCD-1	DCD	sp|P81605|DCD_HUMAN Dermcidin OS=Homo sapiens OX=9606 GN=DCD PE=1 SV=2;sp|P81605-2|DCD_HUMAN Isoform 2 of Dermcidin OS=Homo sapiens OX=9606 GN=DCD	5	5	5	11.284	110	110;121	0	9.6695	1190100000	19				1064	762;881;1707;2192;3560	True;True;True;True;True	779;903;1751;2254;3671	1453;1454;1664;1665;1666;1667;1668;3171;3172;3173;3174;3175;4239;4240;4241;4242;4243;6860;6861	1542;1543;1762;1763;1764;1765;1766;3363;3364;3365;3366;3367;4546;4547;4548;4549;4550;7365;7366	1542;1763;3367;4550;7366	615860	435310	254770	215290	328250	198050	299130	139680	233930	151960	19.2322	18.7317	17.9588	17.7159	18.3244	17.5955	18.1904	17.0918	17.8357	17.2133	19.4005	18.7653
P02788;P02788-2	P02788;P02788-2	7;7	6;6	6;6	Lactotransferrin;Lactoferricin-H;Kaliocin-1;Lactoferroxin-A;Lactoferroxin-B;Lactoferroxin-C	LTF	sp|P02788|TRFL_HUMAN Lactotransferrin OS=Homo sapiens OX=9606 GN=LTF PE=1 SV=6;sp|P02788-2|TRFL_HUMAN Isoform DeltaLf of Lactotransferrin OS=Homo sapiens OX=9606 GN=LTF	7	6	6	78.181	710	710;666	0	12.155	107990000	8				419	942;2243;3336;3815;5212;7058;7443	True;True;True;True;True;True;False	967;2306;3439;3938;5386;7330;7734	1776;4317;6458;7331;7332;10175;14008;14009;14679	1881;4625;6924;7869;7870;10964;15232;15233;15941	1881;4625;6924;7870;10964;15233;15941	58035	50335	31500	67224	42336	28678	32340	33651	27149	29091	15.8246	15.6193	14.9431	16.0367	15.3696	14.8077	14.981	15.0384	14.7286	14.8283	15.9929	15.6529
Q15746;Q15746-4;Q15746-5;Q15746-2;Q15746-3;Q15746-6;Q15746-11;Q15746-7	Q15746;Q15746-4;Q15746-5;Q15746-2;Q15746-3;Q15746-6	4;4;4;4;4;4;1;1	4;4;4;4;4;4;1;1	4;4;4;4;4;4;1;1	Myosin light chain kinase, smooth muscle;Myosin light chain kinase, smooth muscle, deglutamylated form	MYLK	sp|Q15746|MYLK_HUMAN Myosin light chain kinase, smooth muscle OS=Homo sapiens OX=9606 GN=MYLK PE=1 SV=4;sp|Q15746-4|MYLK_HUMAN Isoform 3B of Myosin light chain kinase, smooth muscle OS=Homo sapiens OX=9606 GN=MYLK;sp|Q15746-5|MYLK_HUMAN Isoform 4 of Myosin	4	4	4	210.71	1914	1914;1794;1841;1845;1863;1913;991;992	0	6.6466	14286000	4				1311	1869;1943;2366;4886	True;True;True;True	1916;1992;2431;5030	3565;3709;3710;4643;9382	3823;3979;3980;4984;10114	3823;3980;4984;10114	4045.8	5713.8	19382	4801.5	4519.7	947.59	2884.7	1513.6	2446.8	5361	11.9822	12.4802	14.2424	12.2293	12.142	9.88812	11.4942	10.5638	11.2567	12.3883	12.1505	12.5138
P61981	P61981	6	6	6	14-3-3 protein gamma;14-3-3 protein gamma, N-terminally processed	YWHAG	sp|P61981|1433G_HUMAN 14-3-3 protein gamma OS=Homo sapiens OX=9606 GN=YWHAG PE=1 SV=2	6	6	6	28.302	247	247	0	27.484	151110000	11				992	733;795;1103;4303;4628;7352	True;True;True;True;True;True	751;812;1130;4421;4761;7642	1402;1403;1404;1507;1508;2068;8224;8225;8899;8900;14543	1488;1489;1490;1596;1597;2199;8857;8858;9600;9601;15798	1488;1597;2199;8858;9600;15798	229270	176100	133830	151250	110420	211030	83307	35328	84074	99947	17.8067	17.426	17.03	17.2066	16.7526	17.6871	16.3462	15.1085	16.3594	16.6089	17.9749	17.4596
P31025;Q5VSP4	P31025	3;1	3;1	3;1	Lipocalin-1	LCN1	sp|P31025|LCN1_HUMAN Lipocalin-1 OS=Homo sapiens OX=9606 GN=LCN1 PE=1 SV=1	3	3	3	19.25	176	176;162	0	43.749	70790000	4				747	2436;4495;6221	True;True;True	2503;4622;6450	4758;4759;8617;12140	5102;5103;9296;13110	5102;9296;13110	33705	34944	17362	37021	14811	18851	22285	14482	8301.9	14715	15.0407	15.0928	14.0836	15.1761	13.8544	14.2024	14.4438	13.822	13.0192	13.845	15.2089	15.1264
Q96SB3	Q96SB3	2	2	2	Neurabin-2	PPP1R9B	sp|Q96SB3|NEB2_HUMAN Neurabin-2 OS=Homo sapiens OX=9606 GN=PPP1R9B PE=1 SV=3	2	2	2	89.333	817	817	0	5.134	5759300	3				1963	5445;6687	True;True	5626;6941	10553;13072;13073	11382;14112;14113	11382;14113	3953.9	9449.8	34131	10572	5025	2076.5	3770.4	1351.1	5579.3	5473.8	11.9491	13.2061	15.0588	13.368	12.2949	11.0199	11.8805	10.3999	12.4459	12.4183	12.1173	13.2397
P09493-5	P09493-5	14	4	3	Tropomyosin alpha-1 chain	TPM1	sp|P09493-5|TPM1_HUMAN Isoform 5 of Tropomyosin alpha-1 chain OS=Homo sapiens OX=9606 GN=TPM1	14	4	3	28.385	245	245	0	111.67	43305000	8				512	315;316;1409;1851;2752;3093;3094;3291;3471;3929;3930;5305;5710;5748	True;True;False;True;False;False;False;False;False;False;False;False;False;True	319;320;1443;1898;2831;3192;3193;3394;3576;4060;4061;5482;5899;5940	577;578;579;2594;2595;2596;2597;2598;3534;5401;5402;5403;5404;5405;5406;5407;5408;5409;5410;5411;5412;6070;6071;6072;6073;6074;6075;6076;6390;6672;6673;6674;7659;7660;7661;7662;10341;10342;11089;11090;11199;11200;11201;11202	610;611;612;2756;2757;2758;2759;2760;2761;3791;5789;5790;5791;5792;5793;5794;5795;5796;5797;5798;5799;5800;6502;6503;6504;6505;6506;6507;6508;6852;7145;7146;7147;7148;7149;8256;8257;8258;8259;11149;11150;11962;11963;12077;12078;12079;12080	610;611;2757;3791;5795;6506;6508;6852;7148;8258;8259;11150;11962;12078	3778.4	8844.9	27867	3309.2	4162.3	3147.7	4345.4	1042.9	2903.9	2222.7	11.8836	13.1106	14.7663	11.6923	12.0232	11.6201	12.0853	10.0264	11.5038	11.1181	12.0518	13.1442
Q9ULJ8;Q9ULJ8-3;Q9ULJ8-5;Q9ULJ8-4;Q9ULJ8-2	Q9ULJ8;Q9ULJ8-3;Q9ULJ8-5;Q9ULJ8-4	3;3;3;3;1	3;3;3;3;1	3;3;3;3;1	Neurabin-1	PPP1R9A	sp|Q9ULJ8|NEB1_HUMAN Neurabin-1 OS=Homo sapiens OX=9606 GN=PPP1R9A PE=1 SV=2;sp|Q9ULJ8-3|NEB1_HUMAN Isoform 3 of Neurabin-1 OS=Homo sapiens OX=9606 GN=PPP1R9A;sp|Q9ULJ8-5|NEB1_HUMAN Isoform 5 of Neurabin-1 OS=Homo sapiens OX=9606 GN=PPP1R9A;sp|Q9ULJ8-4|NEB	3	3	3	123.34	1098	1098;1374;1296;1253;387	0	3.2495	6574700	2				2310	1749;2698;6688	True;True;True	1796;2772;6942	3335;5303;13074	3579;5678;14114	3579;5678;14114	6380.9	8601.9	40108	8267.7	3167.6	2970.6	2115.4	2875	3447.3	7630.8	12.6395	13.0704	15.2916	13.0133	11.6292	11.5365	11.0467	11.4893	11.7513	12.8976	12.8078	13.104
Q9ULV4;Q9ULV4-2;Q9ULV4-3	Q9ULV4;Q9ULV4-2;Q9ULV4-3	12;12;12	12;12;12	12;12;12	Coronin-1C	CORO1C	sp|Q9ULV4|COR1C_HUMAN Coronin-1C OS=Homo sapiens OX=9606 GN=CORO1C PE=1 SV=1;sp|Q9ULV4-2|COR1C_HUMAN Isoform 2 of Coronin-1C OS=Homo sapiens OX=9606 GN=CORO1C;sp|Q9ULV4-3|COR1C_HUMAN Isoform 3 of Coronin-1C OS=Homo sapiens OX=9606 GN=CORO1C	12	12	12	53.248	474	474;480;527	0	119.46	1229200000	38				2316	804;1208;2859;3320;3360;4273;4318;4372;4393;5295;5663;6615	True;True;True;True;True;True;True;True;True;True;True;True	821;1235;2948;3423;3463;3464;4388;4436;4492;4493;4515;5472;5852;6868	1527;1528;2236;2237;2238;2239;2240;2241;2242;2243;2244;5639;5640;5641;5642;5643;6434;6491;6492;6493;6494;6495;6496;6497;8167;8168;8169;8170;8171;8172;8251;8252;8253;8390;8391;8392;8434;10323;10324;10325;10981;10982;10983;12950;12951;12952;12953	1618;1619;2372;2373;2374;2375;2376;2377;2378;2379;2380;6041;6042;6043;6044;6045;6046;6899;6957;6958;6959;6960;6961;6962;6963;6964;8797;8798;8799;8800;8801;8802;8884;8885;8886;9054;9055;9056;9057;9101;11131;11132;11133;11843;11844;11845;13987;13988;13989;13990	1619;2380;6042;6899;6961;8797;8886;9057;9101;11133;11843;13989	263610	593850	3676500	504130	274480	90546	111470	116570	197240	620920	18.008	19.1797	21.8099	18.9434	18.0663	16.4664	16.7663	16.8308	17.5896	19.244	18.1763	19.2133
Q9UBI6	Q9UBI6	2	2	2	Guanine nucleotide-binding protein G(I)/G(S)/G(O) subunit gamma-12	GNG12	sp|Q9UBI6|GBG12_HUMAN Guanine nucleotide-binding protein G(I)/G(S)/G(O) subunit gamma-12 OS=Homo sapiens OX=9606 GN=GNG12 PE=1 SV=3	2	2	2	8.0061	72	72	0	65.173	6398000	3				2257	5506;6199	True;True	5687;6428;6429	10658;10659;12101;12102;12103;12104;12105;12106	11496;11497;11498;13069;13070;13071;13072;13073;13074	11496;13073	1965.8	7670	4337.4	2828	7850.6	4239.8	1513	701.68	4254.1	1067.8	10.9409	12.905	12.0826	11.4656	12.9386	12.0498	10.5632	9.45467	12.0546	10.0604	11.1092	12.9386
Q9UPQ0;Q9UPQ0-4;Q9UPQ0-10;Q9UPQ0-2;Q9UPQ0-3;Q9UPQ0-6;Q9UPQ0-9;Q9UPQ0-8;Q9UPQ0-5;Q9UPQ0-7	Q9UPQ0;Q9UPQ0-4;Q9UPQ0-10;Q9UPQ0-2;Q9UPQ0-3;Q9UPQ0-6;Q9UPQ0-9;Q9UPQ0-8;Q9UPQ0-5	10;10;10;10;9;9;9;9;9;3	10;10;10;10;9;9;9;9;9;3	10;10;10;10;9;9;9;9;9;3	LIM and calponin homology domains-containing protein 1	LIMCH1	sp|Q9UPQ0|LIMC1_HUMAN LIM and calponin homology domains-containing protein 1 OS=Homo sapiens OX=9606 GN=LIMCH1 PE=1 SV=4;sp|Q9UPQ0-4|LIMC1_HUMAN Isoform 4 of LIM and calponin homology domains-containing protein 1 OS=Homo sapiens OX=9606 GN=LIMCH1;sp|Q9UPQ0	10	10	10	121.87	1083	1083;1069;1056;1057;1467;902;890;897;910;138	0	23.221	36626000	14				2336	808;903;1200;1641;1829;2528;2579;5584;5813;6835	True;True;True;True;True;True;True;True;True;True	826;927;1227;1683;1875;2599;2653;5768;6012;7098	1534;1708;2221;3034;3491;3492;3493;4911;4912;5062;10789;11346;13523;13524	1625;1806;2356;3215;3745;3746;3747;5264;5265;5428;11633;12243;14683;14684	1625;1806;2356;3215;3745;5265;5428;11633;12243;14684	6973.6	13837	70362	14582	9306.5	2128.6	5292.9	5152.5	5484.9	17115	12.7677	13.7562	16.1025	13.8319	13.184	11.0557	12.3698	12.3311	12.4212	14.063	12.9359	13.7898
O15144	O15144	5	5	5	Actin-related protein 2/3 complex subunit 2	ARPC2	sp|O15144|ARPC2_HUMAN Actin-related protein 2/3 complex subunit 2 OS=Homo sapiens OX=9606 GN=ARPC2 PE=1 SV=1	5	5	5	34.333	300	300	0	56.075	72569000	7				216	1116;1665;1666;2994;7299	True;True;True;True;True	1143;1707;1708;3087;7584	2086;3075;3076;3077;3078;5888;14456	2217;3258;3259;3260;3261;6309;15706	2217;3260;3261;6309;15706	45231	69194	638630	134900	104160	105870	34039	14188	30494	83629	15.465	16.0784	19.2846	17.0415	16.6684	16.6919	15.0549	13.7924	14.8962	16.3517	15.6333	16.112
P06753	P06753	16	2	2	Tropomyosin alpha-3 chain	TPM3	sp|P06753|TPM3_HUMAN Tropomyosin alpha-3 chain OS=Homo sapiens OX=9606 GN=TPM3 PE=1 SV=2	16	2	2	32.95	285	285	0	77.965	123010000	7				470	14;15;875;1397;2611;2612;2754;3093;3094;3290;3440;3471;3928;5305;5710;6089	True;True;False;False;False;False;False;False;False;False;False;False;False;False;False;False	14;15;896;1431;2685;2686;2833;3192;3193;3393;3545;3576;4059;5482;5899;6314	23;24;25;26;27;1653;1654;2574;5136;5137;5138;5139;5140;5141;5142;5414;5415;6070;6071;6072;6073;6074;6075;6076;6389;6624;6672;6673;6674;7658;10341;10342;11089;11090;11900	24;25;26;27;28;29;30;1751;1752;2732;2733;5505;5506;5507;5508;5509;5510;5511;5802;5803;6502;6503;6504;6505;6506;6507;6508;6850;6851;7096;7145;7146;7147;7148;7149;8255;11149;11150;11962;11963;12853	28;30;1751;2732;5506;5510;5803;6506;6508;6850;7096;7148;8255;11150;11962;12853	25999	51460	224980	28732	35560	23318	29751	12992	18234	37685	14.6662	15.6512	17.7794	14.8104	15.118	14.5092	14.8607	13.6653	14.1543	15.2017	14.8344	15.6848
P11413;P11413-2;P11413-3	P11413;P11413-2;P11413-3	2;2;1	2;2;1	2;2;1	Glucose-6-phosphate 1-dehydrogenase	G6PD	sp|P11413|G6PD_HUMAN Glucose-6-phosphate 1-dehydrogenase OS=Homo sapiens OX=9606 GN=G6PD PE=1 SV=4;sp|P11413-2|G6PD_HUMAN Isoform Long of Glucose-6-phosphate 1-dehydrogenase OS=Homo sapiens OX=9606 GN=G6PD;sp|P11413-3|G6PD_HUMAN Isoform 3 of Glucose-6-phos	2	2	2	59.256	515	515;561;545	0.007438	1.7165	4198100	2				556	229;1065	True;True	232;1090	427;2008	454;2137	454;2137	3118.7	3272.3	3709.2	3271.7	2779.3	1759.4	2520.5	1672.2	4245.8	0	11.6067	11.6761	11.8569	11.6758	11.4405	10.7809	11.2995	10.7075	12.0518		11.775	11.7097
Q92947;Q92947-2	Q92947;Q92947-2	2;2	2;2	2;2	Glutaryl-CoA dehydrogenase, mitochondrial	GCDH	sp|Q92947|GCDH_HUMAN Glutaryl-CoA dehydrogenase, mitochondrial OS=Homo sapiens OX=9606 GN=GCDH PE=1 SV=1;sp|Q92947-2|GCDH_HUMAN Isoform Short of Glutaryl-CoA dehydrogenase, mitochondrial OS=Homo sapiens OX=9606 GN=GCDH	2	2	2	48.127	438	438;428	0.002997	2.2021	1059200	2				1854	348;449	True;True	352;459	627;870	662;932	662;932	2095.7	2855.5	3164.4	3570.8	4003.2	997.95	3524.8	1847.5	2418.3	1963.7	11.0332	11.4795	11.6277	11.802	11.9669	9.96282	11.7833	10.8514	11.2398	10.9394	11.2015	11.5131
Q9GZZ8	Q9GZZ8	2	2	2	Extracellular glycoprotein lacritin	LACRT	sp|Q9GZZ8|LACRT_HUMAN Extracellular glycoprotein lacritin OS=Homo sapiens OX=9606 GN=LACRT PE=1 SV=1	2	2	2	14.246	138	138	0	5.6524	4142000	2				2068	4832;5664	True;True	4971;4972;5853	9241;9242;10984;10985	9956;9957;11846;11847	9956;11846	11597	11215	2964.4	12013	10746	5847.1	4266.5	5302.8	4520.9	3914.6	13.5015	13.4531	11.5335	13.5523	13.3915	12.5135	12.0588	12.3725	12.1424	11.9346	13.6697	13.4867
Q9UKV3;Q9UKV3-5;Q9UKV3-2;Q9UKV3-3	Q9UKV3;Q9UKV3-5;Q9UKV3-2;Q9UKV3-3	4;4;2;2	4;4;2;2	4;4;2;2	Apoptotic chromatin condensation inducer in the nucleus	ACIN1	sp|Q9UKV3|ACINU_HUMAN Apoptotic chromatin condensation inducer in the nucleus OS=Homo sapiens OX=9606 GN=ACIN1 PE=1 SV=2;sp|Q9UKV3-5|ACINU_HUMAN Isoform 4 of Apoptotic chromatin condensation inducer in the nucleus OS=Homo sapiens OX=9606 GN=ACIN1;sp|Q9UKV3	4	4	4	151.86	1341	1341;1328;614;583	0	31.26	5925900	4				2302	2170;2655;5633;6602	True;True;True;True	2232;2729;5822;6854	4210;5204;5205;10931;12914	4515;5573;5574;11793;13950	4515;5574;11793;13950	0	1129.7	0	0	1326.5	4051.4	2338.3	3621.7	7566.5	4242.6		10.1417			10.3734	11.9842	11.1912	11.8225	12.8854	12.0507	10.1975	10.1753
P13489	P13489	5	5	5	Ribonuclease inhibitor	RNH1	sp|P13489|RINI_HUMAN Ribonuclease inhibitor OS=Homo sapiens OX=9606 GN=RNH1 PE=1 SV=2	5	5	5	49.973	461	461	0	52.921	41787000	9				573	1611;1677;1690;3431;7034	True;True;True;True;True	1652;1719;1733;3536;7305	2976;3096;3097;3134;3135;3136;6608;13970	3156;3157;3279;3280;3323;3324;3325;7078;15194	3156;3279;3324;7078;15194	11720	10755	11956	12176	10834	22369	27500	31356	36060	45062	13.5167	13.3927	13.5454	13.5718	13.4033	14.4492	14.7471	14.9365	15.1381	15.4596	13.6849	13.4263
Q14980;Q14980-2;Q14980-4;Q14980-3;Q14980-5	Q14980;Q14980-2;Q14980-4;Q14980-3	19;19;17;17;7	19;19;17;17;7	19;19;17;17;7	Nuclear mitotic apparatus protein 1	NUMA1	sp|Q14980|NUMA1_HUMAN Nuclear mitotic apparatus protein 1 OS=Homo sapiens OX=9606 GN=NUMA1 PE=1 SV=2;sp|Q14980-2|NUMA1_HUMAN Isoform 2 of Nuclear mitotic apparatus protein 1 OS=Homo sapiens OX=9606 GN=NUMA1;sp|Q14980-4|NUMA1_HUMAN Isoform 4 of Nuclear mito	19	19	19	238.26	2115	2115;2101;1763;1776;979	0	75.691	53276000	23				1265	16;47;446;544;721;773;1165;1444;2409;3384;3387;3655;4712;4809;4833;5072;5073;5152;5711	True;True;True;True;True;True;True;True;True;True;True;True;True;True;True;True;True;True;True	16;47;456;553;739;790;1192;1479;2476;3489;3492;3772;4845;4946;4973;5227;5228;5316;5900	28;78;79;80;867;1037;1384;1469;1470;2163;2164;2669;4712;6533;6539;7038;9001;9181;9243;9737;9738;9931;11091	31;82;83;84;929;1109;1470;1558;1559;2298;2299;2836;5054;7000;7006;7559;9704;9887;9958;10488;10489;10691;11964	31;83;929;1109;1470;1559;2299;2836;5054;7000;7006;7559;9704;9887;9958;10488;10489;10691;11964	41883	41906	34980	28975	29756	148240	79522	91106	161440	71404	15.3541	15.3549	15.0942	14.8225	14.8609	17.1776	16.2791	16.4753	17.3006	16.1237	15.5223	15.3885
Q99880;Q96A08	Q99880;Q96A08	9;5	9;5	0;0	Histone H2B type 1-L;Histone H2B type 1-A	HIST1H2BL;HIST1H2BA	sp|Q99880|H2B1L_HUMAN Histone H2B type 1-L OS=Homo sapiens OX=9606 GN=H2BC13 PE=1 SV=3;sp|Q96A08|H2B1A_HUMAN Histone H2B type 1-A OS=Homo sapiens OX=9606 GN=H2BC1 PE=1 SV=3	9	9	0	13.952	126	126;127	0	20.246	3573800000	16				1992	476;1578;1848;2697;2903;3259;3649;4181;5207	True;True;True;True;True;True;True;True;True	486;1618;1895;2771;2993;3360;3765;5380	919;920;2912;3528;5302;5721;6333;7026;7027;7028;10159;10160;10161;10162;10163;10164;10165	987;988;3092;3785;5677;6132;6133;6789;7545;7546;7547;10948;10949;10950;10951;10952;10953;10954	987;3092;3785;5677;6133;6789;7546;10953	343740	405390	285040	203590	156200	2522000	853000	1460800	2562100	615380	18.391	18.629	18.1208	17.6353	17.253	21.2661	19.7022	20.4783	21.2889	19.2311	18.5592	18.6626
Q9Y5B9	Q9Y5B9	3	3	3	FACT complex subunit SPT16	SUPT16H	sp|Q9Y5B9|SP16H_HUMAN FACT complex subunit SPT16 OS=Homo sapiens OX=9606 GN=SUPT16H PE=1 SV=1	3	3	3	119.91	1047	1047	0	4.4051	1595000	3				2399	512;1525;1604	True;True;True	521;1564;1645	976;2827;2963	1046;3002;3143	1046;3002;3143	7763.3	10009	17098	6750.2	5981.9	34310	17092	25684	40868	19186	12.9225	13.289	14.0615	12.7207	12.5464	15.0663	14.061	14.6486	15.3187	14.2278	13.0907	13.3226
P26599;P26599-2;P26599-3	P26599;P26599-2;P26599-3	4;4;4	3;3;3	3;3;3	Polypyrimidine tract-binding protein 1	PTBP1	sp|P26599|PTBP1_HUMAN Polypyrimidine tract-binding protein 1 OS=Homo sapiens OX=9606 GN=PTBP1 PE=1 SV=1;sp|P26599-2|PTBP1_HUMAN Isoform 2 of Polypyrimidine tract-binding protein 1 OS=Homo sapiens OX=9606 GN=PTBP1;sp|P26599-3|PTBP1_HUMAN Isoform 3 of Polypy	4	3	3	57.221	531	531;550;557	0	6.0868	29867000	4				706	1518;2808;4025;6977	False;True;True;True	1557;2890;4150;7245	2809;2810;5534;5535;7809;7810;13858	2982;2983;5930;5931;8423;8424;15069	2983;5930;8424;15069	1388.9	3066.7	3166.5	2696.3	2846.1	6092.3	6040.5	5005.2	11031	8969.5	10.4397	11.5825	11.6287	11.3968	11.4748	12.5728	12.5605	12.2892	13.4293	13.1308	10.608	11.6161
P16104;Q7L7L0;Q9BTM1-2;P20671;Q96QV6;Q96KK5;Q6FI13;P04908;Q93077;Q99878;Q16777;Q9BTM1;Q8IUE6;P0C0S8;REV__Q8NB25-3;REV__Q8NB25-4;REV__Q8NB25-2;REV__Q8NB25	P16104;Q7L7L0;Q9BTM1-2;P20671;Q96QV6;Q96KK5;Q6FI13;P04908;Q93077;Q99878;Q16777;Q9BTM1;Q8IUE6;P0C0S8	4;2;2;2;2;2;2;2;2;2;2;2;2;2;1;1;1;1	4;2;2;2;2;2;2;2;2;2;2;2;2;2;1;1;1;1	3;1;1;1;1;1;1;1;1;1;1;1;1;1;1;1;1;1	Histone H2AX;Histone H2A type 3;Histone H2A.J;Histone H2A type 1-D;Histone H2A type 1-A;Histone H2A type 1-H;Histone H2A type 2-A;Histone H2A type 1-B/E;Histone H2A type 1-C;Histone H2A type 1-J;Histone H2A type 2-C;Histone H2A type 2-B;Histone H2A type 1	H2AFX;HIST3H2A;H2AFJ;HIST1H2AD;HIST1H2AA;HIST1H2AH;HIST2H2AA3;HIST1H2AB;HIST1H2AC;HIST1H2AJ;HIST2H2AC;HIST2H2AB;HIST1H2AG	sp|P16104|H2AX_HUMAN Histone H2AX OS=Homo sapiens OX=9606 GN=H2AX PE=1 SV=2;sp|Q7L7L0|H2A3_HUMAN Histone H2A type 3 OS=Homo sapiens OX=9606 GN=H2AW PE=1 SV=3;sp|Q9BTM1-2|H2AJ_HUMAN Isoform 2 of Histone H2A.J OS=Homo sapiens OX=9606 GN=H2AJ;sp|P20671|H2A1D_	4	4	3	15.144	143	143;130;151;130;131;128;130;130;130;128;129;129;130;130;1116;971;1056;1140	0	5.9956	543280000	10				609	302;710;4308;6576	True;True;True;True	307;727;4426;6825	555;556;557;558;1366;1367;1368;8231;12849;12850	588;589;590;591;1452;1453;1454;8864;13871;13872	588;1453;8864;13871	53604	60287	45643	34140	31663	384430	135880	207470	387260	92247	15.7101	15.8796	15.4781	15.0592	14.9505	18.5524	17.052	17.6625	18.5629	16.4932	15.8783	15.9132
P68431;Q71DI3;Q16695;Q5TEC6;P84243;Q6NXT2	P68431;Q71DI3;Q16695;Q5TEC6	3;2;2;2;1;1	3;2;2;2;1;1	3;2;2;2;1;1	Histone H3.1;Histone H3.2;Histone H3.1t;Histone H3	HIST1H3A;HIST2H3A;HIST3H3;HIST2H3PS2	sp|P68431|H31_HUMAN Histone H3.1 OS=Homo sapiens OX=9606 GN=H3C1 PE=1 SV=2;sp|Q71DI3|H32_HUMAN Histone H3.2 OS=Homo sapiens OX=9606 GN=H3C15 PE=1 SV=3;sp|Q16695|H31T_HUMAN Histone H3.1t OS=Homo sapiens OX=9606 GN=H3-4 PE=1 SV=3;sp|Q5TEC6|H3PS2_HUMAN Histon	3	3	3	15.404	136	136;136;136;136;136;135	0	5.8477	33088000	3				1048	2087;5446;7406	True;True;True	2140;5627;7696	3997;10554;14619	4285;11383;15878	4285;11383;15878	15284	17298	11514	8013.4	4501.4	78540	27022	39319	85910	20558	13.8997	14.0783	13.4911	12.9682	12.1362	16.2611	14.7218	15.2629	16.3905	14.3274	14.068	14.1119
O75367;O75367-2;O75367-3	O75367;O75367-2;O75367-3	3;3;3	3;3;3	3;3;3	Core histone macro-H2A.1	H2AFY	sp|O75367|H2AY_HUMAN Core histone macro-H2A.1 OS=Homo sapiens OX=9606 GN=MACROH2A1 PE=1 SV=4;sp|O75367-2|H2AY_HUMAN Isoform 1 of Core histone macro-H2A.1 OS=Homo sapiens OX=9606 GN=MACROH2A1;sp|O75367-3|H2AY_HUMAN Isoform 3 of Core histone macro-H2A.1 OS=H	3	3	3	39.617	372	372;369;371	0	14.567	20703000	5				319	73;375;5157	True;True;True	73;379;5325	122;123;124;664;10013	130;131;132;133;703;10780	131;703;10780	9315.1	8086.1	8343.1	8683.8	4998.2	63649	22345	39534	55674	14667	13.1854	12.9812	13.0264	13.0841	12.2872	15.9579	14.4477	15.2708	15.7647	13.8403	13.3536	13.0148
P62805	P62805	6	6	6	Histone H4	HIST1H4A	sp|P62805|H4_HUMAN Histone H4 OS=Homo sapiens OX=9606 GN=H4C1 PE=1 SV=2	6	6	6	11.367	103	103	0	12.263	3634800000	19				1014	883;1101;1102;3120;6686;6863	True;True;True;True;True;True	905;1128;1129;3220;6940;7126	1670;1671;1672;1673;1674;2063;2064;2065;2066;2067;6120;6121;13069;13070;13071;13559;13560;13561	1768;1769;1770;1771;1772;2193;2194;2195;2196;2197;2198;6558;6559;14109;14110;14111;14719;14720;14721	1771;2193;2195;6558;14110;14719	274900	369020	246550	169270	348920	2007100	691190	1095800	1967100	429180	18.0685	18.4933	17.9115	17.369	18.4125	20.9367	19.3987	20.0636	20.9076	18.7112	18.2368	18.5269
Q15424;Q15424-3;Q15424-2;Q15424-4;Q14151	Q15424;Q15424-3;Q15424-2;Q15424-4;Q14151	5;5;5;5;3	5;5;5;5;3	5;5;5;5;3	Scaffold attachment factor B1;Scaffold attachment factor B2	SAFB;SAFB2	sp|Q15424|SAFB1_HUMAN Scaffold attachment factor B1 OS=Homo sapiens OX=9606 GN=SAFB PE=1 SV=4;sp|Q15424-3|SAFB1_HUMAN Isoform 3 of Scaffold attachment factor B1 OS=Homo sapiens OX=9606 GN=SAFB;sp|Q15424-2|SAFB1_HUMAN Isoform 2 of Scaffold attachment factor	5	5	5	102.64	915	915;917;848;916;953	0	62.456	18523000	8				1297	143;238;352;1838;5557	True;True;True;True;True	143;241;356;1885;5741	249;250;438;631;3509;3510;10747;10748	264;265;466;666;3764;3765;11590;11591	264;466;666;3764;11590	12135	7281.5	10829	10207	6951.3	24986	21358	20315	57465	17045	13.5669	12.83	13.4026	13.3173	12.7631	14.6088	14.3825	14.3103	15.8104	14.0571	13.7351	12.8636
Q1KMD3	Q1KMD3	3	3	3	Heterogeneous nuclear ribonucleoprotein U-like protein 2	HNRNPUL2	sp|Q1KMD3|HNRL2_HUMAN Heterogeneous nuclear ribonucleoprotein U-like protein 2 OS=Homo sapiens OX=9606 GN=HNRNPUL2 PE=1 SV=1	3	3	3	85.104	747	747	0	10.327	1172500	4				1346	1908;3753;5599	True;True;True	1957;3875;5784	3656;7236;10818	3924;7767;7768;11666	3924;7768;11666	2168.9	0	896.73	2481.3	0	7047.4	4186.9	3896.5	15200	4476.6	11.0827		9.80853	11.2769		12.7829	12.0317	11.928	13.8918	12.1282	11.251	8.98378
Q8N684;Q8N684-2;Q8N684-3	Q8N684;Q8N684-2;Q8N684-3	3;3;3	3;3;3	3;3;3	Cleavage and polyadenylation specificity factor subunit 7	CPSF7	sp|Q8N684|CPSF7_HUMAN Cleavage and polyadenylation specificity factor subunit 7 OS=Homo sapiens OX=9606 GN=CPSF7 PE=1 SV=1;sp|Q8N684-2|CPSF7_HUMAN Isoform 2 of Cleavage and polyadenylation specificity factor subunit 7 OS=Homo sapiens OX=9606 GN=CPSF7;sp|Q8	3	3	3	52.049	471	471;462;514	0	3.341	6689800	4				1700	708;5018;6155	True;True;True	725;5173;6381	1363;1364;9667;12009	1449;1450;10415;12965	1449;10415;12965	985.11	2952	0	1040.7	0	2849	5120.6	4223.7	4881.9	3874.6	9.94414	11.5275		10.0233		11.4762	12.3221	12.0443	12.2532	11.9198	10.1124	11.5611
P11388;P11388-2;P11388-3;P11388-4;Q02880;Q02880-2	P11388;P11388-2;P11388-3;P11388-4;Q02880;Q02880-2	2;2;2;2;1;1	2;2;2;2;1;1	2;2;2;2;1;1	DNA topoisomerase 2-alpha;DNA topoisomerase 2-beta	TOP2A;TOP2B	sp|P11388|TOP2A_HUMAN DNA topoisomerase 2-alpha OS=Homo sapiens OX=9606 GN=TOP2A PE=1 SV=3;sp|P11388-2|TOP2A_HUMAN Isoform 2 of DNA topoisomerase 2-alpha OS=Homo sapiens OX=9606 GN=TOP2A;sp|P11388-3|TOP2A_HUMAN Isoform 3 of DNA topoisomerase 2-alpha OS=Hom	2	2	2	174.38	1531	1531;1557;1567;1612;1626;1621	0	2.7074	2150700	2				555	1941;3430	True;True	1990;3535	3707;6607	3977;7077	3977;7077	2261	720.85	4377.8	0	1693.2	7449.9	5690.6	4981.2	11241	3136.8	11.1427	9.49356	12.096		10.7255	12.863	12.4744	12.2823	13.4565	11.6151	11.311	9.52716
P22626;P22626-2	P22626;P22626-2	11;10	11;10	11;10	Heterogeneous nuclear ribonucleoproteins A2/B1	HNRNPA2B1	sp|P22626|ROA2_HUMAN Heterogeneous nuclear ribonucleoproteins A2/B1 OS=Homo sapiens OX=9606 GN=HNRNPA2B1 PE=1 SV=2;sp|P22626-2|ROA2_HUMAN Isoform A2 of Heterogeneous nuclear ribonucleoproteins A2/B1 OS=Homo sapiens OX=9606 GN=HNRNPA2B1	11	11	11	37.429	353	353;341	0	213.46	567350000	19				667	1280;2296;2299;2328;2340;2348;2926;4470;5618;6436;7329	True;True;True;True;True;True;True;True;True;True;True	1310;2360;2363;2393;2405;2413;3016;4593;5805;6673;7618;7619	2371;2372;2373;4404;4405;4408;4498;4499;4500;4518;4519;4520;4535;5755;5756;8566;10903;12515;12516;12517;12518;14508;14509	2517;2518;2519;4714;4715;4718;4816;4817;4818;4838;4839;4840;4855;6168;6169;9240;11758;13509;13510;13511;13512;15760;15761;15762	2517;4714;4718;4816;4838;4855;6168;9240;11758;13511;15762	78224	63106	61331	57777	42822	189820	109440	128110	468840	109080	16.2553	15.9455	15.9043	15.8182	15.3861	17.5343	16.7398	16.967	18.8387	16.735	16.4236	15.9791
P38159;P38159-2;Q96E39;P38159-3	P38159;P38159-2;Q96E39	13;13;9;2	13;13;9;2	13;13;9;2	RNA-binding motif protein, X chromosome;RNA-binding motif protein, X chromosome, N-terminally processed;RNA binding motif protein, X-linked-like-1	RBMX;RBMXL1	sp|P38159|RBMX_HUMAN RNA-binding motif protein, X chromosome OS=Homo sapiens OX=9606 GN=RBMX PE=1 SV=3;sp|P38159-2|RBMX_HUMAN Isoform 2 of RNA-binding motif protein, X chromosome OS=Homo sapiens OX=9606 GN=RBMX;sp|Q96E39|RMXL1_HUMAN RNA binding motif prote	13	13	13	42.331	391	391;378;390;196	0	23.51	192930000	18				801	408;1192;1194;1215;1271;1292;2334;2491;3531;5448;5500;6844;7262	True;True;True;True;True;True;True;True;True;True;True;True;True	413;1219;1221;1243;1301;1325;2399;2561;3639;5629;5681;7107;7542	717;2205;2206;2207;2209;2255;2361;2417;4511;4853;6773;6774;6775;10557;10558;10651;13534;14357	757;2340;2341;2342;2344;2391;2506;2570;4830;5203;7254;7255;7256;11386;11387;11489;14694;15598	757;2340;2344;2391;2506;2570;4830;5203;7255;11386;11489;14694;15598	72581	61590	51830	47833	36346	177290	101070	127330	432820	86689	16.1473	15.9104	15.6615	15.5457	15.1495	17.4358	16.625	16.9582	18.7234	16.4036	16.3156	15.944
P09874	P09874	2	2	2	Poly [ADP-ribose] polymerase 1	PARP1	sp|P09874|PARP1_HUMAN Poly [ADP-ribose] polymerase 1 OS=Homo sapiens OX=9606 GN=PARP1 PE=1 SV=4	2	2	2	113.08	1014	1014	0	2.8411	11052000	2				521	225;2510	True;True	228;2581	419;4887	446;5240	446;5240	10795	10760	18905	6365.6	5613.9	35944	18479	26890	46081	12683	13.3981	13.3934	14.2065	12.6361	12.4548	15.1335	14.1736	14.7148	15.4919	13.6306	13.5663	13.427
P34932;P34932-2	P34932;P34932-2	5;3	5;3	5;3	Heat shock 70 kDa protein 4	HSPA4	sp|P34932|HSP74_HUMAN Heat shock 70 kDa protein 4 OS=Homo sapiens OX=9606 GN=HSPA4 PE=1 SV=4;sp|P34932-2|HSP74_HUMAN Isoform 2 of Heat shock 70 kDa protein 4 OS=Homo sapiens OX=9606 GN=HSPA4	5	5	5	94.33	840	840;148	0	9.8348	13729000	6				769	231;261;287;5914;7173	True;True;True;True;True	234;265;291;6119;7451	429;480;527;11546;14217;14218	456;512;560;12482;15450;15451	456;512;560;12482;15451	7936.4	10415	8159.9	6120.6	7744.7	26298	19719	12609	19441	25288	12.9543	13.3464	12.9943	12.5795	12.919	14.6827	14.2673	13.6222	14.2468	14.6262	13.1225	13.38
P40227;P40227-2;Q92526;Q92526-3;Q92526-2	P40227;P40227-2;Q92526;Q92526-3	4;3;2;2;1	4;3;2;2;1	4;3;2;2;1	T-complex protein 1 subunit zeta;T-complex protein 1 subunit zeta-2	CCT6A;CCT6B	sp|P40227|TCPZ_HUMAN T-complex protein 1 subunit zeta OS=Homo sapiens OX=9606 GN=CCT6A PE=1 SV=3;sp|P40227-2|TCPZ_HUMAN Isoform 2 of T-complex protein 1 subunit zeta OS=Homo sapiens OX=9606 GN=CCT6A;sp|Q92526|TCPW_HUMAN T-complex protein 1 subunit zeta-2 O	4	4	4	58.024	531	531;486;530;493;485	0	24.929	25051000	6				814	2315;3009;4717;5569	True;True;True;True	2379;3102;4850;5753	4456;5909;5910;9012;10767;10768	4767;6331;6332;9715;11611;11612	4767;6332;9715;11611	14962	20996	23498	17705	16060	39811	41029	32198	39515	53938	13.869	14.3578	14.5203	14.1119	13.9712	15.2809	15.3244	14.9747	15.2701	15.719	14.0373	14.3914
Q07955;Q07955-3;Q07955-2	Q07955;Q07955-3;Q07955-2	6;5;5	6;5;5	6;5;5	Serine/arginine-rich splicing factor 1	SRSF1	sp|Q07955|SRSF1_HUMAN Serine/arginine-rich splicing factor 1 OS=Homo sapiens OX=9606 GN=SRSF1 PE=1 SV=2;sp|Q07955-3|SRSF1_HUMAN Isoform ASF-3 of Serine/arginine-rich splicing factor 1 OS=Homo sapiens OX=9606 GN=SRSF1;sp|Q07955-2|SRSF1_HUMAN Isoform ASF-2 o	6	6	6	27.744	248	248;201;292	0	13.939	29648000	7				1133	849;962;970;987;1329;5641	True;True;True;True;True;True	869;987;995;1012;1363;5830	1602;1812;1822;1855;2473;2474;10946	1697;1921;1931;1969;2628;2629;11808	1697;1921;1931;1969;2629;11808	18750	19820	17188	15418	12631	36974	32507	26607	49441	37395	14.1946	14.2747	14.0691	13.9123	13.6247	15.1742	14.9885	14.6995	15.5934	15.1906	14.3629	14.3083
P78371;P78371-2	P78371;P78371-2	5;4	5;4	5;4	T-complex protein 1 subunit beta	CCT2	sp|P78371|TCPB_HUMAN T-complex protein 1 subunit beta OS=Homo sapiens OX=9606 GN=CCT2 PE=1 SV=4;sp|P78371-2|TCPB_HUMAN Isoform 2 of T-complex protein 1 subunit beta OS=Homo sapiens OX=9606 GN=CCT2	5	5	5	57.488	535	535;488	0	23.807	32288000	6				1055	646;877;1374;2186;4389	True;True;True;True;True	661;898;1408;2248;4511	1252;1656;2541;4230;4231;8427	1334;1754;2699;4536;4537;9094	1334;1754;2699;4536;9094	6688.3	11515	9075.1	7638.8	6570	17072	16935	12255	18440	23190	12.7074	13.4912	13.1477	12.8991	12.6817	14.0593	14.0477	13.5811	14.1706	14.5012	12.8757	13.5248
Q15365	Q15365	5	5	2	Poly(rC)-binding protein 1	PCBP1	sp|Q15365|PCBP1_HUMAN Poly(rC)-binding protein 1 OS=Homo sapiens OX=9606 GN=PCBP1 PE=1 SV=2	5	5	2	37.497	356	356	0	11.365	65511000	8				1288	1841;1917;2892;3065;4842	True;True;True;True;True	1888;1966;2981;3163;4982	3514;3515;3670;5698;6012;9262;9263	3769;3770;3771;3940;6105;6443;9977;9978	3771;3940;6105;6443;9977	27295	28781	29143	24895	20103	74223	50111	32854	58312	60424	14.7363	14.8128	14.8309	14.6036	14.2951	16.1796	15.6128	15.0038	15.8315	15.8828	14.9046	14.8464
P48643;P48643-2	P48643;P48643-2	2;2	2;2	2;2	T-complex protein 1 subunit epsilon	CCT5	sp|P48643|TCPE_HUMAN T-complex protein 1 subunit epsilon OS=Homo sapiens OX=9606 GN=CCT5 PE=1 SV=1;sp|P48643-2|TCPE_HUMAN Isoform 2 of T-complex protein 1 subunit epsilon OS=Homo sapiens OX=9606 GN=CCT5	2	2	2	59.67	541	541;448	0	3.1598	12341000	2				868	1230;2878	True;True	1258;2967	2274;5671	2411;6077	2411;6077	5216.7	5577.8	4670.7	3187	2931.5	10291	9468.8	5603.7	8895.4	12253	12.3489	12.4455	12.1894	11.638	11.5174	13.3291	13.209	12.4522	13.1188	13.5808	12.5172	12.4791
P04040	P04040	11	11	11	Catalase	CAT	sp|P04040|CATA_HUMAN Catalase OS=Homo sapiens OX=9606 GN=CAT PE=1 SV=3	11	11	11	59.755	527	527	0	323.31	216110000	19				424	150;265;1287;2060;2110;2111;3522;3712;3852;4460;5280	True;True;True;True;True;True;True;True;True;True;True	151;269;1318;2113;2165;2166;3630;3833;3977;4583;5456	265;485;2389;3957;3958;4077;4078;4079;4080;6762;7169;7389;7390;7391;8544;8545;8546;10294;10295	280;517;2539;4243;4244;4375;4376;4377;4378;7243;7700;7929;7930;7931;9216;9217;9218;11099;11100	280;517;2539;4244;4375;4377;7243;7700;7929;9216;11100	96012	101790	72666	82267	72566	49639	77473	51400	61103	57889	16.5509	16.6352	16.149	16.328	16.147	15.5992	16.2414	15.6495	15.899	15.821	16.7192	16.6688
P20700	P20700	9	8	7	Lamin-B1	LMNB1	sp|P20700|LMNB1_HUMAN Lamin-B1 OS=Homo sapiens OX=9606 GN=LMNB1 PE=1 SV=2	9	8	7	66.408	586	586	0	13.159	38485000	9				649	289;398;1754;3634;3849;3857;3924;4574;4924	True;True;True;False;True;True;True;True;True	293;403;1801;3749;3974;3982;4055;4702;5072	529;530;702;3346;6999;7000;7001;7002;7385;7396;7654;8746;9494	562;563;741;3592;7518;7519;7520;7521;7925;7936;8251;9429;10234	563;741;3592;7519;7925;7936;8251;9429;10234	15488	18576	13627	12272	11566	39103	25854	20707	27563	25399	13.9189	14.1812	13.7342	13.5831	13.4976	15.255	14.6581	14.3378	14.7504	14.6325	14.0871	14.2148
P17987	P17987	6	6	6	T-complex protein 1 subunit alpha	TCP1	sp|P17987|TCPA_HUMAN T-complex protein 1 subunit alpha OS=Homo sapiens OX=9606 GN=TCP1 PE=1 SV=1	6	6	6	60.343	556	556	0	23.354	17480000	7				630	255;1762;2908;4059;4729;5967	True;True;True;True;True;True	258;1809;2998;4185;4862;6178	464;3357;5729;7870;9025;9026;11662	494;3603;6141;8489;9728;9729;12603	494;3603;6141;8489;9728;12603	6521	10518	7538.3	5911.6	4667.5	16143	14644	14517	13966	24184	12.6709	13.3606	12.88	12.5293	12.1884	13.9786	13.838	13.8255	13.7696	14.5618	12.8391	13.3942
Q09666	Q09666	104	104	104	Neuroblast differentiation-associated protein AHNAK	AHNAK	sp|Q09666|AHNK_HUMAN Neuroblast differentiation-associated protein AHNAK OS=Homo sapiens OX=9606 GN=AHNAK PE=1 SV=2	104	104	104	629.09	5890	5890	0	323.31	1360100000	179				1144	113;114;121;149;152;197;198;268;388;505;508;520;755;986;1905;2020;2214;2215;2221;2232;2233;2234;2235;2236;2237;2238;2239;2263;2264;2265;2266;2267;2268;2271;2360;2362;2363;2374;2473;2480;2481;2485;2494;2495;2558;2576;2712;2927;2928;3110;3130;3131;3132;3133;3134;3135;3136;3137;3434;3479;3482;3489;3617;3710;3728;3730;3766;3863;4012;4043;4180;5850;5954;6239;6769;6770;6771;6772;6773;6774;6775;6776;677…	True;True;True;True;True;True;True;True;True;True;True;True;True;True;True;True;True;True;True;True;True;True;True;True;True;True;True;True;True;True;True;True;True;True;True;True;True;True;True;True;True;True;True;True;True;True;True;True;True;True;True;True;True;True;True;True;True;True;True;True;True;True;True;True;True;True;True;True;True;True;True;True;True;True;True;True;True;True;True;True…	114;115;122;150;153;200;201;272;392;514;517;529;772;1011;1954;2071;2277;2278;2284;2295;2296;2297;2298;2299;2300;2301;2302;2326;2327;2328;2329;2330;2331;2334;2425;2427;2428;2440;2542;2549;2550;2554;2564;2565;2629;2650;2787;3017;3018;3210;3230;3231;3232;3233;3234;3235;3236;3237;3539;3585;3588;3595;3731;3831;3849;3851;3888;3990;4139;4169;4299;6054;6163;6469;7028;7029;7030;7031;7032;7033;7034;7035;70…	203;204;205;206;214;215;216;217;218;263;264;267;268;372;373;374;375;491;492;493;679;967;968;971;987;1437;1438;1853;1854;3651;3652;3855;4279;4280;4281;4289;4301;4302;4303;4304;4305;4306;4307;4308;4309;4310;4311;4312;4345;4346;4347;4348;4349;4350;4351;4352;4353;4354;4355;4356;4357;4358;4365;4366;4634;4638;4639;4656;4823;4824;4836;4837;4842;4856;4857;4858;4993;5048;5326;5327;5328;5757;5758;5759;6104…	218;219;220;221;229;230;231;232;233;278;279;282;283;395;396;397;398;399;523;524;525;718;1037;1038;1041;1057;1523;1524;1525;1966;1967;1968;3919;3920;4129;4586;4587;4588;4596;4608;4609;4610;4611;4612;4613;4614;4615;4616;4617;4618;4619;4654;4655;4656;4657;4658;4659;4660;4661;4662;4663;4664;4665;4666;4667;4674;4675;4975;4979;4980;4997;5171;5172;5186;5187;5192;5206;5207;5208;5350;5412;5702;5703;5704;6…	218;220;229;279;283;395;396;525;718;1037;1041;1057;1525;1967;3920;4129;4586;4588;4596;4609;4610;4611;4614;4615;4617;4618;4619;4654;4656;4659;4660;4661;4663;4674;4975;4979;4980;4997;5171;5186;5187;5192;5206;5208;5350;5412;5703;6170;6172;6540;6580;6581;6582;6584;6585;6586;6588;6589;7081;7165;7169;7179;7464;7695;7724;7726;7796;8137;8407;8451;8658;12372;12578;13144;14529;14532;14533;14534;14536;14537…	456500	508600	520260	417380	372580	1379200	859890	833420	898650	964840	18.8003	18.9562	18.9889	18.671	18.5072	20.3954	19.7138	19.6687	19.7774	19.8799	18.9685	18.9898
Q9H0U4;Q92928	Q9H0U4;Q92928	4;2	4;2	3;2	Ras-related protein Rab-1B;Putative Ras-related protein Rab-1C	RAB1B;RAB1C	sp|Q9H0U4|RAB1B_HUMAN Ras-related protein Rab-1B OS=Homo sapiens OX=9606 GN=RAB1B PE=1 SV=1;sp|Q92928|RAB1C_HUMAN Putative Ras-related protein Rab-1C OS=Homo sapiens OX=9606 GN=RAB1C PE=5 SV=2	4	4	3	22.171	201	201;201	0	6.0449	25504000	7				2076	4165;4291;7191;7256	True;True;True;True	4284;4408;7470;7536	8011;8012;8201;8202;14252;14349;14350	8634;8635;8834;8835;15490;15589;15590	8635;8834;15490;15590	22495	20434	22505	18702	20992	50463	39161	26643	35230	44836	14.4573	14.3187	14.458	14.1909	14.3576	15.6229	15.2571	14.7015	15.1045	15.4524	14.6256	14.3523
Q86VP6;Q86VP6-2	Q86VP6;Q86VP6-2	3;2	3;2	3;2	Cullin-associated NEDD8-dissociated protein 1	CAND1	sp|Q86VP6|CAND1_HUMAN Cullin-associated NEDD8-dissociated protein 1 OS=Homo sapiens OX=9606 GN=CAND1 PE=1 SV=2;sp|Q86VP6-2|CAND1_HUMAN Isoform 2 of Cullin-associated NEDD8-dissociated protein 1 OS=Homo sapiens OX=9606 GN=CAND1	3	3	3	136.37	1230	1230;1062	0	6.1104	6325100	3				1611	19;6032;6427	True;True;True	19;6251;6663	31;11776;12503	34;12725;13497	34;12725;13497	9683.1	8528.2	8855.3	9195.3	5205.3	22586	17045	12509	15174	20120	13.2413	13.058	13.1123	13.1667	12.3458	14.4631	14.0571	13.6107	13.8893	14.2963	13.4095	13.0916
P61978;P61978-2;P61978-3	P61978;P61978-2;P61978-3	10;10;10	10;10;10	10;10;10	Heterogeneous nuclear ribonucleoprotein K	HNRNPK	sp|P61978|HNRPK_HUMAN Heterogeneous nuclear ribonucleoprotein K OS=Homo sapiens OX=9606 GN=HNRNPK PE=1 SV=1;sp|P61978-2|HNRPK_HUMAN Isoform 2 of Heterogeneous nuclear ribonucleoprotein K OS=Homo sapiens OX=9606 GN=HNRNPK;sp|P61978-3|HNRPK_HUMAN Isoform 3 o	10	10	10	50.976	463	463;464;440	0	323.31	266500000	18				991	1019;1726;2549;2718;2915;4076;4279;5332;6241;7205	True;True;True;True;True;True;True;True;True;True	1044;1770;2620;2795;3005;4201;4396;5509;6471;7484	1909;1910;1911;3202;3203;3204;4979;5342;5343;5743;7889;8189;10376;12175;12176;12177;12178;12179;14271	2025;2026;2027;3395;3396;3397;5336;5720;5721;6156;8508;8509;8822;11185;13147;13148;13149;13150;13151;15509	2027;3397;5336;5720;6156;8509;8822;11185;13148;15509	75303	98962	88502	68139	67510	211490	155430	116970	286040	203590	16.2004	16.5946	16.4334	16.0562	16.0428	17.6902	17.2459	16.8358	18.1259	17.6353	16.3687	16.6282
P07237	P07237	13	13	13	Protein disulfide-isomerase	P4HB	sp|P07237|PDIA1_HUMAN Protein disulfide-isomerase OS=Homo sapiens OX=9606 GN=P4HB PE=1 SV=3	13	13	13	57.116	508	508	0	27.979	202900000	15				475	200;976;1240;3605;4038;4341;4490;5798;6128;6168;6669;6757;7343	True;True;True;True;True;True;True;True;True;True;True;True;True	203;1001;1269;3719;4164;4458;4617;5996;6353;6397;6923;7013;7633	377;1840;2293;2294;6938;7831;8282;8610;8611;11324;11958;11959;12061;13043;13282;14529	401;1953;2430;2431;7447;8445;8915;9289;9290;12221;12914;12915;13026;14082;14407;15784	401;1953;2430;7447;8445;8915;9289;12221;12915;13026;14082;14407;15784	96131	91287	119780	94579	75577	187190	165420	113700	156000	195490	16.5527	16.4781	16.87	16.5292	16.2057	17.5141	17.3358	16.7949	17.2512	17.5767	16.721	16.5117
O95758-1;O95758;O95758-2;O95758-4;O95758-7;O95758-6;O95758-5	O95758-1;O95758;O95758-2;O95758-4;O95758-7;O95758-6;O95758-5	5;4;4;4;4;4;4	5;4;4;4;4;4;4	3;3;3;3;3;3;3	Polypyrimidine tract-binding protein 3	PTBP3	sp|O95758-1|PTBP3_HUMAN Isoform 1 of Polypyrimidine tract-binding protein 3 OS=Homo sapiens OX=9606 GN=PTBP3;sp|O95758|PTBP3_HUMAN Polypyrimidine tract-binding protein 3 OS=Homo sapiens OX=9606 GN=PTBP3 PE=1 SV=2;sp|O95758-2|PTBP3_HUMAN Isoform 2 of Polypy	5	5	3	56.501	521	521;552;547;558;457;524;555	0	9.1883	52238000	5				376	935;1518;2802;4171;6230	True;True;True;True;True	960;1557;2883;6459	1765;2809;2810;5504;12161	1870;2982;2983;5894;13133	1870;2983;5894;13133	15602	13278	10400	12910	10517	31331	27800	21255	28126	22146	13.9294	13.6968	13.3443	13.6562	13.3604	14.9353	14.7628	14.3755	14.7796	14.4348	14.0977	13.7304
Q00610;Q00610-2;P53675;P53675-2	Q00610;Q00610-2	11;11;2;2	11;11;2;2	11;11;2;2	Clathrin heavy chain 1	CLTC	sp|Q00610|CLH1_HUMAN Clathrin heavy chain 1 OS=Homo sapiens OX=9606 GN=CLTC PE=1 SV=5;sp|Q00610-2|CLH1_HUMAN Isoform 2 of Clathrin heavy chain 1 OS=Homo sapiens OX=9606 GN=CLTC	11	11	11	191.61	1675	1675;1639;1640;1583	0	43.931	84308000	15				1078	98;1338;1720;2516;2703;3191;3205;4494;4500;6119;6780	True;True;True;True;True;True;True;True;True;True;True	98;1372;1764;2587;2777;3292;3307;4621;4627;6344;7039	164;2485;3192;3193;4894;5309;6225;6246;6247;8615;8616;8623;11945;11946;11947;13398	177;2641;3384;3385;5247;5684;6668;6689;6690;9294;9295;9302;12901;12902;12903;14550	177;2641;3384;5247;5684;6668;6689;9295;9302;12901;14550	29562	36750	35033	29963	33049	92786	51552	54874	58494	75782	14.8515	15.1655	15.0964	14.8709	15.0123	16.5016	15.6537	15.7438	15.836	16.2096	15.0197	15.1991
O43175	O43175	3	3	3	D-3-phosphoglycerate dehydrogenase	PHGDH	sp|O43175|SERA_HUMAN D-3-phosphoglycerate dehydrogenase OS=Homo sapiens OX=9606 GN=PHGDH PE=1 SV=4	3	3	3	56.65	533	533	0	220.8	16112000	5				237	317;2336;3039	True;True;True	321;2401;3135	580;581;4513;4514;5966	613;614;4832;4833;6395	614;4833;6395	4616.6	4813.9	7292.1	4237.1	4483.8	9971.5	12754	6308.8	11927	14739	12.1726	12.233	12.8321	12.0489	12.1305	13.2836	13.6387	12.6231	13.5419	13.8474	12.3409	12.2666
Q9UMS4	Q9UMS4	2	2	2	Pre-mRNA-processing factor 19	PRPF19	sp|Q9UMS4|PRP19_HUMAN Pre-mRNA-processing factor 19 OS=Homo sapiens OX=9606 GN=PRPF19 PE=1 SV=1	2	2	2	55.18	504	504	0	18.4	1090800	2				2320	5065;6461	True;True	5220;6702	9729;12599	10479;13602	10479;13602	14941	13438	11272	10782	11309	33026	20996	23723	45318	26392	13.867	13.714	13.4605	13.3963	13.4652	15.0113	14.3578	14.534	15.4678	14.6878	14.0353	13.7476
P14868;P14868-2	P14868;P14868-2	8;8	8;8	8;8	Aspartate--tRNA ligase, cytoplasmic	DARS	sp|P14868|SYDC_HUMAN Aspartate--tRNA ligase, cytoplasmic OS=Homo sapiens OX=9606 GN=DARS1 PE=1 SV=2;sp|P14868-2|SYDC_HUMAN Isoform 2 of Aspartate--tRNA ligase, cytoplasmic OS=Homo sapiens OX=9606 GN=DARS1	8	8	8	57.136	501	501;401	0	18.2	41260000	10				596	730;1335;1971;2088;2251;2981;3209;3725	True;True;True;True;True;True;True;True	748;1369;2021;2141;2314;3073;3311;3846	1394;2482;3760;3998;4328;4329;4330;5872;6251;7186	1480;2637;4030;4286;4636;4637;4638;6293;6694;7717	1480;2637;4030;4286;4638;6293;6694;7717	35735	36768	31179	32691	32698	76468	57124	46263	53283	73984	15.1251	15.1662	14.9283	14.9966	14.9969	16.2226	15.8018	15.4976	15.7014	16.1749	15.2933	15.1998
P52597	P52597	4	3	3	Heterogeneous nuclear ribonucleoprotein F;Heterogeneous nuclear ribonucleoprotein F, N-terminally processed	HNRNPF	sp|P52597|HNRPF_HUMAN Heterogeneous nuclear ribonucleoprotein F OS=Homo sapiens OX=9606 GN=HNRNPF PE=1 SV=3	4	3	3	45.671	415	415	0	5.1621	15153000	5				913	2825;4125;5123;6904	True;True;True;False	2908;4247;5279;7168	5563;7965;7966;9814;13632;13633;13634	5959;5960;8586;8587;10568;14796;14797;14798	5959;8587;10568;14797	7663.7	6135.7	5832.1	5188.4	3894.5	12827	9838.9	8305.7	15933	10498	12.9038	12.583	12.5098	12.3411	11.9272	13.6469	13.2643	13.0199	13.9597	13.3578	13.0721	12.6166
Q9Y230;Q9Y230-2	Q9Y230;Q9Y230-2	4;2	4;2	4;2	RuvB-like 2	RUVBL2	sp|Q9Y230|RUVB2_HUMAN RuvB-like 2 OS=Homo sapiens OX=9606 GN=RUVBL2 PE=1 SV=3;sp|Q9Y230-2|RUVB2_HUMAN Isoform 2 of RuvB-like 2 OS=Homo sapiens OX=9606 GN=RUVBL2	4	4	4	51.156	463	463;418	0	8.9855	7842700	3				2352	732;2420;6246;6618	True;True;True;True	750;2487;6476;6871	1401;4733;12191;12958	1487;5076;13163;13995	1487;5076;13163;13995	2986.6	3185.9	2633.7	3737.7	2279.8	6534.6	5867	4964.1	6223.8	7295.7	11.5443	11.6375	11.3629	11.8679	11.1547	12.6739	12.5184	12.2773	12.6036	12.8328	11.7126	11.6711
Q08380	Q08380	4	4	4	Galectin-3-binding protein	LGALS3BP	sp|Q08380|LG3BP_HUMAN Galectin-3-binding protein OS=Homo sapiens OX=9606 GN=LGALS3BP PE=1 SV=1	4	4	4	65.33	585	585	0	56.934	22085000	6				1140	633;3385;5495;6057	True;True;True;True	646;3490;5676;6277	1218;6534;6535;10643;11823;11824	1300;7001;7002;11481;12773;12774	1300;7001;11481;12774	41977	31724	26803	27241	26821	26101	27915	25995	21597	25137	15.3573	14.9533	14.7101	14.7335	14.7111	14.6718	14.7688	14.6659	14.3985	14.6175	15.5256	14.9869
P62070;P62070-2;P62070-3;P62070-4	P62070;P62070-2;P62070-3;P62070-4	3;3;3;3	3;3;3;3	3;3;3;3	Ras-related protein R-Ras2	RRAS2	sp|P62070|RRAS2_HUMAN Ras-related protein R-Ras2 OS=Homo sapiens OX=9606 GN=RRAS2 PE=1 SV=1;sp|P62070-2|RRAS2_HUMAN Isoform 2 of Ras-related protein R-Ras2 OS=Homo sapiens OX=9606 GN=RRAS2;sp|P62070-3|RRAS2_HUMAN Isoform 3 of Ras-related protein R-Ras2 OS=	3	3	3	23.399	204	204;127;169;210	0	62.109	16482000	4				993	4175;5228;7187	True;True;True	4294;5404;7465	8027;8028;10212;14244	8650;8651;11011;15482	8650;11011;15482	4307.2	5554.1	5976.8	4174.3	2928.9	8921.2	9355.4	5515.5	12630	9333.8	12.0725	12.4393	12.5452	12.0273	11.5161	13.123	13.1916	12.4293	13.6246	13.1882	12.2408	12.4729
P02511	P02511	5	5	5	Alpha-crystallin B chain	CRYAB	sp|P02511|CRYAB_HUMAN Alpha-crystallin B chain OS=Homo sapiens OX=9606 GN=CRYAB PE=1 SV=2	5	5	5	20.159	175	175	0	11.249	199140000	11				413	1441;2112;2724;4761;6980	True;True;True;True;True	1476;2167;2801;4897;7248	2665;2666;4081;5355;9085;9086;9087;9088;13862;13863;13864	2832;2833;4379;5736;9788;9789;9790;9791;15073;15074;15075	2832;4379;5736;9789;15073	99918	94445	69545	67058	52710	121660	214970	165140	193010	235540	16.6085	16.5272	16.0857	16.0331	15.6858	16.8925	17.7138	17.3333	17.5583	17.8456	16.7767	16.5608
Q14203;Q14203-6;Q14203-3;Q14203-4;Q14203-5;Q14203-2	Q14203;Q14203-6;Q14203-3;Q14203-4;Q14203-5;Q14203-2	2;2;2;2;1;1	2;2;2;2;1;1	2;2;2;2;1;1	Dynactin subunit 1	DCTN1	sp|Q14203|DCTN1_HUMAN Dynactin subunit 1 OS=Homo sapiens OX=9606 GN=DCTN1 PE=1 SV=3;sp|Q14203-6|DCTN1_HUMAN Isoform 6 of Dynactin subunit 1 OS=Homo sapiens OX=9606 GN=DCTN1;sp|Q14203-3|DCTN1_HUMAN Isoform 3 of Dynactin subunit 1 OS=Homo sapiens OX=9606 GN=	2	2	2	141.69	1278	1278;1271;1236;1253;1139;1144	0	3.7297	6637700	4				1240	1527;1687	True;True	1566;1729	2831;2832;3118;3119	3006;3007;3302;3303	3007;3302	3562.4	3981	2282.6	2986.6	2205.9	7947.7	6887.3	3904.3	5643.1	7093.7	11.7986	11.9589	11.1565	11.5443	11.1072	12.9563	12.7497	11.9308	12.4623	12.7923	11.9669	11.9925
O00148;Q13838;Q13838-2;O00148-3;O00148-2	O00148;Q13838;Q13838-2	3;3;3;1;1	3;3;3;1;1	3;3;3;1;1	ATP-dependent RNA helicase DDX39A;Spliceosome RNA helicase DDX39B	DDX39A;DDX39B	sp|O00148|DX39A_HUMAN ATP-dependent RNA helicase DDX39A OS=Homo sapiens OX=9606 GN=DDX39A PE=1 SV=2;sp|Q13838|DX39B_HUMAN Spliceosome RNA helicase DDX39B OS=Homo sapiens OX=9606 GN=DDX39B PE=1 SV=1;sp|Q13838-2|DX39B_HUMAN Isoform 2 of Spliceosome RNA helic	3	3	3	49.129	427	427;428;443;267;322	0	9.595	9200300	3				165	1610;2404;3035	True;True;True	1651;2471;3131	2975;4704;5962	3155;5046;6390	3155;5046;6390	14773	16024	11923	10657	11438	35723	20838	15952	35083	26674	13.8507	13.9679	13.5415	13.3795	13.4815	15.1246	14.3469	13.9614	15.0985	14.7031	14.0189	14.0015
Q96CW1;Q96CW1-2	Q96CW1;Q96CW1-2	4;4	4;4	4;4	AP-2 complex subunit mu	AP2M1	sp|Q96CW1|AP2M1_HUMAN AP-2 complex subunit mu OS=Homo sapiens OX=9606 GN=AP2M1 PE=1 SV=2;sp|Q96CW1-2|AP2M1_HUMAN Isoform 2 of AP-2 complex subunit mu OS=Homo sapiens OX=9606 GN=AP2M1	4	4	4	49.654	435	435;433	0	4.7661	27844000	5				1876	2608;3115;3714;6298	True;True;True;True	2682;3215;3835;6532	5132;6113;7172;7173;12292	5501;6550;7703;7704;13274	5501;6550;7703;13274	15110	12908	12376	11380	8767.8	22760	18558	18097	19750	24933	13.8832	13.656	13.5953	13.4742	13.098	14.4742	14.1798	14.1435	14.2696	14.6058	14.0515	13.6896
Q08188	Q08188	8	8	8	Protein-glutamine gamma-glutamyltransferase E;Protein-glutamine gamma-glutamyltransferase E 50 kDa catalytic chain;Protein-glutamine gamma-glutamyltransferase E 27 kDa non-catalytic chain	TGM3	sp|Q08188|TGM3_HUMAN Protein-glutamine gamma-glutamyltransferase E OS=Homo sapiens OX=9606 GN=TGM3 PE=1 SV=4	8	8	8	76.631	693	693	0	62.81	195680000	13				1136	842;1167;2104;3156;4586;6942;7046;7384	True;True;True;True;True;True;True;True	861;1194;2159;3256;4715;7209;7317;7674	1587;1588;2166;2167;2168;4024;6175;8762;8763;8764;13791;13989;14589	1680;1681;2301;2302;2303;4312;6614;9445;9446;9447;14993;15213;15847	1681;2303;4312;6614;9447;14993;15213;15847	93189	103610	63352	53042	67094	65728	68674	46011	62645	34928	16.5079	16.6608	15.9511	15.6948	16.0339	16.0042	16.0675	15.4897	15.9349	15.0921	16.6761	16.6944
P68363;Q9BQE3;Q71U36;Q71U36-2;P0DPH7-2;P0DPH8;P0DPH7;P68363-2;Q6PEY2;Q9NY65;Q9NY65-2	P68363;Q9BQE3;Q71U36;Q71U36-2;P0DPH7-2;P0DPH8;P0DPH7;P68363-2;Q6PEY2	10;10;10;10;7;7;7;7;6;4;4	10;10;10;10;7;7;7;7;6;4;4	4;4;4;4;2;2;2;3;2;0;0	Tubulin alpha-1B chain;Tubulin alpha-1C chain;Tubulin alpha-1A chain;Tubulin alpha-3E chain	TUBA1B;TUBA1C;TUBA1A;TUBA3E	sp|P68363|TBA1B_HUMAN Tubulin alpha-1B chain OS=Homo sapiens OX=9606 GN=TUBA1B PE=1 SV=1;sp|Q9BQE3|TBA1C_HUMAN Tubulin alpha-1C chain OS=Homo sapiens OX=9606 GN=TUBA1C PE=1 SV=1;sp|Q71U36|TBA1A_HUMAN Tubulin alpha-1A chain OS=Homo sapiens OX=9606 GN=TUBA1A	10	10	4	50.151	451	451;449;451;416;418;450;450;335;450;449;383	0	59.903	878580000	26				1045	760;1254;1385;1566;2375;4426;4951;6376;6886;7371	True;True;True;True;True;True;True;True;True;True	777;1284;1419;1606;2441;4548;4549;5100;6612;7149;7661	1449;1450;1451;2335;2336;2337;2338;2339;2340;2557;2558;2559;2560;2895;4657;4658;8486;8487;8488;9558;12404;12405;12406;13597;13598;13599;14575	1538;1539;1540;2478;2479;2480;2481;2482;2483;2484;2715;2716;2717;2718;3075;4998;4999;9156;9157;9158;10298;13389;13390;13391;14758;14759;14760;14761;15833	1538;2483;2716;3075;4998;9157;10298;13390;14760;15833	178040	146470	116650	146350	105600	272580	282860	298690	262160	290710	17.4418	17.1602	16.8318	17.1591	16.6883	18.0563	18.1097	18.1883	18.0001	18.1492	17.6101	17.1938
P62258;P62258-2	P62258;P62258-2	8;6	8;6	8;6	14-3-3 protein epsilon	YWHAE	sp|P62258|1433E_HUMAN 14-3-3 protein epsilon OS=Homo sapiens OX=9606 GN=YWHAE PE=1 SV=1;sp|P62258-2|1433E_HUMAN Isoform SV of 14-3-3 protein epsilon OS=Homo sapiens OX=9606 GN=YWHAE	8	8	8	29.174	255	255;233	0	56.322	168250000	12				1000	75;1299;1404;2771;3007;4018;6721;7347	True;True;True;True;True;True;True;True	75;1332;1438;2850;3100;4144;6976;7637	128;129;2425;2426;2582;5440;5441;5907;7803;13127;14534	138;139;140;2578;2579;2741;5828;5829;6329;8415;14168;15789	139;2578;2741;5828;6329;8415;14168;15789	135740	127800	102810	109290	84410	125240	70919	31157	72938	105990	17.0505	16.9635	16.6496	16.7378	16.3651	16.9343	16.1139	14.9273	16.1544	16.6936	17.2187	16.9971
P10809;P10809-2	P10809	6;2	6;2	6;2	60 kDa heat shock protein, mitochondrial	HSPD1	sp|P10809|CH60_HUMAN 60 kDa heat shock protein, mitochondrial OS=Homo sapiens OX=9606 GN=HSPD1 PE=1 SV=2	6	6	6	61.054	573	573;158	0	65.106	96532000	14				543	2176;3824;3948;6878;6883;7153	True;True;True;True;True;True	2238;3949;4081;7141;7146;7428	4217;4218;7348;7693;7694;13585;13586;13591;13592;13593;14179;14180	4523;4524;7886;8291;8292;8293;8294;14746;14747;14752;14753;14754;15411;15412	4523;7886;8293;14747;14752;15411	37535	40896	34430	40529	31720	63219	76987	47792	67155	91335	15.1959	15.3197	15.0714	15.3067	14.9531	15.9481	16.2323	15.5445	16.0352	16.4789	15.3642	15.3533
P49368;P49368-2	P49368;P49368-2	4;4	4;4	4;4	T-complex protein 1 subunit gamma	CCT3	sp|P49368|TCPG_HUMAN T-complex protein 1 subunit gamma OS=Homo sapiens OX=9606 GN=CCT3 PE=1 SV=4;sp|P49368-2|TCPG_HUMAN Isoform 2 of T-complex protein 1 subunit gamma OS=Homo sapiens OX=9606 GN=CCT3	4	4	4	60.533	545	545;507	0	5.2637	18310000	7				875	740;2914;3194;7092	True;True;True;True	758;3004;3295;7366	1414;5741;5742;6228;6229;14080;14081	1500;6154;6155;6671;6672;15307;15308	1500;6154;6671;15307	15048	15949	19074	13336	12605	31243	33973	18072	31794	49242	13.8773	13.9612	14.2193	13.703	13.6217	14.9312	15.0521	14.1415	14.9565	15.5876	14.0455	13.9948
P50991;P50991-2	P50991;P50991-2	3;2	3;2	3;2	T-complex protein 1 subunit delta	CCT4	sp|P50991|TCPD_HUMAN T-complex protein 1 subunit delta OS=Homo sapiens OX=9606 GN=CCT4 PE=1 SV=4;sp|P50991-2|TCPD_HUMAN Isoform 2 of T-complex protein 1 subunit delta OS=Homo sapiens OX=9606 GN=CCT4	3	3	3	57.924	539	539;509	0	4.34	14267000	4				890	5002;6226;6919	True;True;True	5153;6455;7184	9638;12154;12155;13751	10386;13126;13127;14952	10386;13126;14952	5075.6	8209.5	5766.9	5077.8	4458.7	9702.4	10333	9657.8	9929.7	14640	12.3094	13.0031	12.4936	12.31	12.1224	13.2441	13.335	13.2375	13.2775	13.8376	12.4776	13.0367
Q13561;Q13561-3;Q13561-2	Q13561;Q13561-3;Q13561-2	2;2;2	2;2;2	2;2;2	Dynactin subunit 2	DCTN2	sp|Q13561|DCTN2_HUMAN Dynactin subunit 2 OS=Homo sapiens OX=9606 GN=DCTN2 PE=1 SV=4;sp|Q13561-3|DCTN2_HUMAN Isoform 3 of Dynactin subunit 2 OS=Homo sapiens OX=9606 GN=DCTN2;sp|Q13561-2|DCTN2_HUMAN Isoform 2 of Dynactin subunit 2 OS=Homo sapiens OX=9606 GN=	2	2	2	44.23	401	401;403;406	0	3.3789	2025800	2				1214	672;1118	True;True	687;1145	1296;2089	1378;2220	1378;2220	1738.2	3493.3	4261.7	2906.9	2833.1	10953	8127	4726.3	5499.8	6827.5	10.7634	11.7704	12.0572	11.5053	11.4682	13.419	12.9885	12.2065	12.4252	12.7371	10.9316	11.804
Q92499;Q92499-3;Q92499-2	Q92499;Q92499-3;Q92499-2	6;6;6	6;6;6	6;6;6	ATP-dependent RNA helicase DDX1	DDX1	sp|Q92499|DDX1_HUMAN ATP-dependent RNA helicase DDX1 OS=Homo sapiens OX=9606 GN=DDX1 PE=1 SV=2;sp|Q92499-3|DDX1_HUMAN Isoform 3 of ATP-dependent RNA helicase DDX1 OS=Homo sapiens OX=9606 GN=DDX1;sp|Q92499-2|DDX1_HUMAN Isoform 2 of ATP-dependent RNA helicas	6	6	6	82.431	740	740;612;622	0	12.95	28616000	9				1825	1609;2249;3432;3700;4105;5874	True;True;True;True;True;True	1650;2312;3537;3821;4227;6078	2974;4326;6609;7149;7933;11471;11472;11473	3154;4634;7079;7678;8554;12399;12400;12401;12402	3154;4634;7079;7678;8554;12402	13458	10931	14202	10023	7834.5	18863	21473	17891	22733	18758	13.7162	13.4161	13.7938	13.291	12.9356	14.2033	14.3902	14.1269	14.4725	14.1952	13.8844	13.4497
P68371	P68371	8	8	0	Tubulin beta-4B chain	TUBB4B	sp|P68371|TBB4B_HUMAN Tubulin beta-4B chain OS=Homo sapiens OX=9606 GN=TUBB4B PE=1 SV=1	8	8	0	49.83	445	445	0	75.064	760570000	22				1047	455;766;1589;1902;2064;3059;3106;6208	True;True;True;True;True;True;True;True	465;783;1630;1951;2117;3156;3205;6437	887;888;1458;1459;1460;2939;2940;2941;2942;3644;3645;3646;3647;3648;3962;3963;6004;6005;6095;12120	949;950;951;1547;1548;1549;3119;3120;3121;3122;3911;3912;3913;3914;3915;3916;4248;4249;6435;6436;6528;13089	949;1547;3120;3912;4248;6435;6528;13089	299640	263410	179240	228100	165840	407710	424600	422920	451260	538590	18.1929	18.007	17.4515	17.7993	17.3394	18.6372	18.6957	18.69	18.7836	19.0388	18.3611	18.0406
Q9UH99;Q9UH99-2;Q9UH99-3	Q9UH99;Q9UH99-2;Q9UH99-3	2;2;2	2;2;2	2;2;2	SUN domain-containing protein 2	SUN2	sp|Q9UH99|SUN2_HUMAN SUN domain-containing protein 2 OS=Homo sapiens OX=9606 GN=SUN2 PE=1 SV=3;sp|Q9UH99-2|SUN2_HUMAN Isoform 2 of SUN domain-containing protein 2 OS=Homo sapiens OX=9606 GN=SUN2;sp|Q9UH99-3|SUN2_HUMAN Isoform 3 of SUN domain-containing pro	2	2	2	80.31	717	717;738;713	0	2.653	8452600	2				2269	1186;3085	True;True	1213;3184	2198;6053	2333;6485	2333;6485	4323.9	5232.7	3762.3	3575.2	3907.4	7078.4	7594.3	6062.7	6668.5	9517.3	12.0781	12.3533	11.8774	11.8038	11.932	12.7892	12.8907	12.5657	12.7031	13.2163	12.2464	12.3869
Q14204	Q14204	11	11	11	Cytoplasmic dynein 1 heavy chain 1	DYNC1H1	sp|Q14204|DYHC1_HUMAN Cytoplasmic dynein 1 heavy chain 1 OS=Homo sapiens OX=9606 GN=DYNC1H1 PE=1 SV=5	11	11	11	532.4	4646	4646	0	109.14	16602000	12				1241	119;1475;2616;2661;5055;5553;5667;6289;6543;6784;6993	True;True;True;True;True;True;True;True;True;True;True	120;1513;2690;2735;5210;5736;5855;6523;6792;7044;7262	212;2735;5149;5213;5214;9713;10734;10988;12277;12802;13414;13884	227;2905;5518;5582;5583;10462;11577;11850;13259;13823;14567;15096	227;2905;5518;5582;10462;11577;11850;13259;13823;14567;15096	13413	14819	9268.7	9904.7	11430	21873	23875	15387	22462	33398	13.7113	13.8552	13.1782	13.2739	13.4805	14.4169	14.5432	13.9094	14.4552	15.0275	13.8796	13.8888
P61020;P61020-2	P61020;P61020-2	2;2	2;2	2;2	Ras-related protein Rab-5B	RAB5B	sp|P61020|RAB5B_HUMAN Ras-related protein Rab-5B OS=Homo sapiens OX=9606 GN=RAB5B PE=1 SV=1;sp|P61020-2|RAB5B_HUMAN Isoform 2 of Ras-related protein Rab-5B OS=Homo sapiens OX=9606 GN=RAB5B	2	2	2	23.707	215	215;174	0	3.6298	4273200	2				975	2642;5556	True;True	2716;5740	5187;10746	5556;11589	5556;11589	5256.6	8305.6	6024.9	4672	5081.7	12293	9304.5	6211.1	11513	12418	12.3599	13.0199	12.5567	12.1898	12.3111	13.5855	13.1837	12.6006	13.491	13.6001	12.5282	13.0535
O95347;O95347-2	O95347;O95347-2	2;2	2;2	2;2	Structural maintenance of chromosomes protein 2	SMC2	sp|O95347|SMC2_HUMAN Structural maintenance of chromosomes protein 2 OS=Homo sapiens OX=9606 GN=SMC2 PE=1 SV=2;sp|O95347-2|SMC2_HUMAN Isoform 2 of Structural maintenance of chromosomes protein 2 OS=Homo sapiens OX=9606 GN=SMC2	2	2	2	135.65	1197	1197;1099	0.005655	2.0147	1709000	1				365	1317;7359	True;True	1350;7649	2451;14558	2606;15814	2606;15814	2919.6	3830.9	3897.3	3270.4	2644.4	5237.7	7472.3	6603.7	6732.5	10389	11.5116	11.9035	11.9283	11.6753	11.3687	12.3547	12.8673	12.6891	12.7169	13.3428	11.6798	11.9371
O43242;O43242-2	O43242;O43242-2	3;2	3;2	2;2	26S proteasome non-ATPase regulatory subunit 3	PSMD3	sp|O43242|PSMD3_HUMAN 26S proteasome non-ATPase regulatory subunit 3 OS=Homo sapiens OX=9606 GN=PSMD3 PE=1 SV=2;sp|O43242-2|PSMD3_HUMAN Isoform 2 of 26S proteasome non-ATPase regulatory subunit 3 OS=Homo sapiens OX=9606 GN=PSMD3	3	3	2	60.977	534	534;356	0	2.8534	8348100	2				239	372;404;4115	True;True;True	376;409	661;711	700;751	700;751	7814.3	7920.1	6623.5	5057.9	4575.3	21022	10655	7921.3	11091	13091	12.9319	12.9513	12.6934	12.3043	12.1597	14.3596	13.3792	12.9515	13.4371	13.6763	13.1002	12.9849
O00571;O00571-2;O15523;O15523-2;Q9NQI0;Q9NQI0-3;Q9NQI0-2;Q9NQI0-4	O00571;O00571-2;O15523;O15523-2	8;8;5;5;1;1;1;1	7;7;4;4;1;1;1;1	7;7;4;4;1;1;1;1	ATP-dependent RNA helicase DDX3X;ATP-dependent RNA helicase DDX3Y	DDX3X;DDX3Y	sp|O00571|DDX3X_HUMAN ATP-dependent RNA helicase DDX3X OS=Homo sapiens OX=9606 GN=DDX3X PE=1 SV=3;sp|O00571-2|DDX3X_HUMAN Isoform 2 of ATP-dependent RNA helicase DDX3X OS=Homo sapiens OX=9606 GN=DDX3X;sp|O15523|DDX3Y_HUMAN ATP-dependent RNA helicase DDX3Y	8	7	7	73.243	662	662;646;660;657;724;575;690;704	0	9.9572	33360000	8				182	1160;2407;3188;4121;5143;5521;6896;7369	True;True;True;False;True;True;True;True	1186;2474;3289;4243;5305;5702;7159;7659	2154;4709;6222;7954;9909;10676;13611;13612;14573	2289;5051;6664;8575;10668;11515;14773;14774;15831	2289;5051;6664;8575;10668;11515;14774;15831	37544	35328	32512	30179	27632	91227	49967	45957	71056	52747	15.1963	15.1085	14.9887	14.8813	14.7541	16.4772	15.6087	15.488	16.1167	15.6868	15.3646	15.1421
Q15147-4;Q15147;Q15147-2;Q15147-5	Q15147-4;Q15147;Q15147-2;Q15147-5	2;1;1;1	2;1;1;1	2;1;1;1	1-phosphatidylinositol 4,5-bisphosphate phosphodiesterase beta-4	PLCB4	sp|Q15147-4|PLCB4_HUMAN Isoform 3 of 1-phosphatidylinositol 4,5-bisphosphate phosphodiesterase beta-4 OS=Homo sapiens OX=9606 GN=PLCB4;sp|Q15147|PLCB4_HUMAN 1-phosphatidylinositol 4,5-bisphosphate phosphodiesterase beta-4 OS=Homo sapiens OX=9606 GN=PLCB4 P	2	2	2	136.1	1194	1194;1175;1022;1187	0.0067397	1.7536	7386300	1				1279	955;6292	True;True	980;6526	1796;12285	1902;13267	1902;13267	1636.7	3345.4	3699	2016.1	3411.9	5590.7	6693	5615.5	11040	5990.4	10.6766	11.708	11.8529	10.9774	11.7364	12.4488	12.7084	12.4552	13.4305	12.5484	10.8448	11.7416
P49411	P49411	3	3	3	Elongation factor Tu, mitochondrial	TUFM	sp|P49411|EFTU_HUMAN Elongation factor Tu, mitochondrial OS=Homo sapiens OX=9606 GN=TUFM PE=1 SV=2	3	3	3	49.541	452	452	0	4.237	18975000	3				876	162;3018;6692	True;True;True	164;3114;6947	295;5936;13083	312;6362;14123	312;6362;14123	19922	16587	13865	11985	11287	30873	23540	23020	23172	27051	14.2821	14.0178	13.7592	13.5489	13.4624	14.9141	14.5228	14.4906	14.5001	14.7234	14.4503	14.0514
P17480;P17480-2	P17480;P17480-2	2;2	2;2	2;2	Nucleolar transcription factor 1	UBTF	sp|P17480|UBF1_HUMAN Nucleolar transcription factor 1 OS=Homo sapiens OX=9606 GN=UBTF PE=1 SV=1;sp|P17480-2|UBF1_HUMAN Isoform UBF2 of Nucleolar transcription factor 1 OS=Homo sapiens OX=9606 GN=UBTF	2	2	2	89.405	764	764;727	0.0020768	2.3549	4945700	2				625	1259;3580	True;True	1289;3692	2346;6896	2490;7403	2490;7403	8723	7119.3	8412.7	6775.4	9874.2	24978	18465	18331	30266	11651	13.0906	12.7975	13.0384	12.7261	13.2694	14.6084	14.1725	14.162	14.8854	13.5082	13.2589	12.8311
P51532;P51532-5;P51532-2;P51532-3;P51532-4;P51531;P51531-2	P51532;P51532-5;P51532-2;P51532-3;P51532-4;P51531;P51531-2	2;2;2;2;2;1;1	2;2;2;2;2;1;1	2;2;2;2;2;1;1	Transcription activator BRG1;Probable global transcription activator SNF2L2	SMARCA4;SMARCA2	sp|P51532|SMCA4_HUMAN Transcription activator BRG1 OS=Homo sapiens OX=9606 GN=SMARCA4 PE=1 SV=2;sp|P51532-5|SMCA4_HUMAN Isoform 5 of Transcription activator BRG1 OS=Homo sapiens OX=9606 GN=SMARCA4;sp|P51532-2|SMCA4_HUMAN Isoform 2 of Transcription activato	2	2	2	184.64	1647	1647;1613;1614;1616;1617;1590;1572	0	2.5625	4410500	3				896	1906;2977	True;True	1955;3069	3653;5866;5867	3921;6286;6287	3921;6286	1335.6	2128.8	859.29	976.62	1045.6	3045.1	2653.3	2093.2	2499.9	3385	10.3833	11.0558	9.747	9.93165	10.0301	11.5723	11.3736	11.0315	11.2877	11.7249	10.5515	11.0894
P31943;P55795	P31943;P55795	5;3	5;3	4;2	Heterogeneous nuclear ribonucleoprotein H;Heterogeneous nuclear ribonucleoprotein H, N-terminally processed;Heterogeneous nuclear ribonucleoprotein H2	HNRNPH1;HNRNPH2	sp|P31943|HNRH1_HUMAN Heterogeneous nuclear ribonucleoprotein H OS=Homo sapiens OX=9606 GN=HNRNPH1 PE=1 SV=4;sp|P55795|HNRH2_HUMAN Heterogeneous nuclear ribonucleoprotein H2 OS=Homo sapiens OX=9606 GN=HNRNPH2 PE=1 SV=1	5	5	4	49.229	449	449;449	0	27.312	191890000	12				752	1057;2845;4126;4148;6904	True;True;True;True;True	1082;2932;4248;4267;7168	1994;1995;5604;5605;5606;7967;7987;13632;13633;13634	2123;2124;6002;6003;6004;6005;8588;8589;8610;14796;14797;14798	2123;6004;8588;8610;14797	54720	48542	53319	35351	33771	89527	70484	64539	136160	83887	15.7398	15.5669	15.7024	15.1095	15.0435	16.45	16.105	15.9779	17.0549	16.3562	15.908	15.6005
P09543;P09543-2	P09543;P09543-2	2;2	2;2	2;2	2,3-cyclic-nucleotide 3-phosphodiesterase	CNP	sp|P09543|CN37_HUMAN 2,3-cyclic-nucleotide 3-phosphodiesterase OS=Homo sapiens OX=9606 GN=CNP PE=1 SV=2;sp|P09543-2|CN37_HUMAN Isoform CNPI of 2,3-cyclic-nucleotide 3-phosphodiesterase OS=Homo sapiens OX=9606 GN=CNP	2	2	2	47.578	421	421;401	0	3.4743	21856000	4				516	2255;4841	True;True	2318;4981	4334;4335;9260;9261	4643;4644;9975;9976	4644;9976	27892	24338	21203	18868	20165	26302	22737	19351	23879	25712	14.7676	14.5709	14.372	14.2037	14.2996	14.6829	14.4728	14.2401	14.5435	14.6502	14.9358	14.6045
P05164;P05164-2;P05164-3	P05164;P05164-2;P05164-3	2;2;2	2;2;2	2;2;2	Myeloperoxidase;Myeloperoxidase;89 kDa myeloperoxidase;84 kDa myeloperoxidase;Myeloperoxidase light chain;Myeloperoxidase heavy chain	MPO	sp|P05164|PERM_HUMAN Myeloperoxidase OS=Homo sapiens OX=9606 GN=MPO PE=1 SV=1;sp|P05164-2|PERM_HUMAN Isoform H14 of Myeloperoxidase OS=Homo sapiens OX=9606 GN=MPO;sp|P05164-3|PERM_HUMAN Isoform H7 of Myeloperoxidase OS=Homo sapiens OX=9606 GN=MPO	2	2	2	83.868	745	745;650;777	0	2.7804	4397000	3				450	5856;7203	True;True	6060;7482	11452;14266;14267	12379;15504;15505	12379;15504	4005.7	5088.1	5028.1	4250.4	5662.7	3856.1	4316	1640.8	3174.5	6406.8	11.9678	12.3129	12.2958	12.0534	12.4673	11.9129	12.0755	10.6802	11.6323	12.6454	12.1361	12.3465
P78527;P78527-2	P78527;P78527-2	9;8	9;8	9;8	DNA-dependent protein kinase catalytic subunit	PRKDC	sp|P78527|PRKDC_HUMAN DNA-dependent protein kinase catalytic subunit OS=Homo sapiens OX=9606 GN=PRKDC PE=1 SV=3;sp|P78527-2|PRKDC_HUMAN Isoform 2 of DNA-dependent protein kinase catalytic subunit OS=Homo sapiens OX=9606 GN=PRKDC	9	9	9	469.08	4128	4128;4097	0	106.93	22540000	13				1058	546;713;1051;3763;4442;4907;5505;5726;6548	True;True;True;True;True;True;True;True;True	555;731;1076;3885;4565;5054;5686;5916;6797	1039;1040;1372;1373;1986;1987;7253;8512;9465;10657;11116;11117;12808	1111;1112;1458;1459;2115;2116;7790;9184;10204;11495;11989;11990;13829	1111;1459;2115;7790;9184;10204;11495;11989;13829	17095	16216	11905	14435	15218	27573	30738	23478	24925	31822	14.0613	13.9851	13.5393	13.8173	13.8935	14.751	14.9077	14.519	14.6053	14.9577	14.2295	14.0187
P02787	P02787	3	3	3	Serotransferrin	TF	sp|P02787|TRFE_HUMAN Serotransferrin OS=Homo sapiens OX=9606 GN=TF PE=1 SV=3	3	3	3	77.063	698	698	0	4.2387	12926000	4				418	519;2816;7357	True;True;True	528;2898;7647	986;5546;5547;14556	1056;5942;5943;15812	1056;5942;15812	10415	10147	7114.4	7719.6	7956.5	11476	6222	4368.9	10349	6074.5	13.3464	13.3088	12.7965	12.9143	12.9579	13.4863	12.6032	12.0931	13.3372	12.5685	13.5146	13.3424
P50990;P50990-2;P50990-3	P50990;P50990-2;P50990-3	12;12;8	12;12;8	12;12;8	T-complex protein 1 subunit theta	CCT8	sp|P50990|TCPQ_HUMAN T-complex protein 1 subunit theta OS=Homo sapiens OX=9606 GN=CCT8 PE=1 SV=4;sp|P50990-2|TCPQ_HUMAN Isoform 2 of T-complex protein 1 subunit theta OS=Homo sapiens OX=9606 GN=CCT8;sp|P50990-3|TCPQ_HUMAN Isoform 3 of T-complex protein 1 s	12	12	12	59.62	548	548;529;475	0	42.292	50824000	15				889	349;394;743;984;1616;1638;1856;2723;3537;3944;3966;5244	True;True;True;True;True;True;True;True;True;True;True;True	353;398;760;1009;1657;1680;1903;2800;3645;4077;4100;5420	628;692;693;694;1417;1848;2983;3031;3542;3543;5354;6782;7685;7739;10232	663;731;732;733;1503;1961;3164;3212;3799;3800;5735;7263;8283;8342;11031	663;731;1503;1961;3164;3212;3799;5735;7263;8283;8342;11031	34212	59678	61485	43033	47683	97983	97924	52759	96724	131220	15.0622	15.8649	15.9079	15.3932	15.5412	16.5802	16.5794	15.6871	16.5616	17.0016	15.2305	15.8985
Q13510;Q13510-3;Q13510-2	Q13510;Q13510-3;Q13510-2	2;2;2	2;2;2	2;2;2	Acid ceramidase;Acid ceramidase subunit alpha;Acid ceramidase subunit beta	ASAH1	sp|Q13510|ASAH1_HUMAN Acid ceramidase OS=Homo sapiens OX=9606 GN=ASAH1 PE=1 SV=5;sp|Q13510-3|ASAH1_HUMAN Isoform 3 of Acid ceramidase OS=Homo sapiens OX=9606 GN=ASAH1;sp|Q13510-2|ASAH1_HUMAN Isoform 2 of Acid ceramidase OS=Homo sapiens OX=9606 GN=ASAH1	2	2	2	44.659	395	395;389;411	0	3.428	11943000	3				1209	1819;2795	True;True	1865;2876	3477;3478;5494	3731;3732;5884	3731;5884	21203	32247	20962	16693	18489	28286	16228	14045	11429	8091.9	14.372	14.9769	14.3555	14.027	14.1744	14.7878	13.9862	13.7778	13.4804	12.9823	14.5402	15.0105
P05121;P05121-2	P05121;P05121-2	5;4	5;4	5;4	Plasminogen activator inhibitor 1	SERPINE1	sp|P05121|PAI1_HUMAN Plasminogen activator inhibitor 1 OS=Homo sapiens OX=9606 GN=SERPINE1 PE=1 SV=1;sp|P05121-2|PAI1_HUMAN Isoform 2 of Plasminogen activator inhibitor 1 OS=Homo sapiens OX=9606 GN=SERPINE1	5	5	5	45.059	402	402;387	0	7.6957	32687000	7				447	2191;5192;5489;6523;6864	True;True;True;True;True	2253;5362;5670;6772;7127	4238;10122;10123;10632;12772;12773;13562	4545;10910;10911;11469;13793;13794;14722	4545;10910;11469;13793;14722	26063	30576	26041	28746	25676	44290	44762	58964	64657	62721	14.6697	14.9001	14.6685	14.8111	14.6481	15.4347	15.45	15.8475	15.9805	15.9367	14.838	14.9337
P28300	P28300	2	2	2	Protein-lysine 6-oxidase	LOX	sp|P28300|LYOX_HUMAN Protein-lysine 6-oxidase OS=Homo sapiens OX=9606 GN=LOX PE=1 SV=2	2	2	2	46.944	417	417	0.0054945	1.9206	9212100	2				724	6181;6766	True;True	6410;7022	12077;13295	13045;14420	13045;14420	5445.8	5302	4755	4597.7	3526.8	8173.5	12306	14289	10116	9652.5	12.4109	12.3723	12.2152	12.1667	11.7841	12.9967	13.5871	13.8026	13.3044	13.2367	12.5792	12.4059
Q9UPN3;Q9UPN3-2;Q9UPN3-4;Q9UPN3-3;Q9UPN3-5	Q9UPN3;Q9UPN3-2;Q9UPN3-4;Q9UPN3-3;Q9UPN3-5	23;21;21;21;18	22;21;21;21;17	21;20;20;20;16	Microtubule-actin cross-linking factor 1, isoforms 1/2/3/5	MACF1	sp|Q9UPN3|MACF1_HUMAN Microtubule-actin cross-linking factor 1, isoforms 1/2/3/5 OS=Homo sapiens OX=9606 GN=MACF1 PE=1 SV=4;sp|Q9UPN3-2|MACF1_HUMAN Isoform 2 of Microtubule-actin cross-linking factor 1, isoforms 1/2/3/5 OS=Homo sapiens OX=9606 GN=MACF1;sp|	23	22	21	838.3	7388	7388;5430;5300;5374;5938	0	53.718	66302000	25				2333	218;558;995;1671;1791;2030;2883;2920;3164;3394;3650;3907;3935;3950;5062;5286;5461;5498;5670;6278;6587;6641;6845	True;True;True;True;True;True;True;True;True;True;True;False;True;True;True;True;True;True;True;True;True;True;True	221;567;1020;1713;1837;2081;2972;3010;3264;3499;3766;4038;4067;4083;5217;5462;5641;5679;5858;6511;6836;6895;7108	410;1064;1870;3086;3414;3415;3871;3872;5681;5682;5748;6186;6548;7029;7629;7630;7671;7699;9725;10305;10306;10573;10646;10992;12259;12866;12999;13535	435;1138;1985;3269;3661;3662;4145;4146;6088;6089;6161;6625;7015;7548;8226;8227;8269;8299;10475;11113;11114;11403;11484;11854;13241;13889;14037;14695	435;1138;1985;3269;3662;4145;6088;6161;6625;7015;7548;8227;8269;8299;10475;11114;11403;11484;11854;13241;13889;14037;14695	8095.6	5038.8	8373	5510	4558.4	11314	15092	10913	9770.8	11907	12.9829	12.2989	13.0315	12.4278	12.1543	13.4658	13.8815	13.4138	13.2543	13.5395	13.1512	12.3325
Q13185;P83916	Q13185	3;1	3;1	3;1	Chromobox protein homolog 3	CBX3	sp|Q13185|CBX3_HUMAN Chromobox protein homolog 3 OS=Homo sapiens OX=9606 GN=CBX3 PE=1 SV=4	3	3	3	20.811	183	183;185	0	4.9447	2902100	3				1180	1169;2998;5761	True;True;True	1196;3091;5953	2171;5892;11217	2306;6313;12095	2306;6313;12095	1092.3	2341.2	2899.8	1036.1	1510.9	4527.3	2922.2	2804.5	5220.9	3351.5	10.0932	11.193	11.5017	10.0169	10.5612	12.1444	11.5128	11.4535	12.3501	11.7106	10.2614	11.2266
Q14103-3;Q14103;Q14103-4;Q14103-2	Q14103-3;Q14103;Q14103-4;Q14103-2	5;4;4;3	5;4;4;3	5;4;4;3	Heterogeneous nuclear ribonucleoprotein D0	HNRNPD	sp|Q14103-3|HNRPD_HUMAN Isoform 3 of Heterogeneous nuclear ribonucleoprotein D0 OS=Homo sapiens OX=9606 GN=HNRNPD;sp|Q14103|HNRPD_HUMAN Heterogeneous nuclear ribonucleoprotein D0 OS=Homo sapiens OX=9606 GN=HNRNPD PE=1 SV=1;sp|Q14103-4|HNRPD_HUMAN Isoform 4	5	5	5	32.834	306	306;355;287;336	0	237.44	228940000	17				1231	1808;2317;2911;2960;3448	True;True;True;True;True	1854;2381;3001;3052;3553	3438;3439;3440;4459;4460;5733;5734;5735;5736;5837;5838;5839;5840;5841;6638;6639	3686;3687;3688;4770;4771;6145;6146;6147;6148;6149;6254;6255;6256;6257;6258;7110;7111	3687;4770;6147;6254;7111	134500	100980	96550	107050	75569	160230	178710	200170	315110	216270	17.0372	16.6237	16.559	16.7079	16.2055	17.2898	17.4473	17.6109	18.2655	17.7225	17.2055	16.6573
Q16181;Q16181-2	Q16181;Q16181-2	3;3	3;3	3;3	Septin-7	2007-09-01	sp|Q16181|SEPT7_HUMAN Septin-7 OS=Homo sapiens OX=9606 GN=SEPTIN7 PE=1 SV=2;sp|Q16181-2|SEPT7_HUMAN Isoform 2 of Septin-7 OS=Homo sapiens OX=9606 GN=SEPTIN7	3	3	3	50.679	437	437;436	0	3.9518	19224000	5				1327	1991;4429;6681	True;True;True	2042;4552;6935	3796;8492;8493;13060	4069;9163;9164;9165;14100	4069;9163;14100	8114.8	8279.6	10573	7463.2	8952.2	22176	16470	8422.5	14699	18949	12.9863	13.0153	13.3681	12.8656	13.128	14.4367	14.0076	13.04	13.8434	14.2098	13.1546	13.0489
Q2M3C7;Q2M3C7-2	Q2M3C7;Q2M3C7-2	2;2	2;2	2;2	A-kinase anchor protein SPHKAP	SPHKAP	sp|Q2M3C7|SPKAP_HUMAN A-kinase anchor protein SPHKAP OS=Homo sapiens OX=9606 GN=SPHKAP PE=1 SV=1;sp|Q2M3C7-2|SPKAP_HUMAN Isoform 2 of A-kinase anchor protein SPHKAP OS=Homo sapiens OX=9606 GN=SPHKAP	2	2	2	186.45	1700	1700;1671	0.0074074	1.7127	63301000	1				1351	4286;4332	True;True	4403;4449	8196;8271	8829;8904	8829;8904	67477	96673	46664	44447	43121	61251	41461	45580	46328	21825	16.0421	16.5608	15.51	15.4398	15.3961	15.9024	15.3395	15.4761	15.4996	14.4137	16.2104	16.5944
Q8NFJ5	Q8NFJ5	2	2	2	Retinoic acid-induced protein 3	GPRC5A	sp|Q8NFJ5|RAI3_HUMAN Retinoic acid-induced protein 3 OS=Homo sapiens OX=9606 GN=GPRC5A PE=1 SV=2	2	2	2	40.251	357	357	0	73.77	65850000	5				1746	6149;6506	True;True	6375;6755	12000;12736;12737;12738;12739	12956;13757;13758;13759;13760	12956;13759	18119	19025	45807	23019	20313	17872	21606	17403	23319	17724	14.1452	14.2156	15.4833	14.4905	14.3101	14.1254	14.3991	14.087	14.5092	14.1134	14.3135	14.2492
Q9Y265;Q9Y265-2	Q9Y265;Q9Y265-2	3;3	3;3	3;3	RuvB-like 1	RUVBL1	sp|Q9Y265|RUVB1_HUMAN RuvB-like 1 OS=Homo sapiens OX=9606 GN=RUVBL1 PE=1 SV=1;sp|Q9Y265-2|RUVB1_HUMAN Isoform 2 of RuvB-like 1 OS=Homo sapiens OX=9606 GN=RUVBL1	3	3	3	50.227	456	456;386	0	58.15	6999500	7				2359	2421;3449;4711	True;True;True	2488;3554;4844	4734;4735;4736;6640;8999;9000	5077;5078;5079;5080;7112;9702;9703	5078;7112;9702	4532.6	6354.6	1870.4	4415.7	3187.4	8595.2	9228.1	11180	10305	8481.5	12.1461	12.6336	10.8691	12.1084	11.6382	13.0693	13.1718	13.4486	13.3311	13.0501	12.3144	12.6672
P68871;P02042	P68871;P02042	4;2	3;1	3;1	Hemoglobin subunit beta;LVV-hemorphin-7;Spinorphin;Hemoglobin subunit delta	HBB;HBD	sp|P68871|HBB_HUMAN Hemoglobin subunit beta OS=Homo sapiens OX=9606 GN=HBB PE=1 SV=2;sp|P02042|HBD_HUMAN Hemoglobin subunit delta OS=Homo sapiens OX=9606 GN=HBD PE=1 SV=2	4	3	3	15.998	147	147;147	0	76.523	29629000	6				1049	1488;3582;6905;7037	True;False;True;True	1526;3694;7169;7308	2756;6899;6900;13635;13636;13974;13975;13976	2926;7406;7407;14799;14800;15198;15199;15200	2926;7407;14800;15200	8498.1	11073	7943.7	6126.9	4164.9	4668.8	7533.5	2601.9	4903.5	10257	13.0529	13.4348	12.9556	12.5809	12.0241	12.1888	12.8791	11.3453	12.2596	13.3243	13.2212	13.4684
Q9Y3I0	Q9Y3I0	2	2	2	tRNA-splicing ligase RtcB homolog	RTCB	sp|Q9Y3I0|RTCB_HUMAN RNA-splicing ligase RtcB homolog OS=Homo sapiens OX=9606 GN=RTCB PE=1 SV=1	2	2	2	55.21	505	505	0.0039254	2.1349	4133200	2				2381	3937;6497	True;True	4069;6744	7674;12716	8272;13736	8272;13736	4590.3	3829.3	6536.8	3868.1	6606.3	3962.9	6908.8	3018.6	2589.6	3549.9	12.1644	11.9029	12.6744	11.9174	12.6896	11.9523	12.7542	11.5597	11.3385	11.7936	12.3326	11.9365
Q13151	Q13151	4	4	4	Heterogeneous nuclear ribonucleoprotein A0	HNRNPA0	sp|Q13151|ROA0_HUMAN Heterogeneous nuclear ribonucleoprotein A0 OS=Homo sapiens OX=9606 GN=HNRNPA0 PE=1 SV=1	4	4	4	30.84	305	305	0	134.89	137860000	8				1176	207;1396;1410;3533	True;True;True;True	210;1430;1444;3641	388;389;2572;2573;2599;2600;6777;6778	413;414;2730;2731;2762;2763;7258;7259	413;2731;2763;7258	140090	110830	109660	110960	72316	259760	185770	206890	483570	171630	17.096	16.758	16.7427	16.7597	16.142	17.9868	17.5032	17.6585	18.8834	17.3889	17.2643	16.7916
Q12797;Q12797-10;Q12797-7;Q12797-6;Q12797-11;Q12797-2	Q12797;Q12797-10	6;5;1;1;1;1	6;5;1;1;1;1	6;5;1;1;1;1	Aspartyl/asparaginyl beta-hydroxylase	ASPH	sp|Q12797|ASPH_HUMAN Aspartyl/asparaginyl beta-hydroxylase OS=Homo sapiens OX=9606 GN=ASPH PE=1 SV=3;sp|Q12797-10|ASPH_HUMAN Isoform 10 of Aspartyl/asparaginyl beta-hydroxylase OS=Homo sapiens OX=9606 GN=ASPH	6	6	6	85.862	758	758;729;203;270;294;313	0	12.022	24295000	9				1153	211;540;1862;2885;4312;5958	True;True;True;True;True;True	214;549;1909;2974;4430;6169	397;398;1032;3557;5684;8242;8243;11649;11650	422;423;1104;3814;6091;8875;8876;12589;12590	422;1104;3814;6091;8876;12589	20594	13156	12101	15720	9040.1	22457	27064	26844	29143	29514	14.3299	13.6834	13.5628	13.9403	13.1421	14.4549	14.7241	14.7123	14.8309	14.8491	14.4982	13.717
Q04837	Q04837	2	2	2	Single-stranded DNA-binding protein, mitochondrial	SSBP1	sp|Q04837|SSBP_HUMAN Single-stranded DNA-binding protein, mitochondrial OS=Homo sapiens OX=9606 GN=SSBP1 PE=1 SV=1	2	2	2	17.259	148	148	0	6.2486	24167000	2				1115	1221;5602	True;True	1249;5787	2262;10821	2399;11669	2399;11669	23143	14950	17918	19243	15432	33289	26410	37542	52947	34645	14.4983	13.8679	14.1291	14.232	13.9136	15.0228	14.6888	15.1962	15.6923	15.0804	14.6666	13.9015
P22061;P22061-2	P22061;P22061-2	5;5	5;5	5;5	Protein-L-isoaspartate(D-aspartate) O-methyltransferase	PCMT1	sp|P22061|PIMT_HUMAN Protein-L-isoaspartate(D-aspartate) O-methyltransferase OS=Homo sapiens OX=9606 GN=PCMT1 PE=1 SV=4;sp|P22061-2|PIMT_HUMAN Isoform 2 of Protein-L-isoaspartate(D-aspartate) O-methyltransferase OS=Homo sapiens OX=9606 GN=PCMT1	5	5	5	24.636	227	227;228	0	106.08	154510000	8				662	898;1691;5610;6924;7082	True;True;True;True;True	922;1734;5794;7189;7356	1701;1702;3137;3138;10844;13759;13760;14069	1799;1800;3326;3327;11692;14961;14962;15296	1800;3326;11692;14962;15296	104210	75715	58009	66541	55083	104870	143410	189480	139660	205630	16.6691	16.2083	15.824	16.022	15.7493	16.6782	17.1298	17.5317	17.0916	17.6497	16.8374	16.2419
O14979;REV__Q8N0S2-3;REV__Q8N0S2-2;REV__Q8N0S2;REV__Q9ULL8-2;REV__Q9ULL8	O14979	6;1;1;1;1;1	6;1;1;1;1;1	1;0;0;0;0;0	Heterogeneous nuclear ribonucleoprotein D-like	HNRNPDL	sp|O14979|HNRDL_HUMAN Heterogeneous nuclear ribonucleoprotein D-like OS=Homo sapiens OX=9606 GN=HNRNPDL PE=1 SV=3	6	6	1	46.437	420	420;190;282;351;1377;1493	0	11.204	63930000	11				206	840;2865;4531;5088;6866;7326	True;True;True;True;True;True	859;2954;4658;5244;7129;7615	1585;5654;8679;8680;8681;9759;9760;9761;13564;13565;14505	1678;6060;9359;9360;9361;10510;10511;10512;14724;14725;15757	1678;6060;9359;10511;14724;15757	62225	43274	38350	44918	39311	107650	83632	98378	261760	76242	15.9252	15.4012	15.2269	15.455	15.2626	16.716	16.3518	16.586	17.9979	16.2183	16.0935	15.4348
P06748;P06748-2;P06748-3	P06748;P06748-2;P06748-3	4;4;4	4;4;4	4;4;4	Nucleophosmin	NPM1	sp|P06748|NPM_HUMAN Nucleophosmin OS=Homo sapiens OX=9606 GN=NPM1 PE=1 SV=2;sp|P06748-2|NPM_HUMAN Isoform 2 of Nucleophosmin OS=Homo sapiens OX=9606 GN=NPM1;sp|P06748-3|NPM_HUMAN Isoform 3 of Nucleophosmin OS=Homo sapiens OX=9606 GN=NPM1	4	4	4	32.575	294	294;265;259	0	90.441	386180000	7				469	2497;5447;6683;6783	True;True;True;True	2567;5628;6937;7042;7043	4860;4861;10555;10556;13062;13063;13064;13408;13409;13410;13411;13412;13413	5210;5211;11384;11385;14102;14103;14104;14561;14562;14563;14564;14565;14566	5210;11385;14104;14565	137700	107770	99264	108340	74537	165490	167750	180100	183670	214950	17.0712	16.7176	16.599	16.7252	16.1857	17.3364	17.356	17.4584	17.4868	17.7136	17.2394	16.7512
O14974;O14974-4;O14974-5;O14974-3;O14974-2	O14974;O14974-4;O14974-5;O14974-3;O14974-2	2;2;2;2;2	2;2;2;2;2	2;2;2;2;2	Protein phosphatase 1 regulatory subunit 12A	PPP1R12A	sp|O14974|MYPT1_HUMAN Protein phosphatase 1 regulatory subunit 12A OS=Homo sapiens OX=9606 GN=PPP1R12A PE=1 SV=1;sp|O14974-4|MYPT1_HUMAN Isoform 4 of Protein phosphatase 1 regulatory subunit 12A OS=Homo sapiens OX=9606 GN=PPP1R12A;sp|O14974-5|MYPT1_HUMAN I	2	2	2	115.28	1030	1030;971;943;974;995	0.0020683	2.3403	4714700	2				205	1889;6077	True;True	1936;6301	3604;11877	3865;12830	3865;12830	7689.7	7240.2	17570	7566.3	6253.4	4926	6900	5118.8	6811.6	12405	12.9087	12.8218	14.1008	12.8854	12.6104	12.2662	12.7524	12.3216	12.7338	13.5986	13.077	12.8554
Q14697;Q14697-2	Q14697;Q14697-2	5;4	5;4	5;4	Neutral alpha-glucosidase AB	GANAB	sp|Q14697|GANAB_HUMAN Neutral alpha-glucosidase AB OS=Homo sapiens OX=9606 GN=GANAB PE=1 SV=3;sp|Q14697-2|GANAB_HUMAN Isoform 2 of Neutral alpha-glucosidase AB OS=Homo sapiens OX=9606 GN=GANAB	5	5	5	106.87	944	944;966	0	9.6975	19678000	7				1256	914;945;3442;4144;7131	True;True;True;True;True	939;970;3547;4263;7406	1735;1779;1780;6626;7983;14145	1836;1837;1884;1885;7098;8606;15374	1837;1884;7098;8606;15374	4168.1	6431.6	6215.8	4977.7	7537	14100	17681	5049	16368	28018	12.0252	12.651	12.6017	12.2813	12.8798	13.7834	14.1099	12.3018	13.9986	14.7741	12.1934	12.6846
P55072	P55072	12	12	11	Transitional endoplasmic reticulum ATPase	VCP	sp|P55072|TERA_HUMAN Transitional endoplasmic reticulum ATPase OS=Homo sapiens OX=9606 GN=VCP PE=1 SV=4	12	12	11	89.321	806	806	0	94.386	102870000	17				940	364;622;1234;1813;1814;1903;2068;2342;3397;5173;6127;7230	True;True;True;True;True;True;True;True;True;True;True;True	368;1262;1859;1860;1952;2121;2407;3502;5342;6352;7510	648;2281;3470;3471;3649;3969;3970;4522;6552;6553;6554;10069;10070;11957;14313	684;2418;3724;3725;3917;4255;4256;4257;4842;7019;7020;7021;10852;10853;10854;12913;15552	684;2418;3724;3725;3917;4257;4842;7021;10853;12913;15552	23196	44416	28992	26313	27309	77086	52516	31617	46811	64786	14.5016	15.4388	14.8234	14.6835	14.7371	16.2342	15.6805	14.9484	15.5146	15.9834	14.6699	15.4724
Q6UXQ4	Q6UXQ4	2	2	2	Uncharacterized protein C2orf66	C2orf66	sp|Q6UXQ4|CB066_HUMAN Uncharacterized protein C2orf66 OS=Homo sapiens OX=9606 GN=C2orf66 PE=3 SV=1	2	2	2	13.321	117	117	0.0048403	2.0928	4101400	1				1525	4111;4561	True;True	4234;4689	7942;8726	8563;9409	8563;9409	1120.6	0	1642.9	2925	1634.3	0	0	0	0	1258.5	10.1301		10.682	11.5142	10.6745					10.2975	10.2983	10.4824
P68366;P68366-2	P68366;P68366-2	9;9	3;3	3;3	Tubulin alpha-4A chain	TUBA4A	sp|P68366|TBA4A_HUMAN Tubulin alpha-4A chain OS=Homo sapiens OX=9606 GN=TUBA4A PE=1 SV=1;sp|P68366-2|TBA4A_HUMAN Isoform 2 of Tubulin alpha-4A chain OS=Homo sapiens OX=9606 GN=TUBA4A	9	3	3	49.924	448	448;433	0	12.913	59585000	4				1046	1253;1385;1567;2375;4426;4951;6377;6886;7371	True;False;True;False;False;False;True;False;False	1283;1419;1607;2441;4548;4549;5100;6613;7149;7661	2334;2557;2558;2559;2560;2896;2897;4657;4658;8486;8487;8488;9558;12407;13597;13598;13599;14575	2477;2715;2716;2717;2718;3076;3077;4998;4999;9156;9157;9158;10298;13392;14758;14759;14760;14761;15833	2477;2716;3076;4998;9157;10298;13392;14760;15833	15750	10959	8255.1	11359	8312.2	19110	21682	20764	18113	20879	13.9431	13.4198	13.0111	13.4715	13.021	14.222	14.4042	14.3418	14.1447	14.3498	14.1113	13.4534
Q9H254;Q9H254-2;Q9H254-4	Q9H254;Q9H254-2;Q9H254-4	3;3;3	2;2;2	2;2;2	Spectrin beta chain, non-erythrocytic 4	SPTBN4	sp|Q9H254|SPTN4_HUMAN Spectrin beta chain, non-erythrocytic 4 OS=Homo sapiens OX=9606 GN=SPTBN4 PE=1 SV=2;sp|Q9H254-2|SPTN4_HUMAN Isoform 2 of Spectrin beta chain, non-erythrocytic 4 OS=Homo sapiens OX=9606 GN=SPTBN4;sp|Q9H254-4|SPTN4_HUMAN Isoform 4 of Sp	3	2	2	288.98	2564	2564;1309;2154	0.0053428	1.8567	31275000	1				2082	213;952;5792	True;False;True	216;977;5990	400;1792;1793;11316	425;1898;1899;12213	425;1898;12213	3139.8	12879	54197	3657.4	2561.4	2991.2	1968.3	530.68	1668.3	8853.8	11.6165	13.6527	15.7259	11.8366	11.3227	11.5465	10.9427	9.0517	10.7042	13.1121	11.7847	13.6863
Q03252	Q03252	5	3	3	Lamin-B2	LMNB2	sp|Q03252|LMNB2_HUMAN Lamin-B2 OS=Homo sapiens OX=9606 GN=LMNB2 PE=1 SV=4	5	3	3	69.948	620	620	0	4.0821	7092200	3				1111	720;1499;3634;3849;3856	True;True;False;False;True	738;1537;3749;3974;3981	1383;2768;6999;7000;7001;7002;7385;7395	1469;2939;7518;7519;7520;7521;7925;7935	1469;2939;7519;7925;7935	7936.1	9615.4	7418.4	6419.6	5996.9	20748	13611	6983.4	12845	13785	12.9542	13.2311	12.8569	12.6483	12.55	14.3407	13.7325	12.7697	13.6489	13.7508	13.1225	13.2647
Q9BZH6	Q9BZH6	2	2	2	WD repeat-containing protein 11	WDR11	sp|Q9BZH6|WDR11_HUMAN WD repeat-containing protein 11 OS=Homo sapiens OX=9606 GN=WDR11 PE=1 SV=1	2	2	2	136.68	1224	1224	0	3.2622	3150400000	6				2053	3418;5455	True;True	3523;5635	6589;6590;10564;10565;10566	7059;7060;11393;11394;11395;11396	7060;11393	171680	235240	167960	255180	220980	189360	230150	178790	194690	162560	17.3894	17.8438	17.3578	17.9612	17.7536	17.5308	17.8122	17.4479	17.5708	17.3106	17.5576	17.8774
P46063	P46063	2	2	2	ATP-dependent DNA helicase Q1	RECQL	sp|P46063|RECQ1_HUMAN ATP-dependent DNA helicase Q1 OS=Homo sapiens OX=9606 GN=RECQL PE=1 SV=3	2	2	2	73.457	649	649	0	2.5032	3894700	2				837	235;4718	True;True	238;4851	433;9013	460;9716	460;9716	2910.9	3352.1	2834.5	0	1423.1	4850.9	4927.6	2182.5	5450.2	7010.9	11.5072	11.7108	11.4689		10.4748	12.244	12.2667	11.0918	12.4121	12.7754	11.6755	11.7445
Q6IBS0	Q6IBS0	2	2	2	Twinfilin-2	TWF2	sp|Q6IBS0|TWF2_HUMAN Twinfilin-2 OS=Homo sapiens OX=9606 GN=TWF2 PE=1 SV=2	2	2	2	39.548	349	349	0	7.1781	17981000	5				1490	1866;6259	True;True	1913;6491	3561;3562;12217;12218	3818;3819;3820;13191;13192	3820;13191	5332.5	6446.5	38998	5829.8	4091.6	4673.4	3461.5	2972.6	3287.2	7019.3	12.3806	12.6543	15.2511	12.5092	11.9984	12.1903	11.7572	11.5375	11.6826	12.7771	12.5489	12.6879
Q02818	Q02818	6	6	6	Nucleobindin-1	NUCB1	sp|Q02818|NUCB1_HUMAN Nucleobindin-1 OS=Homo sapiens OX=9606 GN=NUCB1 PE=1 SV=4	6	6	6	53.879	461	461	0	8.1819	8375200	8				1102	506;1670;3330;3735;3853;5090	True;True;True;True;True;True	515;1712;3433;3857;3978;5246	969;3085;6450;7203;7392;9763;9764	1039;3268;6915;7734;7932;10514;10515;10516	1039;3268;6915;7734;7932;10515	4843.5	8415.5	2670.3	2117.6	3393.3	3896.6	3204.6	1701	1408.2	4317.6	12.2418	13.0388	11.3828	11.0482	11.7285	11.928	11.6459	10.7322	10.4596	12.076	12.4101	13.0724
O95757	O95757	4	3	3	Heat shock 70 kDa protein 4L	HSPA4L	sp|O95757|HS74L_HUMAN Heat shock 70 kDa protein 4L OS=Homo sapiens OX=9606 GN=HSPA4L PE=1 SV=3	4	3	3	94.511	839	839	0	13.32	5482700	5				375	498;1007;1392;4208	True;False;True;True	507;1032;1426;4325	956;1890;1891;2567;8081;8082;8083	1026;2005;2006;2725;8710;8711;8712	1026;2006;2725;8712	8017.6	8732.3	4315.9	6208.1	2905.5	9603.5	12288	15894	12267	12106	12.969	13.0921	12.0754	12.5999	11.5046	13.2293	13.585	13.9562	13.5825	13.5634	13.1372	13.1257
Q8TF72	Q8TF72	3	3	3	Protein Shroom3	SHROOM3	sp|Q8TF72|SHRM3_HUMAN Protein Shroom3 OS=Homo sapiens OX=9606 GN=SHROOM3 PE=1 SV=2	3	3	3	216.85	1996	1996	0	3.3834	3944500	2				1787	1224;5832;5978	True;True;True	1252;6032;6190	2266;11376;11677	2403;12275;12619	2403;12275;12619	2336.3	1546.2	2626.2	2009.5	4099.9	1837.5	2716.2	1692.8	0	1503.8	11.19	10.5945	11.3588	10.9726	12.0014	10.8435	11.4074	10.7252		10.5544	11.3583	10.6281
Q9UKM9;Q9UKM9-2	Q9UKM9;Q9UKM9-2	3;3	3;3	3;3	RNA-binding protein Raly	RALY	sp|Q9UKM9|RALY_HUMAN RNA-binding protein Raly OS=Homo sapiens OX=9606 GN=RALY PE=1 SV=1;sp|Q9UKM9-2|RALY_HUMAN Isoform 1 of RNA-binding protein Raly OS=Homo sapiens OX=9606 GN=RALY	3	3	3	32.463	306	306;290	0	29.022	21230000	4				2301	5802;5948;6040	True;True;True	6000;6157;6260	11330;11627;11795;11796	12227;12567;12745;12746	12227;12567;12745	18829	14851	12829	9601.2	10341	46787	25163	28291	141570	21289	14.2007	13.8583	13.6471	13.229	13.3361	15.5138	14.619	14.7881	17.1112	14.3778	14.3689	13.8919
P17096;P17096-3;P17096-2	P17096;P17096-3;P17096-2	2;2;1	2;2;1	2;2;1	High mobility group protein HMG-I/HMG-Y	HMGA1	sp|P17096|HMGA1_HUMAN High mobility group protein HMG-I/HMG-Y OS=Homo sapiens OX=9606 GN=HMGA1 PE=1 SV=3;sp|P17096-3|HMGA1_HUMAN Isoform HMG-R of High mobility group protein HMG-I/HMG-Y OS=Homo sapiens OX=9606 GN=HMGA1;sp|P17096-2|HMGA1_HUMAN Isoform HMG-Y	2	2	2	11.676	107	107;179;96	0	2.7759	97541000	3				621	5042;5988	True;True	5197;6201	9695;11689;11690	10443;12633;12634	10443;12633	11034	12613	18405	11418	12306	38754	19667	18757	57910	21262	13.4297	13.6226	14.1678	13.479	13.5871	15.2421	14.2635	14.1951	15.8215	14.376	13.5979	13.6562
Q92900;Q92900-2	Q92900;Q92900-2	5;5	5;5	5;5	Regulator of nonsense transcripts 1	UPF1	sp|Q92900|RENT1_HUMAN Regulator of nonsense transcripts 1 OS=Homo sapiens OX=9606 GN=UPF1 PE=1 SV=2;sp|Q92900-2|RENT1_HUMAN Isoform 2 of Regulator of nonsense transcripts 1 OS=Homo sapiens OX=9606 GN=UPF1	5	5	5	124.34	1129	1129;1118	0	20.06	6595300	5				1850	304;485;920;1831;3074	True;True;True;True;True	309;495;945;1877;3172	562;933;1744;3495;6024	595;1002;1848;3749;6455	595;1002;1848;3749;6455	4258.8	5287.5	4056.2	3866.9	2818.5	8226.9	6704.8	12779	7320.3	7549.3	12.0562	12.3684	11.9859	11.917	11.4607	13.0061	12.711	13.6415	12.8377	12.8821	12.2245	12.402
P00338;P00338-3;P00338-4;P00338-2;P00338-5;P07864;Q6ZMR3	P00338;P00338-3;P00338-4;P00338-2;P00338-5	9;9;7;5;5;1;1	9;9;7;5;5;1;1	8;8;6;4;4;0;0	L-lactate dehydrogenase A chain	LDHA	sp|P00338|LDHA_HUMAN L-lactate dehydrogenase A chain OS=Homo sapiens OX=9606 GN=LDHA PE=1 SV=2;sp|P00338-3|LDHA_HUMAN Isoform 3 of L-lactate dehydrogenase A chain OS=Homo sapiens OX=9606 GN=LDHA;sp|P00338-4|LDHA_HUMAN Isoform 4 of L-lactate dehydrogenase A	9	9	8	36.688	332	332;361;274;274;241;332;332	0	185.91	549690000	17				391	1285;1457;2029;2277;5234;5426;6908;6925;7167	True;True;True;True;True;True;True;True;True	1315;1316;1494;2080;2340;5410;5607;7173;7190;7443	2384;2385;2386;2387;2703;2704;2705;3870;4377;4378;10218;10219;10522;13734;13735;13761;13762;14200;14201;14202;14203	2533;2534;2535;2536;2871;2872;2873;4144;4686;4687;11017;11018;11351;14935;14936;14963;14964;15432;15433;15434;15435	2536;2872;4144;4687;11018;11351;14936;14964;15434	40320	103480	101110	67054	86318	197030	280490	57767	296760	411130	15.2992	16.659	16.6256	16.033	16.3974	17.5881	18.0976	15.818	18.1789	18.6492	15.4675	16.6926
P26641;P26641-2	P26641;P26641-2	5;4	5;4	5;4	Elongation factor 1-gamma	EEF1G	sp|P26641|EF1G_HUMAN Elongation factor 1-gamma OS=Homo sapiens OX=9606 GN=EEF1G PE=1 SV=3;sp|P26641-2|EF1G_HUMAN Isoform 2 of Elongation factor 1-gamma OS=Homo sapiens OX=9606 GN=EEF1G	5	5	5	50.118	437	437;487	0	32.884	85207000	9				708	38;3284;3446;4727;4749	True;True;True;True;True	38;3386;3551;4860;4883	63;64;65;6378;6635;6636;9023;9065;9066	67;68;69;6839;7107;7108;9726;9768;9769	67;6839;7107;9726;9768	6433.6	18721	9983.9	5590.4	5837	56346	21916	9030.2	16384	21734	12.6514	14.1924	13.2854	12.4487	12.511	15.782	14.4197	13.1405	14	14.4077	12.8197	14.226
Q8NCP5;Q8NCP5-3;Q8NCP5-4;Q8NCP5-2	Q8NCP5;Q8NCP5-3;Q8NCP5-4;Q8NCP5-2	3;3;3;3	3;3;3;3	3;3;3;3	Zinc finger and BTB domain-containing protein 44	ZBTB44	sp|Q8NCP5|ZBT44_HUMAN Zinc finger and BTB domain-containing protein 44 OS=Homo sapiens OX=9606 GN=ZBTB44 PE=1 SV=1;sp|Q8NCP5-3|ZBT44_HUMAN Isoform 3 of Zinc finger and BTB domain-containing protein 44 OS=Homo sapiens OX=9606 GN=ZBTB44;sp|Q8NCP5-4|ZBT44_HUM	3	3	3	63.847	570	570;453;467;474	0	13.382	16269000	3				1733	3927;6432;6627	True;True;True	4058;6669;6880	7657;12511;12970	8254;13505;14008	8254;13505;14008	5907.1	6181.8	2224.4	3056.7	878.6	8172.1	9834.1	10553	7789.5	7463.1	12.5282	12.5938	11.1192	11.5778	9.77906	12.9965	13.2636	13.3654	12.9273	12.8656	12.6965	12.6274
O00231;O00231-2	O00231;O00231-2	2;2	2;2	2;2	26S proteasome non-ATPase regulatory subunit 11	PSMD11	sp|O00231|PSD11_HUMAN 26S proteasome non-ATPase regulatory subunit 11 OS=Homo sapiens OX=9606 GN=PSMD11 PE=1 SV=3;sp|O00231-2|PSD11_HUMAN Isoform 2 of 26S proteasome non-ATPase regulatory subunit 11 OS=Homo sapiens OX=9606 GN=PSMD11	2	2	2	47.463	422	422;423	0	3.6719	5100400	2				170	7;1001	True;True	7;1026	12;1880	13;1995	13;1995	5058.6	7039.3	7034.5	5116	7383.5	18833	8540.7	8086.1	10299	13978	12.3045	12.7812	12.7802	12.3208	12.8501	14.201	13.0601	12.9812	13.3302	13.7709	12.4728	12.8148
P05387	P05387	7	7	7	60S acidic ribosomal protein P2	RPLP2	sp|P05387|RLA2_HUMAN 60S acidic ribosomal protein P2 OS=Homo sapiens OX=9606 GN=RPLP2 PE=1 SV=1	7	7	7	11.665	115	115	0	243.31	174020000	14				453	3025;3026;3277;3278;3413;4387;6938	True;True;True;True;True;True;True	3121;3122;3379;3380;3518;4509;7204;7205	5945;5946;5947;5948;5949;6366;6367;6578;8422;8423;8424;8425;13783;13784;13785	6371;6372;6373;6374;6375;6827;6828;7046;7047;9088;9089;9090;9091;9092;14985;14986;14987	6373;6375;6827;6828;7046;9091;14987	122150	433760	100740	105160	67455	82092	125930	77975	76172	77665	16.8983	18.7265	16.6203	16.6822	16.0416	16.325	16.9423	16.2507	16.217	16.245	17.0666	18.7601
Q9UGI8;Q9UGI8-2	Q9UGI8;Q9UGI8-2	7;7	7;7	7;7	Testin	TES	sp|Q9UGI8|TES_HUMAN Testin OS=Homo sapiens OX=9606 GN=TES PE=1 SV=1;sp|Q9UGI8-2|TES_HUMAN Isoform 2 of Testin OS=Homo sapiens OX=9606 GN=TES	7	7	7	47.996	421	421;412	0	11.005	58970000	9				2265	1496;1601;4967;5047;5247;5524;6073	True;True;True;True;True;True;True	1534;1642;5117;5202;5423;5704;6297	2764;2957;2958;2959;9586;9704;10235;10678;11872	2935;3137;3138;3139;10330;10452;11034;11517;12825	2935;3139;10330;10452;11034;11517;12825	40244	39870	24601	31628	28009	43497	69956	63706	57597	93083	15.2965	15.283	14.5864	14.9489	14.7736	15.4086	16.0942	15.9591	15.8137	16.5062	15.4647	15.3166
P07910;P07910-2;P07910-4;P07910-3;O60812;B7ZW38;B2RXH8;P0DMR1	P07910;P07910-2;P07910-4;P07910-3;O60812;B7ZW38;B2RXH8;P0DMR1	12;12;10;7;6;6;6;6	12;12;10;7;6;6;6;6	12;12;10;7;6;6;6;6	Heterogeneous nuclear ribonucleoproteins C1/C2;Heterogeneous nuclear ribonucleoprotein C-like 1;Heterogeneous nuclear ribonucleoprotein C-like 3;Heterogeneous nuclear ribonucleoprotein C-like 2;Heterogeneous nuclear ribonucleoprotein C-like 4	HNRNPC;HNRNPCL1;HNRNPCL3;HNRNPCL2;HNRNPCL4	sp|P07910|HNRPC_HUMAN Heterogeneous nuclear ribonucleoproteins C1/C2 OS=Homo sapiens OX=9606 GN=HNRNPC PE=1 SV=4;sp|P07910-2|HNRPC_HUMAN Isoform C1 of Heterogeneous nuclear ribonucleoproteins C1/C2 OS=Homo sapiens OX=9606 GN=HNRNPC;sp|P07910-4|HNRPC_HUMAN	12	12	12	33.67	306	306;293;250;226;293;293;293;293	0	70.413	383180000	23				486	83;650;2207;2292;3237;3335;3611;4107;4310;5519;5528;7055	True;True;True;True;True;True;True;True;True;True;True;True	83;665;2269;2356;3338;3438;3725;4229;4428;5700;5708;7327	141;142;1258;1259;4265;4400;6294;6295;6457;6945;7935;8233;8234;8235;8236;8237;8238;10674;10688;10689;10690;14001	152;153;1340;1341;4572;4710;6742;6743;6923;7454;8556;8866;8867;8868;8869;8870;8871;11513;11528;11529;11530;11531;15225	152;1340;4572;4710;6743;6923;7454;8556;8871;11513;11528;15225	243040	176600	180200	154610	118280	749250	310130	369220	2056900	270410	17.8908	17.4301	17.4592	17.2383	16.8518	19.5151	18.2425	18.4941	20.972	18.0448	18.0591	17.4637
O15145	O15145	2	2	2	Actin-related protein 2/3 complex subunit 3	ARPC3	sp|O15145|ARPC3_HUMAN Actin-related protein 2/3 complex subunit 3 OS=Homo sapiens OX=9606 GN=ARPC3 PE=1 SV=3	2	2	2	20.546	178	178	0	4.6964	23358000	5				217	4646;5763	True;True	4779;5955	8926;8927;8928;11219;11220	9628;9629;9630;12097;12098	9629;12097	32909	68946	321790	40334	24457	33148	34040	14894	25843	46225	15.0062	16.0732	18.2958	15.2997	14.578	15.0166	15.0549	13.8624	14.6575	15.4964	15.1745	16.1068
P31942;P31942-2;P31942-3	P31942;P31942-2;P31942-3	2;2;1	2;2;1	2;2;1	Heterogeneous nuclear ribonucleoprotein H3	HNRNPH3	sp|P31942|HNRH3_HUMAN Heterogeneous nuclear ribonucleoprotein H3 OS=Homo sapiens OX=9606 GN=HNRNPH3 PE=1 SV=2;sp|P31942-2|HNRH3_HUMAN Isoform 2 of Heterogeneous nuclear ribonucleoprotein H3 OS=Homo sapiens OX=9606 GN=HNRNPH3;sp|P31942-3|HNRH3_HUMAN Isoform	2	2	2	36.926	346	346;331;297	0	5.7177	9896900	3				751	1557;2788	True;True	1596;2868	2874;5479;5480	3050;5869;5870	3050;5869	5919	3343.7	2728.3	4129	2115.9	12177	6472.4	4961.7	27972	6239.2	12.5311	11.7072	11.4138	12.0116	11.0471	13.5719	12.6601	12.2766	14.7717	12.6071	12.6994	11.7408
Q14126	Q14126	3	3	3	Desmoglein-2	DSG2	sp|Q14126|DSG2_HUMAN Desmoglein-2 OS=Homo sapiens OX=9606 GN=DSG2 PE=1 SV=2	3	3	3	122.29	1118	1118	0	6.7975	8756600	4				1233	78;2989;4823	True;True;True	78;3081;4961	132;133;5880;9206	143;144;6301;9912	144;6301;9912	4350.9	3402.7	7202.1	5212.6	6673	3911.6	3084.3	3751.7	6820.9	4894.2	12.0871	11.7325	12.8142	12.3478	12.7041	11.9335	11.5907	11.8733	12.7357	12.2569	12.2554	11.7661
P60709;Q6S8J3;A5A3E0;P0CG38;P0CG39;Q9BYX7	P60709	15;5;5;4;2;2	15;5;5;4;2;2	1;0;0;0;0;0	Actin, cytoplasmic 1;Actin, cytoplasmic 1, N-terminally processed	ACTB	sp|P60709|ACTB_HUMAN Actin, cytoplasmic 1 OS=Homo sapiens OX=9606 GN=ACTB PE=1 SV=1	15	15	1	41.736	375	375;1075;1075;1075;1038;375	0	323.31	37420000000	119				969	281;757;758;891;1079;1195;1196;1585;2680;2806;3242;4828;6144;6622;6730	True;True;True;True;True;True;True;True;True;True;True;True;True;True;True	285;774;775;913;914;915;1104;1105;1222;1223;1625;1626;2754;2887;2888;3343;4967;6369;6370;6875;6985	512;513;514;515;516;517;518;519;1440;1441;1442;1443;1444;1445;1446;1447;1682;1683;1684;1685;1686;1687;1688;1689;2026;2027;2028;2029;2030;2031;2032;2210;2211;2212;2213;2214;2215;2216;2923;2924;2925;2926;2927;2928;2929;2930;2931;2932;2933;2934;2935;5255;5256;5257;5258;5259;5260;5261;5262;5263;5510;5511;5512;5513;5514;5515;5516;5517;5518;5519;5520;5521;5522;5523;5524;5525;5526;5527;5528;5529;5530;55…	544;545;546;547;548;549;550;551;552;1527;1528;1529;1530;1531;1532;1533;1534;1535;1536;1780;1781;1782;1783;1784;1785;1786;1787;2155;2156;2157;2158;2159;2160;2161;2162;2345;2346;2347;2348;2349;2350;2351;3103;3104;3105;3106;3107;3108;3109;3110;3111;3112;3113;3114;3115;5626;5627;5628;5629;5630;5631;5632;5633;5634;5635;5636;5900;5901;5902;5903;5904;5905;5906;5907;5908;5909;5910;5911;5912;5913;5914;591…	549;1530;1536;1785;2156;2350;2351;3113;5630;5928;6749;9931;12946;14000;14196	1045000	2784200	16038000	1896000	1086200	823850	779250	525450	1163200	3316300	19.9951	21.4088	23.935	20.8545	20.0509	19.652	19.5717	19.0032	20.1497	21.6611	20.1633	21.4424
P06753-2;P06753-3;P06753-6	P06753-2;P06753-3;P06753-6	22;17;17	18;13;13	1;1;1	Tropomyosin alpha-3 chain	TPM3	sp|P06753-2|TPM3_HUMAN Isoform 2 of Tropomyosin alpha-3 chain OS=Homo sapiens OX=9606 GN=TPM3;sp|P06753-3|TPM3_HUMAN Isoform 3 of Tropomyosin alpha-3 chain OS=Homo sapiens OX=9606 GN=TPM3;sp|P06753-6|TPM3_HUMAN Isoform 6 of Tropomyosin alpha-3 chain OS=Hom	22	18	1	29.032	248	248;247;248	0	202.69	1166900000	46				471	294;295;820;836;1397;1435;1740;1741;2754;3093;3094;3102;3103;3282;3290;3471;3928;4122;5305;6089;6367;6368	True;True;True;True;True;True;True;True;True;False;False;True;True;True;True;False;True;True;False;True;True;True	298;299;838;855;1431;1470;1787;1788;2833;3192;3193;3201;3202;3384;3393;3576;4059;4244;5482;6314;6603;6604	537;538;539;540;541;1553;1554;1581;2574;2642;2643;2644;2645;3320;3321;3322;3323;3324;5414;5415;6070;6071;6072;6073;6074;6075;6076;6088;6089;6090;6091;6092;6374;6375;6376;6389;6672;6673;6674;7658;7955;7956;7957;7958;7959;7960;7961;7962;10341;10342;11900;12383;12384;12385;12386	570;571;572;573;574;1645;1646;1674;2732;2733;2808;2809;2810;2811;3564;3565;3566;3567;3568;5802;5803;6502;6503;6504;6505;6506;6507;6508;6520;6521;6522;6523;6524;6525;6835;6836;6837;6850;6851;7145;7146;7147;7148;7149;8255;8576;8577;8578;8579;8580;8581;8582;8583;11149;11150;12853;13367;13368;13369;13370	572;574;1645;1674;2732;2810;3566;3568;5803;6506;6508;6520;6525;6836;6850;7148;8255;8578;11150;12853;13368;13369	197090	642720	3713100	288650	257830	178800	164860	88070	195740	659600	17.5885	19.2938	21.8242	18.139	17.9761	17.448	17.3309	16.4264	17.5786	19.3312	17.7568	19.3274
P0DOX8;B9A064;P0CG04	P0DOX8;B9A064;P0CG04	4;3;2	3;3;2	2;2;1	Immunoglobulin lambda-like polypeptide 5;Ig lambda-1 chain C regions	IGLL5;IGLC1	sp|P0DOX8|IGL1_HUMAN Immunoglobulin lambda-1 light chain OS=Homo sapiens OX=9606 PE=1 SV=1;sp|B9A064|IGLL5_HUMAN Immunoglobulin lambda-like polypeptide 5 OS=Homo sapiens OX=9606 GN=IGLL5 PE=2 SV=2;sp|P0CG04|IGLC1_HUMAN Immunoglobulin lambda constant 1 OS=H	4	3	2	22.83	216	216;214;106	0	4.7279	5188700000	18				531	322;4688;4689;7184	True;False;True;True	326;4821;4822;7462	587;8973;8974;14230;14231;14232;14233;14234;14235;14236;14237;14238;14239;14240;14241	620;9675;9676;9677;15463;15464;15465;15466;15467;15468;15469;15470;15471;15472;15473;15474;15475;15476;15477;15478;15479	620;9676;9677;15475	4622500	3206300	2008000	3350700	2438700	1529500	2331200	3322900	2427500	2626500	22.1402	21.6125	20.9373	21.676	21.2177	20.5446	21.1526	21.664	21.211	21.3247	22.3085	21.6461
Q08554;Q08554-2	Q08554;Q08554-2	5;5	5;5	5;5	Desmocollin-1	DSC1	sp|Q08554|DSC1_HUMAN Desmocollin-1 OS=Homo sapiens OX=9606 GN=DSC1 PE=1 SV=2;sp|Q08554-2|DSC1_HUMAN Isoform 1B of Desmocollin-1 OS=Homo sapiens OX=9606 GN=DSC1	5	5	5	99.986	894	894;840	0	289.86	391330000	17				1141	405;2933;3040;7069;7151	True;True;True;True;True	410;3023;3136;7343;7426	712;713;5766;5767;5768;5967;14048;14049;14173;14174;14175;14176;14177	752;753;6180;6181;6182;6183;6396;6397;15275;15276;15403;15404;15405;15406;15407;15408;15409	752;6180;6396;15275;15407	138200	166690	105220	106900	125200	109630	135510	84420	179380	63666	17.0764	17.3468	16.683	16.7059	16.9339	16.7423	17.048	16.3653	17.4527	15.9582	17.2447	17.3804
Q9Y281;Q9Y281-3	Q9Y281;Q9Y281-3	4;3	3;2	3;2	Cofilin-2	CFL2	sp|Q9Y281|COF2_HUMAN Cofilin-2 OS=Homo sapiens OX=9606 GN=CFL2 PE=1 SV=1;sp|Q9Y281-3|COF2_HUMAN Isoform 3 of Cofilin-2 OS=Homo sapiens OX=9606 GN=CFL2	4	3	3	18.736	166	166;149	0	218.88	69764000	3				2361	631;4898;6026;7252	True;True;True;False	643;644;5043;6245;7532	1214;1215;1216;9413;11769;11770;14341;14342;14343;14344;14345	1296;1297;1298;10149;12718;12719;15580;15581;15582;15583;15584;15585	1296;10149;12719;15580	13413	25376	210680	20238	4613.6	4420.2	5412.6	3171.8	9401.8	29803	13.7113	14.6312	17.6847	14.3048	12.1717	12.1099	12.4021	11.6311	13.1987	14.8632	13.8796	14.6648
P28072	P28072	2	2	2	Proteasome subunit beta type-6	PSMB6	sp|P28072|PSB6_HUMAN Proteasome subunit beta type-6 OS=Homo sapiens OX=9606 GN=PSMB6 PE=1 SV=4	2	2	2	25.357	239	239	0	20.669	50265000	6				721	3380;6646	True;True	3485;6900	6527;6528;6529;13006;13007;13008	6994;6995;6996;14044;14045;14046	6995;14044	12806	19459	12150	11591	15281	22279	16814	8427.5	10641	11930	13.6445	14.2481	13.5687	13.5007	13.8995	14.4434	14.0374	13.0409	13.3773	13.5423	13.8128	14.2818
O15143	O15143	2	2	2	Actin-related protein 2/3 complex subunit 1B	ARPC1B	sp|O15143|ARC1B_HUMAN Actin-related protein 2/3 complex subunit 1B OS=Homo sapiens OX=9606 GN=ARPC1B PE=1 SV=3	2	2	2	40.949	372	372	0	55.657	24625000	4				215	659;4587	True;True	674;4716	1274;1275;8765;8766	1356;1357;9448;9449	1357;9448	7293.6	22129	118640	16384	9273.2	4892.2	12436	3866.9	8606.8	22073	12.8324	14.4337	16.8562	14	13.1789	12.2563	13.6022	11.917	13.0713	14.43	13.0007	14.4673
Q15056;Q15056-2	Q15056;Q15056-2	4;4	4;4	4;4	Eukaryotic translation initiation factor 4H	EIF4H	sp|Q15056|IF4H_HUMAN Eukaryotic translation initiation factor 4H OS=Homo sapiens OX=9606 GN=EIF4H PE=1 SV=5;sp|Q15056-2|IF4H_HUMAN Isoform Short of Eukaryotic translation initiation factor 4H OS=Homo sapiens OX=9606 GN=EIF4H	4	4	4	27.385	248	248;228	0	54.879	9270200	5				1270	102;1352;1468;6655	True;True;True;True	102;1386;1506;6909	171;2504;2505;2726;13018	185;2660;2661;2896;14057	185;2660;2896;14057	3857.5	5424.6	5414.2	3740.1	4657.6	11981	9691.8	3796.5	8038.1	11285	11.9135	12.4053	12.4025	11.8689	12.1854	13.5485	13.2425	11.8905	12.9726	13.4621	12.0817	12.4389
Q15084;Q15084-5;Q15084-3;Q15084-4;Q15084-2	Q15084;Q15084-5;Q15084-3;Q15084-4;Q15084-2	5;5;5;5;5	5;5;5;5;5	5;5;5;5;5	Protein disulfide-isomerase A6	PDIA6	sp|Q15084|PDIA6_HUMAN Protein disulfide-isomerase A6 OS=Homo sapiens OX=9606 GN=PDIA6 PE=1 SV=1;sp|Q15084-5|PDIA6_HUMAN Isoform 5 of Protein disulfide-isomerase A6 OS=Homo sapiens OX=9606 GN=PDIA6;sp|Q15084-3|PDIA6_HUMAN Isoform 3 of Protein disulfide-isom	5	5	5	48.121	440	440;488;437;445;492	0	80.521	31840000	5				1274	1246;2285;2561;2598;4550	True;True;True;True;True	1275;2349;2632;2672;4678	2303;4391;4998;5104;8713	2440;4700;5355;5471;9396	2440;4700;5355;5471;9396	2392.1	4065.2	5209.9	2113.1	3763.3	5687	8274.8	3276.4	9267.9	11581	11.2241	11.9891	12.347	11.0451	11.8778	12.4735	13.0145	11.6779	13.178	13.4995	11.3923	12.0227
P39060;P39060-2;P39060-1	P39060;P39060-2;P39060-1	3;3;3	3;3;3	3;3;3	Collagen alpha-1(XVIII) chain;Endostatin	COL18A1	sp|P39060|COIA1_HUMAN Collagen alpha-1(XVIII) chain OS=Homo sapiens OX=9606 GN=COL18A1 PE=1 SV=5;sp|P39060-2|COIA1_HUMAN Isoform 3 of Collagen alpha-1(XVIII) chain OS=Homo sapiens OX=9606 GN=COL18A1;sp|P39060-1|COIA1_HUMAN Isoform 2 of Collagen alpha-1(XVI	3	3	3	178.19	1754	1754;1339;1519	0	5.8968	19384000	4				809	763;1462;6247	True;True;True	780;1499;6477	1455;2711;12192;12193	1544;2880;13164;13165	1544;2880;13165	10251	13773	46077	11075	10321	10686	12200	8376.8	16191	8996.9	13.3235	13.7496	15.4918	13.435	13.3333	13.3834	13.5746	13.0322	13.9829	13.1352	13.4917	13.7832
P35241;P35241-5;P35241-2;P35241-4	P35241;P35241-5;P35241-2;P35241-4	3;3;2;2	2;2;2;2	2;2;2;2	Radixin	RDX	sp|P35241|RADI_HUMAN Radixin OS=Homo sapiens OX=9606 GN=RDX PE=1 SV=1;sp|P35241-5|RADI_HUMAN Isoform 5 of Radixin OS=Homo sapiens OX=9606 GN=RDX;sp|P35241-2|RADI_HUMAN Isoform 2 of Radixin OS=Homo sapiens OX=9606 GN=RDX;sp|P35241-4|RADI_HUMAN Isoform 4 of	3	2	2	68.563	583	583;604;257;447	0	5.9358	2041200	3				776	247;4892;4950	True;True;False	250;5037;5099	451;452;9402;9555;9556;9557	481;482;10138;10295;10296;10297	482;10138;10297	3543.8	1938.8	4821.8	3565.1	5410.9	6335.1	10640	4744	10462	10786	11.7911	10.9209	12.2354	11.7997	12.4017	12.6292	13.3772	12.2119	13.3529	13.3969	11.9593	10.9545
O43390;O43390-2;O43390-3;O43390-4	O43390;O43390-2;O43390-3;O43390-4	10;10;9;8	5;5;5;3	5;5;5;3	Heterogeneous nuclear ribonucleoprotein R	HNRNPR	sp|O43390|HNRPR_HUMAN Heterogeneous nuclear ribonucleoprotein R OS=Homo sapiens OX=9606 GN=HNRNPR PE=1 SV=1;sp|O43390-2|HNRPR_HUMAN Isoform 2 of Heterogeneous nuclear ribonucleoprotein R OS=Homo sapiens OX=9606 GN=HNRNPR;sp|O43390-3|HNRPR_HUMAN Isoform 3 o	10	5	5	70.942	633	633;636;595;535	0	6.821	28335000	7				246	109;1274;1308;1716;1801;2293;3536;4421;6341;6438	False;True;False;True;True;False;False;True;False;True	110;1304;1341;1760;1847;2357;3644;4543;6577;6675	196;2364;2438;2439;2440;3185;3426;3427;4401;6781;8478;12347;12520	211;2509;2510;2591;2592;2593;3377;3673;3674;4711;7262;9147;13329;13514	211;2510;2591;3377;3674;4711;7262;9147;13329;13514	46958	30614	26016	33534	21653	52467	49288	62661	102810	52036	15.5191	14.9019	14.6671	15.0333	14.4023	15.6791	15.5889	15.9353	16.6496	15.6672	15.6873	14.9355
Q96P63;Q96P63-2	Q96P63;Q96P63-2	6;6	6;6	6;6	Serpin B12	SERPINB12	sp|Q96P63|SPB12_HUMAN Serpin B12 OS=Homo sapiens OX=9606 GN=SERPINB12 PE=1 SV=1;sp|Q96P63-2|SPB12_HUMAN Isoform 2 of Serpin B12 OS=Homo sapiens OX=9606 GN=SERPINB12	6	6	6	46.276	405	405;425	0	154.38	249090000	11				1944	128;2411;2968;4037;6242;6315	True;True;True;True;True;True	128;2478;3060;4163;6472;6549;6550	226;4714;4715;5850;7827;7828;7829;7830;12180;12181;12182;12311;12312;12313	241;5056;5057;6270;8441;8442;8443;8444;13152;13153;13154;13293;13294;13295	241;5056;6270;8441;13154;13294	195480	266730	150530	128310	132400	218730	145160	94251	217980	68408	17.5767	18.025	17.1997	16.9693	17.0145	17.7388	17.1473	16.5242	17.7338	16.0619	17.7449	18.0586
Q6P2Q9	Q6P2Q9	2	2	2	Pre-mRNA-processing-splicing factor 8	PRPF8	sp|Q6P2Q9|PRP8_HUMAN Pre-mRNA-processing-splicing factor 8 OS=Homo sapiens OX=9606 GN=PRPF8 PE=1 SV=2	2	2	2	273.6	2335	2335	0	2.9686	3374800	3				1505	1049;1782	True;True	1074;1829	1983;3397	2111;2112;3644	2111;3644	8202.5	9392.6	8807.1	6019.7	4529.8	18508	12838	9690.2	36545	10739	13.0018	13.1973	13.1045	12.5555	12.1452	14.1759	13.6481	13.2423	15.1574	13.3906	13.1701	13.2309
P43243;P43243-2	P43243;P43243-2	8;4	8;4	8;4	Matrin-3	MATR3	sp|P43243|MATR3_HUMAN Matrin-3 OS=Homo sapiens OX=9606 GN=MATR3 PE=1 SV=2;sp|P43243-2|MATR3_HUMAN Isoform 2 of Matrin-3 OS=Homo sapiens OX=9606 GN=MATR3	8	8	8	94.622	847	847;559	0	137.03	51684000	9				830	959;2202;2465;2487;2496;5859;6252;6281	True;True;True;True;True;True;True;True	984;2264;2534;2556;2566;6063;6482;6515	1807;4256;4804;4805;4806;4807;4845;4846;4859;11455;12198;12263;12264	1915;4563;5151;5152;5153;5154;5195;5196;5209;12382;13170;13245;13246	1915;4563;5153;5196;5209;12382;13170;13245	52385	36799	30367	31229	24926	70049	54552	71983	200860	57263	15.6769	15.1674	14.8902	14.9306	14.6054	16.0961	15.7353	16.1354	17.6158	15.8053	15.8451	15.201
P17174;P17174-2	P17174;P17174-2	2;2	2;2	2;2	Aspartate aminotransferase, cytoplasmic	GOT1	sp|P17174|AATC_HUMAN Aspartate aminotransferase, cytoplasmic OS=Homo sapiens OX=9606 GN=GOT1 PE=1 SV=3;sp|P17174-2|AATC_HUMAN Isoform 2 of Aspartate aminotransferase, cytoplasmic OS=Homo sapiens OX=9606 GN=GOT1	2	2	2	46.247	413	413;392	0	2.5403	7866400	3				622	2963;3402	True;True	3055;3507	5844;6560;6561	6261;7027;7028	6261;7027	14611	10404	7907.1	16517	4534.4	29613	13906	78572	27208	24475	13.8348	13.3449	12.9489	14.0117	12.1467	14.8539	13.7634	16.2617	14.7317	14.579	14.003	13.3785
P60660;P60660-2	P60660;P60660-2	6;6	6;6	5;5	Myosin light polypeptide 6	MYL6	sp|P60660|MYL6_HUMAN Myosin light polypeptide 6 OS=Homo sapiens OX=9606 GN=MYL6 PE=1 SV=2;sp|P60660-2|MYL6_HUMAN Isoform Smooth muscle of Myosin light polypeptide 6 OS=Homo sapiens OX=9606 GN=MYL6	6	6	5	16.93	151	151;151	0	323.31	3346400000	26				968	428;802;1141;1327;2862;4409	True;True;True;True;True;True	437;438;819;1167;1361;2951;4531	830;831;832;833;834;835;836;837;838;1520;1521;1522;1523;1524;1525;2123;2124;2125;2126;2469;2470;2471;5646;5647;5648;5649;5650;5651;8457;8458;8459	890;891;892;893;894;895;896;897;898;899;900;1610;1611;1612;1613;1614;1615;1616;2257;2258;2259;2260;2624;2625;2626;6050;6051;6052;6053;6054;6055;6056;6057;9124;9125;9126;9127	895;1615;2257;2624;6051;9127	281960	560800	4482700	611030	260540	147760	168030	258790	248420	861410	18.1051	19.0971	22.0959	19.2209	17.9911	17.1729	17.3584	17.9814	17.9224	19.7163	18.2734	19.1307
P06703	P06703	3	3	3	Protein S100-A6	S100A6	sp|P06703|S10A6_HUMAN Protein S100-A6 OS=Homo sapiens OX=9606 GN=S100A6 PE=1 SV=1	3	3	3	10.18	90	90	0	3.2843	248890000	4				464	1493;1686;3745	True;True;True	1531;1728;3867	2761;3117;7221;7222	2932;3301;7752;7753	2932;3301;7753	62016	569980	200820	121370	111540	91661	160490	29378	120150	114840	15.9204	19.1206	17.6155	16.8891	16.7672	16.484	17.2921	14.8424	16.8745	16.8093	16.0886	19.1542
P51991-2	P51991-2	6	5	1	Heterogeneous nuclear ribonucleoprotein A3	HNRNPA3	sp|P51991-2|ROA3_HUMAN Isoform 2 of Heterogeneous nuclear ribonucleoprotein A3 OS=Homo sapiens OX=9606 GN=HNRNPA3	6	5	1	37.029	356	356	0	8.9939	56986000	8				906	1413;2341;2349;2948;4058;5961	True;False;True;True;True;True	1447;2406;2414;3039;4184;6172	2603;2604;4521;4536;5817;7867;7868;7869;11654	2766;2767;4841;4856;6234;8486;8487;8488;12594	2767;4841;4856;6234;8486;12594	20789	21179	16447	16952	10524	49032	25466	29392	91548	24145	14.3435	14.3703	14.0055	14.0492	13.3614	15.5814	14.6363	14.8431	16.4822	14.5594	14.5118	14.4039
O15511;O15511-2	O15511;O15511-2	3;2	3;2	3;2	Actin-related protein 2/3 complex subunit 5	ARPC5	sp|O15511|ARPC5_HUMAN Actin-related protein 2/3 complex subunit 5 OS=Homo sapiens OX=9606 GN=ARPC5 PE=1 SV=3;sp|O15511-2|ARPC5_HUMAN Isoform 2 of Actin-related protein 2/3 complex subunit 5 OS=Homo sapiens OX=9606 GN=ARPC5	3	3	3	16.32	151	151;154	0	4.9706	6696600	4				231	774;4851;6796	True;True;True	791;4992;7057	1471;9281;9282;13447	1560;9997;9998;14604	1560;9997;14604	15760	36906	220190	24529	16439	15678	14404	6417	22258	36764	13.944	15.1716	17.7484	14.5822	14.0048	13.9365	13.8142	12.6477	14.442	15.166	14.1122	15.2052
Q9UHB6;Q9UHB6-4;Q9UHB6-2;Q9UHB6-5;Q9UHB6-3	Q9UHB6;Q9UHB6-4;Q9UHB6-2;Q9UHB6-5	11;11;7;7;4	11;11;7;7;4	11;11;7;7;4	LIM domain and actin-binding protein 1	LIMA1	sp|Q9UHB6|LIMA1_HUMAN LIM domain and actin-binding protein 1 OS=Homo sapiens OX=9606 GN=LIMA1 PE=1 SV=1;sp|Q9UHB6-4|LIMA1_HUMAN Isoform 4 of LIM domain and actin-binding protein 1 OS=Homo sapiens OX=9606 GN=LIMA1;sp|Q9UHB6-2|LIMA1_HUMAN Isoform Alpha of LI	11	11	11	85.225	759	759;760;599;600;457	0	21.54	51835000	17				2270	26;112;135;1684;1882;2281;3109;4334;5146;5541;5819	True;True;True;True;True;True;True;True;True;True;True	26;113;135;1726;1929;2344;3209;4451;5308;5723;6019	44;202;236;237;238;239;3112;3113;3586;4383;6102;6103;8274;9913;10714;10715;11356	48;217;251;252;253;254;3295;3296;3847;4692;6538;6539;8907;10673;11556;11557;12254	48;217;252;3295;3847;4692;6539;8907;10673;11556;12254	20808	36690	208020	39914	23757	21453	16997	16983	28573	44682	14.3449	15.1631	17.6664	15.2846	14.5361	14.3889	14.053	14.0518	14.8024	15.4474	14.5131	15.1967
P42357;P42357-2;P42357-3	P42357;P42357-2	6;6;2	6;6;2	6;6;2	Histidine ammonia-lyase	HAL	sp|P42357|HUTH_HUMAN Histidine ammonia-lyase OS=Homo sapiens OX=9606 GN=HAL PE=1 SV=1;sp|P42357-2|HUTH_HUMAN Isoform 2 of Histidine ammonia-lyase OS=Homo sapiens OX=9606 GN=HAL	6	6	6	72.697	657	657;591;449	0	8.2217	31488000	7				825	1919;2523;5648;5649;7067;7334	True;True;True;True;True;True	1968;2594;5837;5838;7341;7624	3675;3676;4902;10954;10955;14046;14516	3945;3946;5255;11816;11817;15273;15769	3946;5255;11816;11817;15273;15769	35056	50314	35092	21245	32991	68275	29424	18286	16707	13731	15.0974	15.6187	15.0989	14.3748	15.0098	16.0591	14.8447	14.1585	14.0282	13.7451	15.2656	15.6523
P63104;P63104-2	P63104;P63104-2	7;5	7;5	6;4	14-3-3 protein zeta/delta	YWHAZ	sp|P63104|1433Z_HUMAN 14-3-3 protein zeta/delta OS=Homo sapiens OX=9606 GN=YWHAZ PE=1 SV=1;sp|P63104-2|1433Z_HUMAN Isoform 2 of 14-3-3 protein zeta/delta OS=Homo sapiens OX=9606 GN=YWHAZ	7	7	6	27.745	245	245;170	0	323.31	503820000	18				1036	1704;2046;2395;6135;7212;7348;7349	True;True;True;True;True;True;True	1748;2098;2462;6360;7492;7638;7639	3165;3166;3167;3168;3935;3936;4690;4691;11970;11971;11972;11973;14286;14287;14535;14536;14537	3357;3358;3359;3360;4221;4222;5031;5032;5033;12926;12927;12928;12929;15524;15525;15790;15791;15792	3360;4221;5031;12928;15524;15790;15792	172200	194310	162000	129060	106180	275330	113660	36068	107990	138780	17.3937	17.568	17.3056	16.9777	16.6962	18.0708	16.7944	15.1384	16.7205	17.0824	17.562	17.6016
O75533;O75533-2	O75533	5;1	5;1	5;1	Splicing factor 3B subunit 1	SF3B1	sp|O75533|SF3B1_HUMAN Splicing factor 3B subunit 1 OS=Homo sapiens OX=9606 GN=SF3B1 PE=1 SV=3	5	5	5	145.83	1304	1304;144	0	8.2914	20949000	5				334	1568;2231;2557;5048;6344	True;True;True;True;True	1608;2294;2628;5203;6580	2898;4300;4992;9705;12354	3078;4607;5349;10453;13336	3078;4607;5349;10453;13336	17507	13555	10082	11082	11207	24075	18192	18095	40831	20609	14.0956	13.7265	13.2995	13.4359	13.4521	14.5552	14.151	14.1433	15.3174	14.331	14.2639	13.7601
Q9Y608;Q9Y608-4;Q9Y608-2;Q9Y608-5	Q9Y608;Q9Y608-4;Q9Y608-2;Q9Y608-5	4;4;3;3	3;3;2;2	3;3;2;2	Leucine-rich repeat flightless-interacting protein 2	LRRFIP2	sp|Q9Y608|LRRF2_HUMAN Leucine-rich repeat flightless-interacting protein 2 OS=Homo sapiens OX=9606 GN=LRRFIP2 PE=1 SV=1;sp|Q9Y608-4|LRRF2_HUMAN Isoform 4 of Leucine-rich repeat flightless-interacting protein 2 OS=Homo sapiens OX=9606 GN=LRRFIP2;sp|Q9Y608-2	4	3	3	82.17	721	721;424;400;503	0	5.9412	8544400	4				2410	483;1143;1822;4555	False;True;True;True	493;1169;1868;4683	930;931;2128;3481;3482;8719	998;999;1000;2262;3735;3736;9402	1000;2262;3735;9402	2707.7	2832	44834	7629.6	2903.2	2467.1	2064.8	1246.9	3413.5	4485.3	11.4029	11.4676	15.4523	12.8974	11.5034	11.2686	11.0118	10.2841	11.737	12.131	11.5711	11.5012
P41091;Q2VIR3-2;Q2VIR3	P41091;Q2VIR3-2;Q2VIR3	3;3;3	3;3;3	3;3;3	Eukaryotic translation initiation factor 2 subunit 3;Putative eukaryotic translation initiation factor 2 subunit 3-like protein	EIF2S3;EIF2S3L	sp|P41091|IF2G_HUMAN Eukaryotic translation initiation factor 2 subunit 3 OS=Homo sapiens OX=9606 GN=EIF2S3 PE=1 SV=3;sp|Q2VIR3-2|IF2GL_HUMAN Isoform 2 of Eukaryotic translation initiation factor 2 subunit 3B OS=Homo sapiens OX=9606 GN=EIF2S3B;sp|Q2VIR3|IF	3	3	3	51.109	472	472;466;472	0	15.164	13600000	6				820	283;938;4770	True;True;True	287;963;4906	521;522;523;1768;9105;9106	554;555;556;1873;9808;9809	554;1873;9808	9827.1	9197.9	5237.6	4363.1	7388.9	20906	9742.4	7016.6	22390	17169	13.2626	13.1671	12.3547	12.0911	12.8511	14.3516	13.2501	12.7766	14.4506	14.0675	13.4308	13.2007
P14866;P14866-2;Q8WVV9;Q8WVV9-5;Q8WVV9-4	P14866;P14866-2	7;4;1;1;1	7;4;1;1;1	7;4;1;1;1	Heterogeneous nuclear ribonucleoprotein L	HNRNPL	sp|P14866|HNRPL_HUMAN Heterogeneous nuclear ribonucleoprotein L OS=Homo sapiens OX=9606 GN=HNRNPL PE=1 SV=2;sp|P14866-2|HNRPL_HUMAN Isoform 2 of Heterogeneous nuclear ribonucleoprotein L OS=Homo sapiens OX=9606 GN=HNRNPL	7	7	7	64.132	589	589;456;542;508;537	0	63.543	71280000	10				595	2109;3709;4374;5034;6229;6513;7442	True;True;True;True;True;True;True	2164;3830;4496;5189;6458;6762;7733	4074;4075;4076;7164;8396;9685;12159;12160;12755;14678	4372;4373;4374;7694;9061;10433;13131;13132;13776;15940	4373;7694;9061;10433;13132;13776;15940	59628	51427	36485	50908	48959	75987	81494	84550	116560	84711	15.8637	15.6502	15.155	15.6356	15.5793	16.2135	16.3144	16.3675	16.8307	16.3703	16.032	15.6838
Q0ZGT2;Q0ZGT2-4;Q0ZGT2-2;Q0ZGT2-3	Q0ZGT2;Q0ZGT2-4;Q0ZGT2-2;Q0ZGT2-3	3;3;3;2	3;3;3;2	3;3;3;2	Nexilin	NEXN	sp|Q0ZGT2|NEXN_HUMAN Nexilin OS=Homo sapiens OX=9606 GN=NEXN PE=1 SV=1;sp|Q0ZGT2-4|NEXN_HUMAN Isoform 4 of Nexilin OS=Homo sapiens OX=9606 GN=NEXN;sp|Q0ZGT2-2|NEXN_HUMAN Isoform 2 of Nexilin OS=Homo sapiens OX=9606 GN=NEXN;sp|Q0ZGT2-3|NEXN_HUMAN Isoform 3	3	3	3	80.657	675	675;611;662;613	0	6.9685	29747000	6				1147	1558;4607;5007	True;True;True	1597;4738;5158	2875;8834;8835;8836;9646;9647	3051;9525;9526;9527;10394;10395	3051;9526;10395	1268.3	7796.5	45949	8357.1	7821.5	743.48	2790.3	1194.2	3663.9	11958	10.3087	12.9286	15.4877	13.0288	12.9332	9.53815	11.4462	10.2218	11.8392	13.5457	10.4769	12.9622
Q32P44;Q32P44-2;Q32P44-3	Q32P44;Q32P44-2	14;12;1	14;12;1	14;12;1	Echinoderm microtubule-associated protein-like 3	EML3	sp|Q32P44|EMAL3_HUMAN Echinoderm microtubule-associated protein-like 3 OS=Homo sapiens OX=9606 GN=EML3 PE=1 SV=1;sp|Q32P44-2|EMAL3_HUMAN Isoform 2 of Echinoderm microtubule-associated protein-like 3 OS=Homo sapiens OX=9606 GN=EML3	14	14	14	95.196	896	896;917;194	0	256.39	219450000	18				1365	350;964;1126;1184;1351;2118;2337;2629;3758;4582;5825;6068;6738;6978	True;True;True;True;True;True;True;True;True;True;True;True;True;True	354;989;1153;1211;1385;2174;2402;2703;3880;4711;6025;6291;6994;7246	629;1814;2105;2194;2195;2503;4098;4515;5169;7245;8757;11366;11367;11858;11859;13163;13859;13860	664;1923;2238;2329;2330;2659;4397;4834;5538;7777;9440;12265;12266;12810;12811;14212;15070;15071	664;1923;2238;2330;2659;4397;4834;5538;7777;9440;12266;12810;14212;15071	113590	89782	56147	79136	61450	124130	162980	210430	141440	140130	16.7935	16.4541	15.7769	16.272	15.9071	16.9215	17.3143	17.683	17.1098	17.0964	16.9617	16.4877
P31947;P31947-2	P31947;P31947-2	6;6	6;6	6;6	14-3-3 protein sigma	SFN	sp|P31947|1433S_HUMAN 14-3-3 protein sigma OS=Homo sapiens OX=9606 GN=SFN PE=1 SV=1;sp|P31947-2|1433S_HUMAN Isoform 2 of 14-3-3 protein sigma OS=Homo sapiens OX=9606 GN=SFN	6	6	6	27.774	248	248;216	0	45.426	259620000	12				755	5473;5794;5795;7009;7274;7351	True;True;True;True;True;True	5653;5992;5993;7278;7555;7641	10594;11318;11319;11320;11321;13906;13907;13908;14377;14540;14541;14542	11424;12215;12216;12217;12218;15119;15120;15121;15621;15795;15796;15797	11424;12215;12218;15121;15621;15795	202840	227310	153020	125690	123340	424120	92401	28929	75333	91457	17.63	17.7943	17.2234	16.9395	16.9123	18.6941	16.4956	14.8202	16.201	16.4808	17.7982	17.8279
O00410;O00410-2;O00410-3	O00410;O00410-2;O00410-3	2;2;2	2;2;2	2;2;2	Importin-5	IPO5	sp|O00410|IPO5_HUMAN Importin-5 OS=Homo sapiens OX=9606 GN=IPO5 PE=1 SV=4;sp|O00410-2|IPO5_HUMAN Isoform 2 of Importin-5 OS=Homo sapiens OX=9606 GN=IPO5;sp|O00410-3|IPO5_HUMAN Isoform 3 of Importin-5 OS=Homo sapiens OX=9606 GN=IPO5	2	2	2	123.63	1097	1097;1037;1115	0.0029557	2.1402	4804700	2				177	2761;5771	True;True	2840;5963	5427;11245	5815;12128	5815;12128	3154.5	2623.2	3154.3	2309.9	3610.3	3786.9	5437.4	4021.2	8007.7	8918.4	11.6232	11.3571	11.6231	11.1736	11.8179	11.8868	12.4087	11.9734	12.9672	13.1226	11.7915	11.3907
Q8WXF1;Q8WXF1-2	Q8WXF1;Q8WXF1-2	5;4	4;3	4;3	Paraspeckle component 1	PSPC1	sp|Q8WXF1|PSPC1_HUMAN Paraspeckle component 1 OS=Homo sapiens OX=9606 GN=PSPC1 PE=1 SV=1;sp|Q8WXF1-2|PSPC1_HUMAN Isoform 2 of Paraspeckle component 1 OS=Homo sapiens OX=9606 GN=PSPC1	5	4	4	58.743	523	523;393	0	6.111	15049000	4				1810	212;787;2585;5358;7306	True;True;True;False;True	215;804;2659;5537;7591	399;1496;5075;10420;14467	424;1585;5441;11231;15717	424;1585;5441;11231;15717	4641.4	6742.9	2876.8	4244.5	4065.8	7111.8	10472	9678	6694.1	8776.8	12.1803	12.7192	11.4902	12.0514	11.9893	12.796	13.3542	13.2405	12.7087	13.0995	12.3486	12.7528
Q02241;Q02241-2;Q02241-3	Q02241;Q02241-2;Q02241-3	3;3;3	3;3;3	3;3;3	Kinesin-like protein KIF23	KIF23	sp|Q02241|KIF23_HUMAN Kinesin-like protein KIF23 OS=Homo sapiens OX=9606 GN=KIF23 PE=1 SV=3;sp|Q02241-2|KIF23_HUMAN Isoform 2 of Kinesin-like protein KIF23 OS=Homo sapiens OX=9606 GN=KIF23;sp|Q02241-3|KIF23_HUMAN Isoform 3 of Kinesin-like protein KIF23 OS=	3	3	3	110.06	960	960;856;673	0	6.085	24769000	3				1098	2894;3947;6648	True;True;True	2983;4080;6902	5702;7692;13010	6109;8290;14048	6109;8290;14048	23457	23162	86172	34244	21423	18228	21503	23908	39696	24040	14.5177	14.4995	16.3949	15.0636	14.3869	14.1539	14.3923	14.5452	15.2767	14.5531	14.686	14.5331
Q07157;Q07157-2	Q07157;Q07157-2	24;23	24;23	24;23	Tight junction protein ZO-1	TJP1	sp|Q07157|ZO1_HUMAN Tight junction protein ZO-1 OS=Homo sapiens OX=9606 GN=TJP1 PE=1 SV=3;sp|Q07157-2|ZO1_HUMAN Isoform Short of Tight junction protein ZO-1 OS=Homo sapiens OX=9606 GN=TJP1	24	24	24	195.46	1748	1748;1668	0	323.31	243360000	39				1130	954;1037;1402;1412;1451;1506;1582;1827;2256;2343;2707;3064;3189;3476;4701;5801;5923;6090;6345;6662;6691;7033;7291;7399	True;True;True;True;True;True;True;True;True;True;True;True;True;True;True;True;True;True;True;True;True;True;True;True	979;1062;1436;1446;1486;1544;1622;1873;2319;2408;2781;3161;3162;3290;3582;4834;5999;6130;6315;6581;6916;6946;7304;7576;7689	1795;1957;1958;2579;2580;2602;2681;2682;2786;2917;2918;3488;4336;4337;4523;4524;4525;4526;4527;4528;4529;5316;5317;6010;6011;6223;6686;8986;8987;11329;11594;11901;12355;13030;13031;13082;13968;13969;14439;14609	1901;2084;2085;2738;2739;2765;2849;2850;2959;3097;3098;3742;4645;4646;4843;4844;4845;4846;4847;4848;4849;5691;5692;5693;6441;6442;6665;7161;9689;9690;12226;12532;12854;13337;14069;14070;14122;15192;15193;15689;15868	1901;2085;2739;2765;2849;2959;3097;3742;4645;4845;5691;6441;6665;7161;9689;12226;12532;12854;13337;14069;14122;15193;15689;15868	372800	283620	270300	280060	187430	220290	308690	306230	238840	262360	18.508	18.1136	18.0442	18.0954	17.516	17.749	18.2358	18.2243	17.8657	18.0012	18.6763	18.1472
Q16531;Q16531-2	Q16531;Q16531-2	2;1	2;1	2;1	DNA damage-binding protein 1	DDB1	sp|Q16531|DDB1_HUMAN DNA damage-binding protein 1 OS=Homo sapiens OX=9606 GN=DDB1 PE=1 SV=1;sp|Q16531-2|DDB1_HUMAN Isoform 2 of DNA damage-binding protein 1 OS=Homo sapiens OX=9606 GN=DDB1	2	2	2	126.97	1140	1140;451	0.0052402	1.8281	10081000	2				1330	1370;5124	True;True	1404;5280	2535;9815	2693;10569	2693;10569	1363.4	1373.6	0	1109.5	1961.2	2361.3	2222	2031.9	3188.2	3363.8	10.413	10.4237		10.1157	10.9375	11.2054	11.1176	10.9886	11.6385	11.7159	10.5813	10.4573
P52272;P52272-2	P52272;P52272-2	15;15	15;15	15;15	Heterogeneous nuclear ribonucleoprotein M	HNRNPM	sp|P52272|HNRPM_HUMAN Heterogeneous nuclear ribonucleoprotein M OS=Homo sapiens OX=9606 GN=HNRNPM PE=1 SV=3;sp|P52272-2|HNRPM_HUMAN Isoform 2 of Heterogeneous nuclear ribonucleoprotein M OS=Homo sapiens OX=9606 GN=HNRNPM	15	15	15	77.515	730	730;691	0	130.38	432550000	30				908	39;93;116;1996;1999;2197;2260;4086;4090;4091;4093;4094;4845;5287;6944	True;True;True;True;True;True;True;True;True;True;True;True;True;True;True	39;93;117;2047;2050;2259;2323;4210;4214;4215;4217;4218;4985;5463;7211	66;67;157;208;209;3808;3809;3810;3811;3815;3816;3817;4248;4341;7900;7901;7909;7910;7911;7913;7914;7915;9266;9267;9268;9269;10307;10308;13793;13794	70;71;169;223;224;4081;4082;4083;4084;4088;4089;4090;4555;4650;8520;8521;8530;8531;8532;8534;8535;8536;9981;9982;9983;9984;11115;11116;14995;14996	71;169;224;4083;4088;4555;4650;8520;8531;8532;8534;8536;9982;11116;14995	215140	179670	148200	172960	111900	281090	233360	275270	430900	252620	17.7149	17.455	17.1772	17.4001	16.7719	18.1007	17.8322	18.0705	18.717	17.9466	17.8832	17.4886
Q15517	Q15517	3	3	3	Corneodesmosin	CDSN	sp|Q15517|CDSN_HUMAN Corneodesmosin OS=Homo sapiens OX=9606 GN=CDSN PE=1 SV=3	3	3	3	51.522	529	529	0	18.596	40513000	6				1299	2582;3207;6148	True;True;True	2656;3309;6374	5066;5067;5068;5069;6249;11999	5432;5433;5434;5435;6692;12955	5435;6692;12955	63387	76694	48772	44754	53213	65647	58418	38482	79509	30384	15.9519	16.2268	15.5738	15.4497	15.6995	16.0024	15.8341	15.2319	16.2788	14.891	16.1202	16.2604
P19105;O14950	P19105;O14950	9;8	9;8	4;4	Myosin regulatory light chain 12A;Myosin regulatory light chain 12B	MYL12A;MYL12B	sp|P19105|ML12A_HUMAN Myosin regulatory light chain 12A OS=Homo sapiens OX=9606 GN=MYL12A PE=1 SV=2;sp|O14950|ML12B_HUMAN Myosin regulatory light chain 12B OS=Homo sapiens OX=9606 GN=MYL12B PE=1 SV=2	9	9	4	19.794	171	171;172	0	282.5	3278000000	19				639	718;1324;1651;1652;2116;2459;3697;4234;4278	True;True;True;True;True;True;True;True;True	736;1357;1358;1693;1694;2172;2527;2528;3817;3818;4395	1380;1381;2464;2465;3050;3051;3052;3053;4086;4087;4088;4089;4090;4091;4092;4093;4094;4095;4792;4793;4794;4795;4796;7122;7123;7124;7125;7126;7127;7128;7129;7130;7131;7132;7133;7134;7135;7136;7137;7138;7139;7140;7141;7142;7143;7144;7145;8188	1466;1467;2619;2620;3232;3233;3234;3235;4384;4385;4386;4387;4388;4389;4390;4391;4392;4393;4394;5139;5140;5141;5142;5143;7651;7652;7653;7654;7655;7656;7657;7658;7659;7660;7661;7662;7663;7664;7665;7666;7667;7668;7669;7670;7671;7672;7673;7674;8820;8821	1466;2619;3232;3234;4393;5139;7670;8820	40019	94258	808640	67959	25859	18957	21300	26719	30324	128810	15.2884	16.5243	19.6251	16.0524	14.6584	14.2104	14.3786	14.7056	14.8882	16.9749	15.4567	16.5579
P47756-2;P47756	P47756-2;P47756	6;4	6;4	6;4	F-actin-capping protein subunit beta	CAPZB	sp|P47756-2|CAPZB_HUMAN Isoform 2 of F-actin-capping protein subunit beta OS=Homo sapiens OX=9606 GN=CAPZB;sp|P47756|CAPZB_HUMAN F-actin-capping protein subunit beta OS=Homo sapiens OX=9606 GN=CAPZB PE=1 SV=4	6	6	6	30.628	272	272;277	0	14.217	72992000	7				854	3515;4314;4995;5511;6122;7269	True;True;True;True;True;True	3623;4432;5146;5692;6347;7549	6754;8245;9631;10666;11950;11951;14367	7235;8878;10379;11505;12906;12907;15608	7235;8878;10379;11505;12906;15608	14728	35950	156490	22725	13449	13559	16425	12294	16515	29580	13.8463	15.1337	17.2557	14.472	13.7152	13.727	14.0036	13.5857	14.0115	14.8523	14.0145	15.1673
P35579;P35579-2;P12882;Q9UKX2;Q9Y623;P13535;A7E2Y1;REV__Q9UKV3-5;REV__Q9UKV3	P35579;P35579-2	121;74;1;1;1;1;1;1;1	121;74;1;1;1;1;1;1;1	106;63;0;0;0;0;0;1;1	Myosin-9	MYH9	sp|P35579|MYH9_HUMAN Myosin-9 OS=Homo sapiens OX=9606 GN=MYH9 PE=1 SV=4;sp|P35579-2|MYH9_HUMAN Isoform 2 of Myosin-9 OS=Homo sapiens OX=9606 GN=MYH9	121	121	106	226.53	1960	1960;1382;1939;1941;1939;1937;1983;1328;1341	0	323.31	65971000000	505				781	325;410;419;423;490;569;570;637;656;815;823;826;911;916;934;1028;1034;1035;1041;1062;1084;1248;1249;1408;1430;1436;1466;1627;1634;1699;1752;1763;1764;1987;2050;2154;2155;2166;2167;2220;2275;2704;2713;2829;2881;2882;2896;2898;2899;2999;3055;3223;3245;3251;3261;3264;3286;3296;3297;3303;3321;3356;3365;3447;3472;3516;3608;3609;3616;3761;3807;3876;3961;4048;4049;4202;4276;4347;4412;4446;4468;4544;4593…	True;True;True;True;True;True;True;True;True;True;True;True;True;True;True;True;True;True;True;True;True;True;True;True;True;True;True;True;True;True;True;True;True;True;True;True;True;True;True;True;True;True;True;True;True;True;True;True;True;True;True;True;True;True;True;True;True;True;True;True;True;True;True;True;True;True;True;True;True;True;True;True;True;True;True;True;True;True;True;True…	329;415;416;427;428;432;500;578;579;650;671;833;841;842;845;935;936;941;959;1053;1059;1060;1066;1087;1110;1277;1278;1442;1465;1471;1503;1504;1668;1669;1676;1742;1799;1810;1811;2038;2102;2103;2214;2215;2216;2227;2228;2283;2338;2778;2788;2789;2913;2970;2971;2985;2987;2988;2989;3092;3151;3152;3325;3346;3352;3362;3365;3366;3388;3389;3398;3399;3405;3424;3459;3469;3552;3577;3578;3624;3722;3723;3730;388…	594;595;596;597;598;599;600;721;722;723;724;725;726;727;728;729;730;731;798;799;800;801;805;806;807;808;809;810;811;812;943;944;1080;1081;1082;1083;1084;1085;1086;1087;1088;1223;1224;1225;1226;1265;1266;1267;1268;1544;1545;1546;1557;1558;1559;1560;1561;1562;1563;1564;1567;1568;1569;1570;1722;1723;1724;1725;1726;1727;1728;1729;1730;1731;1732;1737;1764;1933;1934;1935;1936;1937;1938;1939;1940;1941;1…	627;628;629;630;631;632;633;634;635;761;762;763;764;765;766;767;768;769;770;771;855;856;857;858;859;860;864;865;866;867;868;869;870;871;1012;1013;1154;1155;1156;1157;1158;1159;1160;1161;1162;1163;1164;1305;1306;1307;1308;1347;1348;1349;1350;1636;1637;1638;1649;1650;1651;1652;1653;1654;1655;1656;1657;1660;1661;1662;1663;1820;1821;1822;1823;1824;1825;1826;1827;1828;1829;1830;1831;1832;1833;1840;186…	629;771;859;865;1013;1155;1162;1308;1350;1636;1650;1660;1825;1840;1869;2055;2079;2080;2096;2131;2171;2452;2454;2753;2800;2822;2891;3194;3207;3337;3584;3609;3612;4064;4227;4468;4471;4500;4509;4595;4681;5686;5708;5973;6081;6087;6112;6118;6126;6316;6420;6712;6755;6769;6797;6806;6843;6859;6861;6872;6900;6949;6970;7109;7151;7237;7451;7452;7463;7782;7860;8169;8337;8458;8468;8699;8807;8926;9132;9191;922…	4175000	9088800	65167000	6945900	3245800	2301200	2557300	3411700	3485300	13295000	21.9933	23.1157	25.9576	22.7277	21.6301	21.134	21.2862	21.7021	21.7329	23.6644	22.1616	23.1493
P04083	P04083	6	6	6	Annexin A1	ANXA1	sp|P04083|ANXA1_HUMAN Annexin A1 OS=Homo sapiens OX=9606 GN=ANXA1 PE=1 SV=2	6	6	6	38.714	346	346	0	323.31	152380000	17				427	467;482;1008;2227;5525;6511	True;True;True;True;True;True	477;492;1033;2290;5705;6760	907;926;927;928;929;1892;1893;1894;4296;10679;10680;10681;10682;12747;12748;12749	974;994;995;996;997;2007;2008;2009;4603;11518;11519;11520;11521;11522;13768;13769;13770	974;997;2007;4603;11520;13768	33633	53843	66161	28600	68413	43653	52892	18383	48972	54075	15.0376	15.7165	16.0137	14.8037	16.062	15.4138	15.6908	14.1661	15.5797	15.7227	15.2059	15.7501
P24844;P24844-2	P24844;P24844-2	6;5	2;2	2;2	Myosin regulatory light polypeptide 9	MYL9	sp|P24844|MYL9_HUMAN Myosin regulatory light polypeptide 9 OS=Homo sapiens OX=9606 GN=MYL9 PE=1 SV=4;sp|P24844-2|MYL9_HUMAN Isoform 2 of Myosin regulatory light polypeptide 9 OS=Homo sapiens OX=9606 GN=MYL9	6	2	2	19.827	172	172;118	0	3.6312	218470000	4				688	718;1324;1651;2117;2460;3697	False;False;False;True;True;False	736;1357;1358;1693;2173;2529;3817;3818	1380;1381;2464;2465;3050;3051;4096;4097;4797;4798;7122;7123;7124;7125;7126;7127;7128;7129;7130;7131;7132;7133;7134;7135;7136;7137;7138;7139;7140;7141;7142;7143;7144;7145	1466;1467;2619;2620;3232;3233;4395;4396;5144;5145;7651;7652;7653;7654;7655;7656;7657;7658;7659;7660;7661;7662;7663;7664;7665;7666;7667;7668;7669;7670;7671;7672;7673;7674	1466;2619;3232;4396;5145;7670	11623	17086	99902	11988	4883.3	5408.9	7655.5	5663.3	6793.8	22184	13.5047	14.0605	16.6082	13.5493	12.2536	12.4011	12.9023	12.4674	12.73	14.4372	13.673	14.0941
P09493-3;P09493-10;P09493-4;P09493-8	P09493-3;P09493-10;P09493-4;P09493-8	24;22;22;16	24;22;22;16	1;1;1;1	Tropomyosin alpha-1 chain	TPM1	sp|P09493-3|TPM1_HUMAN Isoform 3 of Tropomyosin alpha-1 chain OS=Homo sapiens OX=9606 GN=TPM1;sp|P09493-10|TPM1_HUMAN Isoform 10 of Tropomyosin alpha-1 chain OS=Homo sapiens OX=9606 GN=TPM1;sp|P09493-4|TPM1_HUMAN Isoform 4 of Tropomyosin alpha-1 chain OS=H	24	24	1	32.876	284	284;284;284;284	0	323.31	4535000000	87				511	182;216;226;685;686;875;1409;1450;2611;2612;2752;3052;3093;3094;3229;3291;3440;3471;3929;3930;4938;5305;5654;5696	True;True;True;True;True;True;True;True;True;True;True;True;True;True;True;True;True;True;True;True;True;True;True;True	184;219;229;700;701;896;1443;1485;2685;2686;2831;3148;3192;3193;3331;3394;3545;3576;4060;4061;5087;5482;5843;5885	331;407;408;420;421;422;1315;1316;1317;1318;1319;1320;1653;1654;2594;2595;2596;2597;2598;2678;2679;2680;5136;5137;5138;5139;5140;5141;5142;5401;5402;5403;5404;5405;5406;5407;5408;5409;5410;5411;5412;5985;6070;6071;6072;6073;6074;6075;6076;6277;6278;6279;6280;6281;6282;6390;6624;6672;6673;6674;7659;7660;7661;7662;9525;9526;9527;9528;9529;10341;10342;10963;10964;10965;10966;10967;10968;11061;11062	351;432;433;447;448;449;1397;1398;1399;1400;1401;1402;1751;1752;2756;2757;2758;2759;2760;2761;2846;2847;2848;5505;5506;5507;5508;5509;5510;5511;5789;5790;5791;5792;5793;5794;5795;5796;5797;5798;5799;5800;6415;6502;6503;6504;6505;6506;6507;6508;6720;6721;6722;6723;6724;6725;6726;6727;6728;6729;6730;6852;7096;7145;7146;7147;7148;7149;8256;8257;8258;8259;10265;10266;10267;10268;10269;11149;11150;118…	351;433;447;1401;1402;1751;2757;2848;5506;5510;5795;6415;6506;6508;6725;6852;7096;7148;8258;8259;10269;11150;11825;11931	254160	665550	5498800	452330	320070	178350	209460	238380	268140	860180	17.9554	19.3442	22.3907	18.787	18.288	17.4444	17.6763	17.8629	18.0326	19.7143	18.1236	19.3778
E9PAV3;Q13765;E9PAV3-2	E9PAV3;Q13765;E9PAV3-2	4;4;4	4;4;4	4;4;4	Nascent polypeptide-associated complex subunit alpha, muscle-specific form;Nascent polypeptide-associated complex subunit alpha	NACA	sp|E9PAV3|NACAM_HUMAN Nascent polypeptide-associated complex subunit alpha, muscle-specific form OS=Homo sapiens OX=9606 GN=NACA PE=1 SV=1;sp|Q13765|NACA_HUMAN Nascent polypeptide-associated complex subunit alpha OS=Homo sapiens OX=9606 GN=NACA PE=1 SV=1;s	4	4	4	205.42	2078	2078;215;925	0	10.816	11907000	3				160	988;2936;5826;7076	True;True;True;True	1013;3026;6026;7350	1856;5771;11368;14061	1970;6186;12267;15288	1970;6186;12267;15288	6715.9	8451.6	12402	5900.9	9510.4	41896	17421	7048.8	15728	20857	12.7134	13.045	13.5983	12.5267	13.2153	15.3545	14.0885	12.7832	13.941	14.3482	12.8816	13.0786
Q12792;Q12792-4;Q12792-3	Q12792;Q12792-4;Q12792-3	4;3;3	4;3;3	4;3;3	Twinfilin-1	TWF1	sp|Q12792|TWF1_HUMAN Twinfilin-1 OS=Homo sapiens OX=9606 GN=TWF1 PE=1 SV=3;sp|Q12792-4|TWF1_HUMAN Isoform 4 of Twinfilin-1 OS=Homo sapiens OX=9606 GN=TWF1;sp|Q12792-3|TWF1_HUMAN Isoform 3 of Twinfilin-1 OS=Homo sapiens OX=9606 GN=TWF1	4	4	4	40.282	350	350;252;357	0	304.16	41091000	6				1152	1325;1415;3063;5645	True;True;True;True	1359;1449;3160;5834	2466;2467;2606;6009;10950;10951	2621;2622;2769;6440;11812;11813	2621;2769;6440;11812	25148	56529	360680	38629	18218	24706	15349	15838	21529	66713	14.6182	15.7867	18.4604	15.2374	14.1531	14.5926	13.9059	13.9511	14.394	16.0257	14.7864	15.8203
P67936	P67936	17	11	8	Tropomyosin alpha-4 chain	TPM4	sp|P67936|TPM4_HUMAN Tropomyosin alpha-4 chain OS=Homo sapiens OX=9606 GN=TPM4 PE=1 SV=3	17	11	8	28.521	248	248	0	90.856	936230000	27				1043	195;300;301;1397;1590;1591;2754;3078;3093;3094;3280;3281;3471;3931;5305;5709;6369	True;True;True;False;True;True;False;True;False;False;True;True;False;True;False;True;True	198;304;305;306;1431;1631;1632;2833;3177;3192;3193;3382;3383;3576;4062;5482;5898;6605	367;368;369;370;549;550;551;552;553;554;2574;2943;2944;2945;5414;5415;6029;6030;6031;6032;6070;6071;6072;6073;6074;6075;6076;6369;6370;6371;6372;6373;6672;6673;6674;7663;7664;10341;10342;11085;11086;11087;11088;12387;12388	390;391;392;393;582;583;584;585;586;587;2732;2733;3123;3124;3125;5802;5803;6460;6461;6462;6463;6502;6503;6504;6505;6506;6507;6508;6830;6831;6832;6833;6834;7145;7146;7147;7148;7149;8260;8261;11149;11150;11958;11959;11960;11961;13371;13372;13373	391;584;587;2732;3123;3125;5803;6462;6506;6508;6830;6834;7148;8261;11150;11960;13372	165240	593750	2972300	210340	163090	117580	174670	75820	201580	516550	17.3342	19.1795	21.5031	17.6824	17.3153	16.8433	17.4143	16.2103	17.621	18.9785	17.5025	19.2131
P47755;P47755-2	P47755;P47755-2	3;2	2;1	2;1	F-actin-capping protein subunit alpha-2	CAPZA2	sp|P47755|CAZA2_HUMAN F-actin-capping protein subunit alpha-2 OS=Homo sapiens OX=9606 GN=CAPZA2 PE=1 SV=3;sp|P47755-2|CAZA2_HUMAN Isoform 2 of F-actin-capping protein subunit alpha-2 OS=Homo sapiens OX=9606 GN=CAPZA2	3	2	2	32.949	286	286;172	0	14.21	61460000	4				853	1000;3648;6604	True;False;True	1025;3763;3764;6856	1879;7023;7024;7025;12916;12917;12918	1994;7542;7543;7544;13952;13953;13954	1994;7542;13954	20134	51876	232380	42681	26370	27974	26924	17685	25788	53977	14.2973	15.6628	17.8261	15.3813	14.6866	14.7718	14.7166	14.1102	14.6544	15.7201	14.4656	15.6964
P01876;P01877;P0DOX2	P01876;P01877	4;2;1	4;2;1	4;2;1	Ig alpha-1 chain C region;Ig alpha-2 chain C region	IGHA1;IGHA2	sp|P01876|IGHA1_HUMAN Immunoglobulin heavy constant alpha 1 OS=Homo sapiens OX=9606 GN=IGHA1 PE=1 SV=2;sp|P01877|IGHA2_HUMAN Immunoglobulin heavy constant alpha 2 OS=Homo sapiens OX=9606 GN=IGHA2 PE=1 SV=4	4	4	4	37.654	353	353;340;455	0	5.6179	52988000	5				411	4815;5469;6530;7234	True;True;True;True	4953;5649;6779;7514	9192;9193;10587;12786;14317	9898;9899;11417;13807;15556	9898;11417;13807;15556	6961.6	7605.7	2538.6	8432.7	5973.9	3717.4	5472.6	4420.4	4826.5	4561.3	12.7652	12.8929	11.3098	13.0418	12.5445	11.8601	12.418	12.11	12.2368	12.1552	12.9335	12.9265
P15311	P15311	11	10	10	Ezrin	EZR	sp|P15311|EZRI_HUMAN Ezrin OS=Homo sapiens OX=9606 GN=EZR PE=1 SV=4	11	10	10	69.412	586	586	0	19.26	165790000	15				599	387;444;1362;1676;3160;4751;4950;4964;5063;5864;6353	True;True;True;True;True;True;False;True;True;True;True	391;454;1396;1718;3260;4887;5099;5114;5218;6068;6589	678;861;862;863;2521;2522;3094;3095;6179;6180;9070;9555;9556;9557;9583;9726;9727;11460;12364	717;923;924;925;2678;2679;3277;3278;6618;6619;9773;10295;10296;10297;10327;10476;10477;12387;13347	717;924;2679;3278;6619;9773;10297;10327;10477;12387;13347	46079	80568	94449	48532	84526	137390	175190	53951	171280	234470	15.4918	16.2979	16.5272	15.5666	16.3671	17.0679	17.4186	15.7194	17.386	17.839	15.6601	16.3315
O75494;O75494-3;O75494-4;O75494-5;O75494-6;O75494-2;Q8WXF0	O75494;O75494-3;O75494-4;O75494-5;O75494-6;O75494-2;Q8WXF0	2;2;2;2;2;2;1	2;2;2;2;2;2;1	2;2;2;2;2;2;1	Serine/arginine-rich splicing factor 10;Serine/arginine-rich splicing factor 12	SRSF10;SRSF12	sp|O75494|SRS10_HUMAN Serine/arginine-rich splicing factor 10 OS=Homo sapiens OX=9606 GN=SRSF10 PE=1 SV=1;sp|O75494-3|SRS10_HUMAN Isoform 3 of Serine/arginine-rich splicing factor 10 OS=Homo sapiens OX=9606 GN=SRSF10;sp|O75494-4|SRS10_HUMAN Isoform 4 of Se	2	2	2	31.3	262	262;183;173;165;182;261;261	0	4.0832	11137000	2				332	847;4894	True;True	867;5039	1600;9405	1695;10141	1695;10141	7923.6	4374.7	5729.4	5186.9	4816.3	13615	7719.2	9166.2	34104	8990.9	12.9519	12.095	12.4842	12.3407	12.2337	13.7329	12.9142	13.1621	15.0577	13.1342	13.1202	12.1286
P07737	P07737	3	3	3	Profilin-1	PFN1	sp|P07737|PROF1_HUMAN Profilin-1 OS=Homo sapiens OX=9606 GN=PFN1 PE=1 SV=2	3	3	3	15.054	140	140	0	7.4989	78116000	5				482	1179;1532;5952	True;True;True	1206;1571;6161	2185;2186;2838;2839;2840;11636	2320;2321;3013;3014;3015;12576	2321;3014;12576	10533	16105	21303	15004	19047	44884	49289	9340.6	66315	80080	13.3626	13.9752	14.3788	13.8731	14.2173	15.4539	15.589	13.1893	16.017	16.2892	13.5309	14.0088
Q8IVF2;Q8IVF2-3	Q8IVF2;Q8IVF2-3	5;5	5;5	5;5	Protein AHNAK2	AHNAK2	sp|Q8IVF2|AHNK2_HUMAN Protein AHNAK2 OS=Homo sapiens OX=9606 GN=AHNAK2 PE=1 SV=2;sp|Q8IVF2-3|AHNK2_HUMAN Isoform 3 of Protein AHNAK2 OS=Homo sapiens OX=9606 GN=AHNAK2	5	5	5	616.62	5795	5795;5695	0	9.3065	20229000	6				1632	244;3478;4223;6332;6806	True;True;True;True;True	247;3584;4338;6568;7067	447;6688;8100;12338;13463	477;7163;8729;13320;14621;14622	477;7163;8729;13320;14621	5051.9	4698.2	3988.8	4361.4	4041.8	3840.8	5931.2	4599.3	3430.2	4515.8	12.3026	12.1979	11.9617	12.0906	11.9808	11.9072	12.5341	12.1672	11.7441	12.1408	12.4709	12.2315
P35580;P35580-3;P35580-5;REV__Q8IYT3	P35580;P35580-3;P35580-5	83;83;81;1	73;73;71;1	2;2;0;0	Myosin-10	MYH10	sp|P35580|MYH10_HUMAN Myosin-10 OS=Homo sapiens OX=9606 GN=MYH10 PE=1 SV=3;sp|P35580-3|MYH10_HUMAN Isoform 3 of Myosin-10 OS=Homo sapiens OX=9606 GN=MYH10;sp|P35580-5|MYH10_HUMAN Isoform 5 of Myosin-10 OS=Homo sapiens OX=9606 GN=MYH10	83	73	2	229	1976	1976;1997;1985;715	0	323.31	5624600000	168				782	129;130;325;409;413;418;655;696;765;815;823;839;845;909;912;978;1030;1067;1408;1431;1564;1605;1620;1623;1624;1739;1750;1751;1987;2051;2205;2210;2344;2686;2687;2730;2731;2811;2879;2880;2897;2976;3190;3240;3252;3261;3298;3302;3329;3361;3364;3429;3447;3760;3949;4051;4184;4469;4528;4566;4594;4602;4615;4789;4790;4846;4847;4940;4941;4954;5085;5191;5209;5442;5499;6266;6322;6556;6572;6629;6759;6811;6816	True;True;False;True;True;True;True;True;True;False;False;True;True;True;True;True;True;True;False;True;True;True;True;True;True;True;True;True;False;True;True;True;True;True;True;True;True;True;True;True;True;True;True;True;True;False;True;True;True;True;True;True;False;True;True;True;True;True;True;True;True;False;True;True;True;True;True;True;True;True;True;True;True;True;True;True;True;False;…	129;130;329;414;420;426;670;712;782;833;841;842;858;864;933;937;1003;1055;1092;1442;1466;1604;1646;1661;1664;1665;1786;1797;1798;2038;2104;2267;2272;2273;2409;2760;2761;2808;2809;2893;2968;2969;2986;3068;3291;3341;3353;3362;3400;3404;3432;3465;3468;3534;3552;3882;4082;4178;4302;4592;4655;4694;4724;4732;4733;4746;4926;4927;4986;4987;5089;5090;5103;5240;5361;5382;5623;5680;6498;6557;6805;6821;6882;…	227;228;229;230;231;594;595;596;597;598;599;600;718;719;720;753;754;795;796;797;1264;1342;1343;1457;1544;1545;1546;1557;1558;1559;1560;1561;1562;1563;1564;1584;1591;1592;1593;1715;1716;1717;1733;1842;1943;1944;1945;2010;2011;2586;2587;2588;2589;2590;2591;2592;2593;2635;2636;2892;2964;2991;2992;2993;2994;2997;2998;2999;3317;3318;3319;3336;3337;3338;3339;3789;3790;3791;3792;3943;4260;4261;4262;4263…	242;243;244;245;246;627;628;629;630;631;632;633;634;635;758;759;760;799;800;852;853;854;1346;1424;1425;1546;1636;1637;1638;1649;1650;1651;1652;1653;1654;1655;1656;1657;1677;1684;1685;1686;1813;1814;1815;1834;1955;2069;2070;2071;2139;2140;2745;2746;2747;2748;2749;2750;2751;2752;2753;2754;2755;2801;2802;3072;3144;3172;3173;3174;3175;3178;3179;3180;3561;3562;3563;3580;3581;3582;3583;4061;4062;4063;4…	243;246;629;758;799;854;1346;1425;1546;1636;1650;1677;1685;1815;1834;1955;2071;2140;2753;2802;3072;3144;3173;3178;3179;3562;3581;3583;4064;4229;4567;4581;4850;5643;5647;5751;5753;5935;6079;6080;6115;6284;6667;6747;6780;6797;6864;6868;6914;6966;6969;7075;7109;7781;8297;8476;8664;9237;9348;9417;9492;9517;9538;9843;9845;9985;9987;10274;10275;10302;10506;10908;10957;11379;11485;13212;13306;13846;1386…	799210	1579600	10180000	1312400	639790	438670	431310	826470	682040	2588700	19.6082	20.5911	23.2792	20.3238	19.2872	18.7428	18.7184	19.6566	19.3795	21.3038	19.7765	20.6247
Q92747;Q92747-2	Q92747;Q92747-2	2;2	2;2	2;2	Actin-related protein 2/3 complex subunit 1A	ARPC1A	sp|Q92747|ARC1A_HUMAN Actin-related protein 2/3 complex subunit 1A OS=Homo sapiens OX=9606 GN=ARPC1A PE=1 SV=2;sp|Q92747-2|ARC1A_HUMAN Isoform 2 of Actin-related protein 2/3 complex subunit 1A OS=Homo sapiens OX=9606 GN=ARPC1A	2	2	2	41.569	370	370;345	0	3.6211	34056000	4				1840	1979;6124	True;True	2030;6349	3779;3780;11953;11954	4051;4052;12909;12910	4052;12910	7568.5	20541	74057	9514.6	10354	28996	8322.2	4264.5	8187.7	9016.3	12.8858	14.3262	16.1763	13.2159	13.3379	14.8236	13.0227	12.0582	12.9992	13.1383	13.0541	14.3598
P61158;Q9P1U1;Q9P1U1-2	P61158	7;1;1	7;1;1	7;1;1	Actin-related protein 3	ACTR3	sp|P61158|ARP3_HUMAN Actin-related protein 3 OS=Homo sapiens OX=9606 GN=ACTR3 PE=1 SV=3	7	7	7	47.371	418	418;418;330	0	93.709	104930000	14				976	223;1161;1277;2735;3828;4405;5249	True;True;True;True;True;True;True	226;1187;1307;2813;3953;4527;5425	416;417;2155;2367;5379;7354;7355;7356;8450;10237;10238	441;442;443;444;2290;2513;5767;7892;7893;7894;7895;9117;11036;11037	444;2290;2513;5767;7895;9117;11037	14642	47682	238130	26691	16153	27881	14345	7887.3	17135	41778	13.8378	15.5412	17.8614	14.7041	13.9795	14.767	13.8083	12.9453	14.0647	15.3505	14.0061	15.5748
Q13435	Q13435	4	4	4	Splicing factor 3B subunit 2	SF3B2	sp|Q13435|SF3B2_HUMAN Splicing factor 3B subunit 2 OS=Homo sapiens OX=9606 GN=SF3B2 PE=1 SV=2	4	4	4	100.23	895	895	0	55.316	11417000	6				1200	1776;2659;3391;6877	True;True;True;True	1823;2733;3496;7140	3387;5211;6544;13582;13583;13584	3634;5580;7011;14743;14744;14745	3634;5580;7011;14744	15190	9529.6	7376.1	9453.5	6926.1	14184	14529	14452	31229	18392	13.8908	13.2182	12.8486	13.2066	12.7578	13.792	13.8266	13.819	14.9306	14.1668	14.0591	13.2518
Q69YQ0;Q69YQ0-2	Q69YQ0;Q69YQ0-2	8;8	8;8	8;8	Cytospin-A	SPECC1L	sp|Q69YQ0|CYTSA_HUMAN Cytospin-A OS=Homo sapiens OX=9606 GN=SPECC1L PE=1 SV=2;sp|Q69YQ0-2|CYTSA_HUMAN Isoform 2 of Cytospin-A OS=Homo sapiens OX=9606 GN=SPECC1L	8	8	8	124.6	1117	1117;1078	0	15.799	27530000	8				1481	45;562;1002;2996;3152;3576;5578;6202	True;True;True;True;True;True;True;True	45;571;1027;3089;3252;3688;5762;6432	76;1071;1881;5890;6170;6889;10783;12111	80;1145;1996;6311;6609;7396;11627;13079	80;1145;1996;6311;6609;7396;11627;13079	22010	23664	119080	25137	16842	13840	13179	17836	16613	55148	14.4259	14.5304	16.8616	14.6175	14.0398	13.7566	13.686	14.1225	14.02	15.751	14.5941	14.564
Q05682;Q05682-3;Q05682-4;Q05682-6;Q05682-2;Q05682-5	Q05682;Q05682-3;Q05682-4;Q05682-6;Q05682-2;Q05682-5	12;12;12;12;12;12	12;12;12;12;12;12	12;12;12;12;12;12	Caldesmon	CALD1	sp|Q05682|CALD1_HUMAN Caldesmon OS=Homo sapiens OX=9606 GN=CALD1 PE=1 SV=3;sp|Q05682-3|CALD1_HUMAN Isoform 3 of Caldesmon OS=Homo sapiens OX=9606 GN=CALD1;sp|Q05682-4|CALD1_HUMAN Isoform 4 of Caldesmon OS=Homo sapiens OX=9606 GN=CALD1;sp|Q05682-6|CALD1_HUM	12	12	12	93.23	793	793;558;538;563;564;532	0	53.994	99929000	19				1120	1318;1473;2287;2474;2844;3504;4198;4199;5288;6056;6650;7282	True;True;True;True;True;True;True;True;True;True;True;True	1351;1511;2351;2543;2931;3611;4316;4317;5464;6276;6904;7565	2452;2453;2454;2732;4393;4394;4825;5603;6737;8064;8065;8066;10309;11822;13012;13013;14411;14412	2607;2608;2609;2902;4702;4703;5173;6001;7218;8688;8689;8690;11117;12772;14050;14051;14052;15659;15660	2608;2902;4702;5173;6001;7218;8688;8690;11117;12772;14050;15659	1166.5	1726.6	2282.3	1515.2	2373.4	1479.4	6419.8	3839.7	5420.3	8866.2	10.188	10.7537	11.1563	10.5653	11.2127	10.5308	12.6483	11.9068	12.4042	13.1141	10.3562	10.7873
Q9NR30;Q9NR30-2;Q9BQ39	Q9NR30;Q9NR30-2	5;5;2	5;5;2	5;5;2	Nucleolar RNA helicase 2	DDX21	sp|Q9NR30|DDX21_HUMAN Nucleolar RNA helicase 2 OS=Homo sapiens OX=9606 GN=DDX21 PE=1 SV=5;sp|Q9NR30-2|DDX21_HUMAN Isoform 2 of Nucleolar RNA helicase 2 OS=Homo sapiens OX=9606 GN=DDX21	5	5	5	87.343	783	783;715;737	0	8.9854	19407000	6				2161	1470;1491;1765;3577;4360	True;True;True;True;True	1508;1529;1812;3689;4477	2729;2759;3368;6890;6891;8317	2899;2929;3615;7397;7398;8950	2899;2929;3615;7397;8950	9109.5	5716.6	11274	11071	8255.5	13058	18465	14121	17773	17111	13.1532	12.4809	13.4607	13.4345	13.0111	13.6726	14.1725	13.7856	14.1174	14.0626	13.3214	12.5145
P25789;P25789-2	P25789;P25789-2	2;1	2;1	2;1	Proteasome subunit alpha type-4	PSMA4	sp|P25789|PSA4_HUMAN Proteasome subunit alpha type-4 OS=Homo sapiens OX=9606 GN=PSMA4 PE=1 SV=1;sp|P25789-2|PSA4_HUMAN Isoform 2 of Proteasome subunit alpha type-4 OS=Homo sapiens OX=9606 GN=PSMA4	2	2	2	29.483	261	261;190	0	3.2256	15968000	2				697	6625;6828	True;True	6878;7089	12968;13505	14006;14665	14006;14665	10536	10386	7977	10754	12097	20756	9904.7	3538.4	7989.7	8488.3	13.363	13.3424	12.9616	13.3926	13.5624	14.3412	13.2739	11.7889	12.9639	13.0513	13.5313	13.376
O43294;O43294-2	O43294;O43294-2	5;5	5;5	5;5	Transforming growth factor beta-1-induced transcript 1 protein	TGFB1I1	sp|O43294|TGFI1_HUMAN Transforming growth factor beta-1-induced transcript 1 protein OS=Homo sapiens OX=9606 GN=TGFB1I1 PE=1 SV=2;sp|O43294-2|TGFI1_HUMAN Isoform 2 of Transforming growth factor beta-1-induced transcript 1 protein OS=Homo sapiens OX=9606 GN	5	5	5	49.814	461	461;444	0	21.173	48378000	8				242	609;813;2575;4639;6737	True;True;True;True;True	621;831;2649;4772;6993	1173;1174;1541;5047;8917;13160;13161;13162	1253;1254;1632;5411;9619;14209;14210;14211	1254;1632;5411;9619;14211	20163	13474	8520.7	14019	7103.1	17138	25053	30257	23208	23959	14.2994	13.7179	13.0568	13.7751	12.7942	14.0649	14.6127	14.885	14.5023	14.5483	14.4677	13.7515
Q93034	Q93034	3	3	3	Cullin-5	CUL5	sp|Q93034|CUL5_HUMAN Cullin-5 OS=Homo sapiens OX=9606 GN=CUL5 PE=1 SV=4	3	3	3	90.954	780	780	0	4.4803	12176000	3				1857	1326;3420;5820	True;True;True	1360;3525;6020	2468;6592;11357	2623;7062;12255	2623;7062;12255	20624	14602	8917.5	12076	9418.9	15885	25605	29401	23787	29883	14.332	13.8339	13.1224	13.5599	13.2013	13.9554	14.6441	14.8436	14.5379	14.867	14.5003	13.8675
Q86UU0;Q86UU0-4;Q86UU0-2;Q86UU0-3	Q86UU0;Q86UU0-4;Q86UU0-2;Q86UU0-3	9;9;9;8	9;9;9;8	9;9;9;8	B-cell CLL/lymphoma 9-like protein	BCL9L	sp|Q86UU0|BCL9L_HUMAN B-cell CLL/lymphoma 9-like protein OS=Homo sapiens OX=9606 GN=BCL9L PE=1 SV=1;sp|Q86UU0-4|BCL9L_HUMAN Isoform 4 of B-cell CLL/lymphoma 9-like protein OS=Homo sapiens OX=9606 GN=BCL9L;sp|Q86UU0-2|BCL9L_HUMAN Isoform 2 of B-cell CLL/lym	9	9	9	157.13	1499	1499;1453;1494;1395	0	113.14	73736000	9				1603	142;496;565;2484;2647;4695;5606;6133;7101	True;True;True;True;True;True;True;True;True	142;506;574;2553;2721;4828;5790;6358;7375	248;955;1074;1075;4841;5193;8980;10824;11968;14096	263;1025;1148;1149;5191;5562;9683;11672;12924;15324	263;1025;1148;5191;5562;9683;11672;12924;15324	97269	66726	48905	68477	52776	88978	136630	139820	109880	131790	16.5697	16.026	15.5777	16.0633	15.6876	16.4412	17.0599	17.0932	16.7456	17.0079	16.738	16.0596
P59998;P59998-3;P59998-4	P59998;P59998-3	6;5;1	6;5;1	1;1;1	Actin-related protein 2/3 complex subunit 4	ARPC4	sp|P59998|ARPC4_HUMAN Actin-related protein 2/3 complex subunit 4 OS=Homo sapiens OX=9606 GN=ARPC4 PE=1 SV=3;sp|P59998-3|ARPC4_HUMAN Isoform 3 of Actin-related protein 2/3 complex subunit 4 OS=Homo sapiens OX=9606 GN=ARPC4	6	6	1	19.667	168	168;187;78	0	6.2047	63479000	7				964	1649;2790;3185;4716;6204;6986	True;True;True;True;True;True	1691;2871;3286;4849;7255	3047;3048;5483;6218;6219;9011;13874	3229;3230;5873;6660;6661;9714;15086	3229;5873;6660;9714;15086	8131.4	22813	124730	10543	7645.5	14728	6699.4	4767.6	9989.4	15875	12.9893	14.4776	16.9284	13.364	12.9004	13.8463	12.7098	12.219	13.2862	13.9545	13.1575	14.5112
Q9NZN5;Q9NZN5-2	Q9NZN5;Q9NZN5-2	19;19	19;19	18;18	Rho guanine nucleotide exchange factor 12	ARHGEF12	sp|Q9NZN5|ARHGC_HUMAN Rho guanine nucleotide exchange factor 12 OS=Homo sapiens OX=9606 GN=ARHGEF12 PE=1 SV=1;sp|Q9NZN5-2|ARHGC_HUMAN Isoform 2 of Rho guanine nucleotide exchange factor 12 OS=Homo sapiens OX=9606 GN=ARHGEF12	19	19	18	173.23	1544	1544;1525	0	112.3	151110000	22				2225	1337;1755;1914;2303;2776;3019;3179;3206;3399;3775;3835;5204;5309;5570;5629;6198;6216;6599;7143	True;True;True;True;True;True;True;True;True;True;True;True;True;True;True;True;True;True;True	1371;1802;1963;2367;2855;3115;3280;3308;3504;3897;3960;5377;5486;5754;6427;6445;6851;7418	2484;3347;3667;4413;5446;5937;6212;6248;6556;7272;7364;10156;10346;10769;10770;12099;12100;12134;12910;14161	2639;2640;3593;3936;3937;4723;5834;6363;6654;6691;7023;7809;7903;10945;11154;11613;11614;13067;13068;13104;13946;15390	2640;3593;3937;4723;5834;6363;6654;6691;7023;7809;7903;10945;11154;11614;13068;13104;13946;15390	195880	139410	85186	136750	100400	196270	257910	326000	222530	230100	17.5796	17.089	16.3783	17.0612	16.6154	17.5825	17.9765	18.3145	17.7636	17.8119	17.7479	17.1226
P60842;P60842-2;Q14240;Q14240-2	P60842;P60842-2	8;7;3;3	8;7;3;3	8;7;3;3	Eukaryotic initiation factor 4A-I	EIF4A1	sp|P60842|IF4A1_HUMAN Eukaryotic initiation factor 4A-I OS=Homo sapiens OX=9606 GN=EIF4A1 PE=1 SV=1;sp|P60842-2|IF4A1_HUMAN Isoform 2 of Eukaryotic initiation factor 4A-I OS=Homo sapiens OX=9606 GN=EIF4A1	8	8	8	46.153	406	406;347;407;408	0	12.284	118890000	13				970	709;940;1448;1614;2673;3254;3777;6989	True;True;True;True;True;True;True;True	726;965;1483;1655;2747;3355;3899;7258	1365;1771;1772;2673;2979;2980;2981;5246;5247;6327;7275;7276;13877	1451;1876;1877;2840;3160;3161;3162;5617;5618;6783;7812;7813;15089	1451;1877;2840;3162;5617;6783;7813;15089	37198	56749	55201	37328	40866	187580	81500	34696	87139	104170	15.1829	15.7923	15.7524	15.188	15.3186	17.5171	16.3145	15.0825	16.411	16.6686	15.3512	15.8259
P52907	P52907	5	5	4	F-actin-capping protein subunit alpha-1	CAPZA1	sp|P52907|CAZA1_HUMAN F-actin-capping protein subunit alpha-1 OS=Homo sapiens OX=9606 GN=CAPZA1 PE=1 SV=3	5	5	4	32.922	286	286	0	288.7	99355000	10				920	1260;1367;1490;3250;3648	True;True;True;True;True	1290;1401;1528;3351;3763;3764	2347;2348;2349;2529;2530;2531;2532;2758;6318;7023;7024;7025	2491;2492;2493;2494;2687;2688;2689;2690;2928;6768;7542;7543;7544	2494;2690;2928;6768;7542	17297	42913	238720	26593	27558	35110	18758	12949	21300	47877	14.0782	15.3891	17.865	14.6988	14.7502	15.0996	14.1952	13.6606	14.3786	15.547	14.2465	15.4227
P16989;P16989-2;P16989-3;Q9Y2T7	P16989;P16989-2;P16989-3	7;7;6;3	4;4;3;0	3;3;2;0	Y-box-binding protein 3	YBX3	sp|P16989|YBOX3_HUMAN Y-box-binding protein 3 OS=Homo sapiens OX=9606 GN=YBX3 PE=1 SV=4;sp|P16989-2|YBOX3_HUMAN Isoform 2 of Y-box-binding protein 3 OS=Homo sapiens OX=9606 GN=YBX3;sp|P16989-3|YBOX3_HUMAN Isoform 3 of Y-box-binding protein 3 OS=Homo sapien	7	4	3	40.089	372	372;303;342;364	0	17.693	33657000	4				615	276;966;1414;2144;4320;5523;6100	True;True;False;True;False;True;False	280;991;1448;2204;4438;6325	503;1817;2605;4149;4150;8255;11916;11917	535;1926;2768;4453;4454;8888;12870;12871	535;1926;2768;4453;8888;12870	12787	9768.2	9603.5	11144	5572.2	17401	14503	20339	14186	17243	13.6424	13.2539	13.2293	13.444	12.444	14.0869	13.8241	14.312	13.7922	14.0737	13.8107	13.2875
P31151;Q86SG5	P31151;Q86SG5	2;1	2;1	2;1	Protein S100-A7;Protein S100-A7A	S100A7;S100A7A	sp|P31151|S10A7_HUMAN Protein S100-A7 OS=Homo sapiens OX=9606 GN=S100A7 PE=1 SV=4;sp|Q86SG5|S1A7A_HUMAN Protein S100-A7A OS=Homo sapiens OX=9606 GN=S100A7A PE=1 SV=3	2	2	2	11.471	101	101;101	0	2.7612	10787000	2				748	2624;5662	True;True	2698;5851	5162;10980	5531;11842	5531;11842	31797	36220	38245	13151	19907	82130	21860	7806.1	6438.8	6473.4	14.9566	15.1445	15.223	13.6829	14.281	16.3256	14.416	12.9304	12.6526	12.6603	15.1249	15.1781
P04279;P04279-2	P04279;P04279-2	4;3	4;3	4;3	Semenogelin-1;Alpha-inhibin-92;Alpha-inhibin-31;Seminal basic protein	SEMG1	sp|P04279|SEMG1_HUMAN Semenogelin-1 OS=Homo sapiens OX=9606 GN=SEMG1 PE=1 SV=2;sp|P04279-2|SEMG1_HUMAN Isoform 2 of Semenogelin-1 OS=Homo sapiens OX=9606 GN=SEMG1	4	4	4	52.13	462	462;402	0	7.1927	12838000	6				434	1787;2628;4444;4905	True;True;True;True	1834;2702;4567;5051	3408;3409;5168;8514;8515;9458	3655;3656;5537;9186;9187;10197	3656;5537;9187;10197	14133	6316.3	6023.6	25458	7298.3	5720.3	16425	4892.9	7816.6	3732	13.7868	12.6249	12.5564	14.6358	12.8333	12.4819	14.0036	12.2565	12.9323	11.8657	13.955	12.6585
P21333;P21333-2	P21333;P21333-2	64;64	64;64	60;60	Filamin-A	FLNA	sp|P21333|FLNA_HUMAN Filamin-A OS=Homo sapiens OX=9606 GN=FLNA PE=1 SV=4;sp|P21333-2|FLNA_HUMAN Isoform 2 of Filamin-A OS=Homo sapiens OX=9606 GN=FLNA	64	64	60	280.74	2647	2647;2639	0	323.31	1083000000	103				654	189;199;209;254;288;308;310;321;346;380;452;489;684;772;855;857;873;1233;1328;1373;1517;1714;1860;2056;2158;2162;2440;2635;2891;3072;3454;3808;3909;4316;4359;4366;5435;5840;5841;6338;6342;6348;6725;6733;6734;6778;6801;6840;6843;6897;6953;7002;7039;7063;7098;7117;7148;7149;7186;7221;7254;7307;7308;7428	True;True;True;True;True;True;True;True;True;True;True;True;True;True;True;True;True;True;True;True;True;True;True;True;True;True;True;True;True;True;True;True;True;True;True;True;True;True;True;True;True;True;True;True;True;True;True;True;True;True;True;True;True;True;True;True;True;True;True;True;True;True;True;True	191;202;212;257;292;313;315;325;350;384;462;499;699;789;875;877;894;1261;1362;1407;1556;1758;1907;2109;2219;2223;2507;2508;2709;2980;3170;3559;3931;4040;4434;4476;4484;5616;6041;6042;6574;6578;6584;6980;6988;6989;6990;7037;7062;7103;7106;7160;7220;7271;7310;7335;7372;7391;7423;7424;7464;7501;7534;7592;7593;7719	344;345;346;376;391;392;393;394;461;462;463;528;568;570;571;586;625;670;882;883;938;939;940;941;942;1314;1468;1609;1610;1613;1648;1649;1650;2280;2472;2539;2540;2806;2807;2808;3183;3550;3551;3552;3553;3951;3952;4172;4173;4174;4183;4184;4185;4764;4765;4766;4767;5176;5177;5697;6022;6647;7323;7632;8247;8248;8249;8315;8316;8325;10538;10539;11394;11395;11396;12344;12348;12358;13131;13132;13154;13155;13…	364;365;366;400;416;417;418;419;491;492;493;561;601;603;604;619;660;709;944;945;1007;1008;1009;1010;1011;1396;1557;1704;1705;1708;1746;1747;1748;2417;2627;2697;2698;2979;2980;2981;3375;3807;3808;3809;3810;4237;4238;4476;4477;4478;4487;4488;4489;5108;5109;5110;5111;5112;5113;5114;5545;5546;6104;6453;7119;7861;8229;8880;8881;8882;8948;8949;8958;11367;11368;12294;12295;12296;13326;13330;13340;13341;…	366;400;419;492;561;601;603;619;660;709;945;1011;1396;1557;1704;1708;1748;2417;2627;2697;2979;3375;3808;4238;4476;4487;5112;5546;6104;6453;7119;7861;8229;8881;8949;8958;11368;12294;12296;13326;13330;13340;14172;14203;14206;14547;14615;14689;14693;14775;15008;15110;15202;15239;15321;15347;15397;15399;15481;15538;15587;15718;15720;15912	505080	561810	572720	508390	467030	612470	1030700	725950	935650	1371100	18.9462	19.0997	19.1275	18.9556	18.8332	19.2243	19.9752	19.4695	19.8356	20.3869	19.1144	19.1333
Q86V48;Q86V48-2;Q86V48-3	Q86V48;Q86V48-2;Q86V48-3	16;15;15	16;15;15	16;15;15	Leucine zipper protein 1	LUZP1	sp|Q86V48|LUZP1_HUMAN Leucine zipper protein 1 OS=Homo sapiens OX=9606 GN=LUZP1 PE=1 SV=2;sp|Q86V48-2|LUZP1_HUMAN Isoform 2 of Leucine zipper protein 1 OS=Homo sapiens OX=9606 GN=LUZP1;sp|Q86V48-3|LUZP1_HUMAN Isoform 3 of Leucine zipper protein 1 OS=Homo s	16	16	16	120.27	1076	1076;1026;1053	0	95.067	53173000	18				1606	165;611;635;1056;1471;1533;1774;2630;2934;3054;4614;4848;5224;5308;6019;6891	True;True;True;True;True;True;True;True;True;True;True;True;True;True;True;True	167;623;648;1081;1509;1572;1821;2704;3024;3150;4745;4988;5400;5485;6238;7154	299;1176;1220;1221;1993;2730;2841;3385;5170;5769;5987;8845;9273;10208;10345;11758;13604;13605	317;1256;1302;1303;2122;2900;3016;3632;5539;6184;6417;9536;9989;11007;11153;12707;14766;14767	317;1256;1303;2122;2900;3016;3632;5539;6184;6417;9536;9989;11007;11153;12707;14767	11107	9862.9	8122	9966.4	9532.7	7117	8161.1	12371	11336	7730.1	13.4392	13.2678	12.9876	13.2829	13.2187	12.7971	12.9945	13.5947	13.4686	12.9163	13.6074	13.3014
Q32MZ4-2;Q32MZ4-3;Q32MZ4	Q32MZ4-2;Q32MZ4-3;Q32MZ4	8;8;7	8;8;7	7;7;6	Leucine-rich repeat flightless-interacting protein 1	LRRFIP1	sp|Q32MZ4-2|LRRF1_HUMAN Isoform 2 of Leucine-rich repeat flightless-interacting protein 1 OS=Homo sapiens OX=9606 GN=LRRFIP1;sp|Q32MZ4-3|LRRF1_HUMAN Isoform 3 of Leucine-rich repeat flightless-interacting protein 1 OS=Homo sapiens OX=9606 GN=LRRFIP1;sp|Q32	8	8	7	86.403	784	784;752;808	0	38.255	15513000	10				1363	284;483;811;1486;1569;1756;2917;5462	True;True;True;True;True;True;True;True	288;493;829;1524;1609;1803;3007;5642	524;930;931;1537;2754;2899;3348;5745;10574	557;998;999;1000;1628;2924;3079;3594;6158;11404	557;1000;1628;2924;3079;3594;6158;11404	24613	30936	74480	28548	24104	29215	35675	24211	26250	43892	14.5871	14.917	16.1846	14.8011	14.557	14.8344	15.1226	14.5634	14.68	15.4217	14.7554	14.9506
O75635;O75635-2	O75635;O75635-2	3;3	3;3	3;3	Serpin B7	SERPINB7	sp|O75635|SPB7_HUMAN Serpin B7 OS=Homo sapiens OX=9606 GN=SERPINB7 PE=1 SV=1;sp|O75635-2|SPB7_HUMAN Isoform 2 of Serpin B7 OS=Homo sapiens OX=9606 GN=SERPINB7	3	3	3	42.904	380	380;363	0	7.4449	19069000	4				338	125;3541;6765	True;True;True	126;3649;7021	223;6787;6788;13294	238;7268;7269;14419	238;7268;14419	25999	33634	25230	14043	20316	39309	23780	13519	25389	10323	14.6662	15.0376	14.6229	13.7776	14.3103	15.2626	14.5375	13.7227	14.6319	13.3336	14.8344	15.0712
P35611;P35611-2;P35611-6;P35611-3;P35611-4;P35611-5	P35611;P35611-2;P35611-6;P35611-3;P35611-4;P35611-5	5;5;5;5;4;3	5;5;5;5;4;3	5;5;5;5;4;3	Alpha-adducin	ADD1	sp|P35611|ADDA_HUMAN Alpha-adducin OS=Homo sapiens OX=9606 GN=ADD1 PE=1 SV=2;sp|P35611-2|ADDA_HUMAN Isoform 2 of Alpha-adducin OS=Homo sapiens OX=9606 GN=ADD1;sp|P35611-6|ADDA_HUMAN Isoform 6 of Alpha-adducin OS=Homo sapiens OX=9606 GN=ADD1;sp|P35611-3|ADD	5	5	5	80.954	737	737;631;662;768;662;511	0	40.881	28524000	7				785	1772;2553;4763;5775;6762	True;True;True;True;True	1819;2624;4899;5968;7018	3379;3380;4985;4986;9090;11264;13290	3626;3627;5342;5343;9793;12155;14415	3626;5342;9793;12155;14415	55808	30406	33410	41518	30696	51254	71366	88661	65141	74237	15.7682	14.8921	15.028	15.3414	14.9058	15.6454	16.1229	16.436	15.9913	16.1799	15.9364	14.9257
Q01813;Q01813-2;P08237;P08237-3	Q01813;Q01813-2	9;8;1;1	9;8;1;1	7;7;0;0	ATP-dependent 6-phosphofructokinase, platelet type	PFKP	sp|Q01813|PFKAP_HUMAN ATP-dependent 6-phosphofructokinase, platelet type OS=Homo sapiens OX=9606 GN=PFKP PE=1 SV=2;sp|Q01813-2|PFKAP_HUMAN Isoform 2 of ATP-dependent 6-phosphofructokinase, platelet type OS=Homo sapiens OX=9606 GN=PFKP	9	9	7	85.595	784	784;776;780;851	0	17.68	64919000	12				1093	365;1694;2358;3717;3723;4118;5162;5576;7163	True;True;True;True;True;True;True;True;True	369;1737;2423;3838;3844;4240;5330;5760;7439	649;650;3141;3142;4632;7176;7182;7183;7951;10024;10781;14195	685;686;3330;3331;4973;7707;7713;7714;8572;10791;11625;15427	686;3331;4973;7707;7714;8572;10791;11625;15427	39999	36279	34005	32039	30462	44559	56568	49371	57053	64036	15.2877	15.1468	15.0535	14.9675	14.8947	15.4434	15.7877	15.5914	15.8	15.9666	15.4559	15.1804
P14625;Q58FF3	P14625	15;4	14;4	14;4	Endoplasmin	HSP90B1	sp|P14625|ENPL_HUMAN Endoplasmin OS=Homo sapiens OX=9606 GN=HSP90B1 PE=1 SV=1	15	14	14	92.468	803	803;399	0	71.394	249500000	27				590	539;1006;1322;1421;1646;1874;1907;2415;2664;3248;3572;5630;6217;6296;6862	True;True;True;True;False;True;True;True;True;True;True;True;True;True;True	548;1031;1355;1456;1688;1921;1956;2482;2738;3349;3684;5819;6446;6530;7125	1030;1031;1889;2461;2462;2621;3041;3042;3043;3571;3572;3654;3655;4719;4720;4721;5217;5218;5219;5220;6314;6315;6883;6884;6885;10928;12135;12290;13558	1102;1103;2004;2616;2617;2784;3222;3223;3224;3225;3830;3831;3922;3923;5061;5062;5063;5586;5587;5588;5589;6762;6763;6764;7390;7391;7392;11789;13105;13272;14718	1102;2004;2617;2784;3224;3830;3923;5062;5587;6762;7392;11789;13105;13272;14718	53210	86688	83977	66634	83564	114150	179210	60477	181340	254810	15.6994	16.4035	16.3577	16.024	16.3506	16.8006	17.4513	15.8841	17.4683	17.9591	15.8677	16.4371
O00461	O00461	5	5	5	Golgi integral membrane protein 4	GOLIM4	sp|O00461|GOLI4_HUMAN Golgi integral membrane protein 4 OS=Homo sapiens OX=9606 GN=GOLIM4 PE=1 SV=1	5	5	5	81.879	696	696	0	43.978	44715000	5				179	1306;1551;3423;4721;5054	True;True;True;True;True	1339;1590;3528;4854;5209	2436;2863;6597;9016;9712	2589;3038;7067;9719;10461	2589;3038;7067;9719;10461	47077	37858	22855	33891	24580	47808	61901	76721	49459	64258	15.5227	15.2083	14.4802	15.0486	14.5852	15.545	15.9177	16.2273	15.5939	15.9716	15.691	15.2419
P35637;P35637-2	P35637;P35637-2	3;3	3;3	2;2	RNA-binding protein FUS	FUS	sp|P35637|FUS_HUMAN RNA-binding protein FUS OS=Homo sapiens OX=9606 GN=FUS PE=1 SV=1;sp|P35637-2|FUS_HUMAN Isoform Short of RNA-binding protein FUS OS=Homo sapiens OX=9606 GN=FUS	3	3	2	53.425	526	526;525	0	3.6821	72176000	5				788	517;1482;2245	True;True;True	526;1520;2308	984;2746;2747;2748;4319	1054;2916;2917;2918;4627	1054;2917;4627	66149	51299	52500	54043	55039	75705	84435	82473	121290	97426	16.0134	15.6466	15.68	15.7218	15.7482	16.2081	16.3656	16.3316	16.8881	16.572	16.1817	15.6802
P20340;P20340-2;Q9NRW1;Q53S08;P20340-3	P20340;P20340-2;Q9NRW1;Q53S08;P20340-3	2;2;1;1;1	2;2;1;1;1	1;1;1;0;1	Ras-related protein Rab-6A;Ras-related protein Rab-6B	RAB6A;RAB6B;RAB6C	sp|P20340|RAB6A_HUMAN Ras-related protein Rab-6A OS=Homo sapiens OX=9606 GN=RAB6A PE=1 SV=3;sp|P20340-2|RAB6A_HUMAN Isoform 2 of Ras-related protein Rab-6A OS=Homo sapiens OX=9606 GN=RAB6A;sp|Q9NRW1|RAB6B_HUMAN Ras-related protein Rab-6B OS=Homo sapiens OX	2	2	1	23.593	208	208;208;208;254;104	0	2.6657	10670000	3				647	3926;5223	True;True	4057;5399	7656;10206;10207	8253;11005;11006	8253;11005	3131.2	4641.7	6962.9	1723.5	3745.3	11819	8032.4	2893.2	7642	9676.5	11.6125	12.1804	12.7655	10.7511	11.8709	13.5288	12.9716	11.4985	12.8997	13.2403	11.7808	12.214
Q01995	Q01995	3	3	3	Transgelin	TAGLN	sp|Q01995|TAGL_HUMAN Transgelin OS=Homo sapiens OX=9606 GN=TAGLN PE=1 SV=4	3	3	3	22.611	201	201	0	9.5541	19360000	5				1096	24;1485;6228	True;True;True	24;1523;6457	41;2752;2753;12157;12158	45;2922;2923;13129;13130	45;2922;13130	2544.4	2968.2	3028.7	2951.1	1409.3	2492	16234	1965.3	17796	21862	11.3131	11.5354	11.5645	11.527	10.4608	11.2831	13.9867	10.9405	14.1193	14.4161	11.4814	11.569
Q7Z406;Q7Z406-6;Q7Z406-2;Q7Z406-5;Q7Z406-4	Q7Z406;Q7Z406-6;Q7Z406-2;Q7Z406-5;Q7Z406-4	9;9;9;7;7	2;2;2;2;2	2;2;2;2;2	Myosin-14	MYH14	sp|Q7Z406|MYH14_HUMAN Myosin-14 OS=Homo sapiens OX=9606 GN=MYH14 PE=1 SV=2;sp|Q7Z406-6|MYH14_HUMAN Isoform 6 of Myosin-14 OS=Homo sapiens OX=9606 GN=MYH14;sp|Q7Z406-2|MYH14_HUMAN Isoform 2 of Myosin-14 OS=Homo sapiens OX=9606 GN=MYH14;sp|Q7Z406-5|MYH14_HUM	9	2	2	227.87	1995	1995;2003;2036;1478;1779	0	10.695	322320000	9				1573	823;1408;1430;1738;1987;3251;3261;3934;4962	False;False;False;True;False;False;False;True;False	841;842;1442;1465;1785;2038;3352;3362;4066;5111;5112	1557;1558;1559;1560;1561;1562;1563;1564;2586;2587;2588;2589;2590;2591;2592;2593;2632;2633;2634;3310;3311;3312;3313;3314;3315;3316;3789;3790;3791;3792;6319;6320;6321;6322;6335;6336;6337;6338;7670;9579;9580	1649;1650;1651;1652;1653;1654;1655;1656;1657;2745;2746;2747;2748;2749;2750;2751;2752;2753;2754;2755;2798;2799;2800;3553;3554;3555;3556;3557;3558;3559;3560;4061;4062;4063;4064;6769;6770;6771;6772;6773;6774;6775;6776;6777;6778;6791;6792;6793;6794;6795;6796;6797;6798;8268;10322;10323	1650;2753;2800;3558;4064;6769;6797;8268;10322	17619	54147	286820	29677	12569	12155	13106	17469	17598	68865	14.1048	15.7246	18.1298	14.8571	13.6176	13.5693	13.6779	14.0925	14.1031	16.0715	14.2731	15.7582
O00299	O00299	3	3	3	Chloride intracellular channel protein 1	CLIC1	sp|O00299|CLIC1_HUMAN Chloride intracellular channel protein 1 OS=Homo sapiens OX=9606 GN=CLIC1 PE=1 SV=4	3	3	3	26.922	241	241	0	4.9233	27159000	4				174	4570;5390;6968	True;True;True	4698;5569;7235	8740;8741;10472;13842	9423;9424;11299;15053	9424;11299;15053	13220	18178	20977	13565	14565	40585	26099	12282	30795	32448	13.6904	14.1499	14.3565	13.7276	13.8302	15.3087	14.6717	13.5843	14.9104	14.9858	13.8587	14.1835
P29803;P08559;P08559-3;P08559-2;P08559-4	P29803;P08559;P08559-3;P08559-2;P08559-4	2;1;1;1;1	2;1;1;1;1	2;1;1;1;1	Pyruvate dehydrogenase E1 component subunit alpha, testis-specific form, mitochondrial;Pyruvate dehydrogenase E1 component subunit alpha, somatic form, mitochondrial	PDHA2;PDHA1	sp|P29803|ODPAT_HUMAN Pyruvate dehydrogenase E1 component subunit alpha, testis-specific form, mitochondrial OS=Homo sapiens OX=9606 GN=PDHA2 PE=1 SV=1;sp|P08559|ODPA_HUMAN Pyruvate dehydrogenase E1 component subunit alpha, somatic form, mitochondrial OS=H	2	2	2	42.933	388	388;390;359;397;428	0.0029762	2.1767	0	1				736	1438;6568	True;True	1473;6817	2662;12840	2829;13861	2829;13861	1433.4	1344.5	1033.3	0	0	2928.1	2982.5	975.72	0	1787.5	10.4852	10.3929	10.013			11.5157	11.5423	9.93032		10.8037	10.6535	10.4265
P0DOY3;P0DOY2	P0DOY3;P0DOY2	2;2	2;2	1;1			sp|P0DOY3|IGLC3_HUMAN Immunoglobulin lambda constant 3 OS=Homo sapiens OX=9606 GN=IGLC3 PE=1 SV=1;sp|P0DOY2|IGLC2_HUMAN Immunoglobulin lambda constant 2 OS=Homo sapiens OX=9606 GN=IGLC2 PE=1 SV=1	2	2	1	11.265	106	106;106	0	28.574	37387000	4				532	61;323	True;True	61;327	100;588;589;590	104;621;622;623	104;621	40657	42058	22326	37327	31385	67913	22275	17349	43114	21038	15.3112	15.3601	14.4464	15.1879	14.9378	16.0514	14.4431	14.0826	15.3959	14.3607	15.4795	15.3937
P26038	P26038	12	12	11	Moesin	MSN	sp|P26038|MOES_HUMAN Moesin OS=Homo sapiens OX=9606 GN=MSN PE=1 SV=3	12	12	11	67.819	577	577	0	91.477	201810000	22				699	420;454;571;572;579;1347;1388;1797;3226;4893;4950;6616	True;True;True;True;True;True;True;True;True;True;True;True	429;464;580;581;589;1381;1422;1843;3328;5038;5099;6869	802;885;886;1089;1090;1091;1092;1104;2498;2563;3422;6272;6273;6274;9403;9404;9555;9556;9557;12954;12955;12956	861;947;948;1165;1166;1167;1168;1182;2654;2721;3669;6715;6716;6717;10139;10140;10295;10296;10297;13991;13992;13993	861;948;1167;1168;1182;2654;2721;3669;6717;10139;10297;13993	45397	77319	110060	57363	91856	152970	172100	55407	172380	199980	15.4703	16.2385	16.7479	15.8078	16.4871	17.2229	17.3929	15.7578	17.3952	17.6095	15.6386	16.2721
O75396	O75396	2	2	2	Vesicle-trafficking protein SEC22b	SEC22B	sp|O75396|SC22B_HUMAN Vesicle-trafficking protein SEC22b OS=Homo sapiens OX=9606 GN=SEC22B PE=1 SV=4	2	2	2	24.593	215	215	0	20.359	4594500	2				323	4435;6718	True;True	4558;6973	8503;13123	9175;14164	9175;14164	0	0	1922.4	883.4	1674.6	2508	2741.9	1165.9	2544.6	3104.6			10.9087	9.78692	10.7096	11.2923	11.421	10.1872	11.3132	11.6002	9.07586	10.2429
O60259;O60259-2	O60259;O60259-2	2;2	2;2	2;2	Kallikrein-8	KLK8	sp|O60259|KLK8_HUMAN Kallikrein-8 OS=Homo sapiens OX=9606 GN=KLK8 PE=1 SV=1;sp|O60259-2|KLK8_HUMAN Isoform 2 of Kallikrein-8 OS=Homo sapiens OX=9606 GN=KLK8	2	2	2	28.048	260	260;305	0.004817	2.0654	5046600	2				270	1137;3542	True;True	1163;3650	2119;6789	2253;7270	2253;7270	20248	24042	22792	13966	20073	41976	23685	10890	14853	12420	14.3055	14.5533	14.4762	13.7696	14.293	15.3573	14.5317	13.4107	13.8585	13.6004	14.4738	14.5869
Q6WCQ1;Q6WCQ1-2;Q6WCQ1-3	Q6WCQ1;Q6WCQ1-2;Q6WCQ1-3	26;26;24	26;26;24	26;26;24	Myosin phosphatase Rho-interacting protein	MPRIP	sp|Q6WCQ1|MPRIP_HUMAN Myosin phosphatase Rho-interacting protein OS=Homo sapiens OX=9606 GN=MPRIP PE=1 SV=3;sp|Q6WCQ1-2|MPRIP_HUMAN Isoform 2 of Myosin phosphatase Rho-interacting protein OS=Homo sapiens OX=9606 GN=MPRIP;sp|Q6WCQ1-3|MPRIP_HUMAN Isoform 3 o	26	26	26	116.53	1025	1025;1038;1000	0	222.31	339400000	45				1530	81;204;885;936;1150;1366;1537;1633;1721;1805;1811;1990;2010;2291;4782;4783;5217;5245;5831;5882;6049;6355;6446;6750;6847;6884	True;True;True;True;True;True;True;True;True;True;True;True;True;True;True;True;True;True;True;True;True;True;True;True;True;True	81;207;907;961;1177;1400;1576;1675;1765;1851;1857;2041;2061;2355;4919;4920;5393;5421;6031;6086;6269;6591;6684;7006;7110;7147	136;137;383;384;1676;1766;2141;2527;2528;2845;3024;3025;3194;3195;3196;3431;3432;3467;3468;3795;3836;4399;9128;9129;9130;10185;10186;10187;10188;10233;11374;11375;11486;11809;11810;12367;12562;12563;13269;13537;13538;13594;13595	147;148;407;408;409;1774;1871;2276;2685;2686;3020;3205;3206;3386;3387;3388;3678;3679;3720;3721;3722;4068;4109;4709;9834;9835;9836;10977;10978;10979;10980;11032;12273;12274;12417;12759;12760;13350;13564;13565;14393;14697;14698;14755;14756	147;409;1774;1871;2276;2686;3020;3206;3388;3678;3721;4068;4109;4709;9834;9836;10980;11032;12274;12417;12759;13350;13564;14393;14697;14755	97587	147710	668220	142920	92026	69642	72540	89807	114080	338820	16.5744	17.1724	19.35	17.1248	16.4898	16.0877	16.1465	16.4545	16.7997	18.3702	16.7427	17.206
Q8TEW0;Q8TEW0-5;Q8TEW0-10;Q8TEW0-6;Q8TEW0-11;Q8TEW0-9;Q8TEW0-8;Q8TEW0-3;Q8TEW0-7;Q8TEW0-4;Q8TEW0-2	Q8TEW0;Q8TEW0-5;Q8TEW0-10;Q8TEW0-6;Q8TEW0-11;Q8TEW0-9;Q8TEW0-8;Q8TEW0-3;Q8TEW0-7;Q8TEW0-4;Q8TEW0-2	3;3;3;3;3;3;3;3;3;3;3	3;3;3;3;3;3;3;3;3;3;3	3;3;3;3;3;3;3;3;3;3;3	Partitioning defective 3 homolog	PARD3	sp|Q8TEW0|PARD3_HUMAN Partitioning defective 3 homolog OS=Homo sapiens OX=9606 GN=PARD3 PE=1 SV=2;sp|Q8TEW0-5|PARD3_HUMAN Isoform 5 of Partitioning defective 3 homolog OS=Homo sapiens OX=9606 GN=PARD3;sp|Q8TEW0-10|PARD3_HUMAN Isoform 10 of Partitioning def	3	3	3	151.42	1356	1356;1244;1000;1310;1340;988;1031;1266;1273;1319;1353	0	11.602	5927000	3				1784	2100;4785;5863	True;True;True	2155;4922;6067	4020;9133;11459	4308;9839;12386	4308;9839;12386	7409.3	6812.5	3858.8	6482.1	4643.4	8129.1	8703.8	11410	11162	11349	12.8551	12.734	11.9139	12.6622	12.181	12.9889	13.0874	13.478	13.4463	13.4703	13.0234	12.7676
P32119;P32119-2	P32119	7;1	6;1	6;1	Peroxiredoxin-2	PRDX2	sp|P32119|PRDX2_HUMAN Peroxiredoxin-2 OS=Homo sapiens OX=9606 GN=PRDX2 PE=1 SV=5	7	6	6	21.892	198	198;142	0	17.971	269500000	12				760	683;2417;3827;4908;5318;6092;6218	True;True;True;False;True;True;True	698;2484;3952;5055;5056;5495;6317;6447	1312;1313;4727;4728;4729;7352;7353;9466;9467;9468;9469;9470;9471;9472;9473;10360;11903;11904;11905;12136	1394;1395;5070;5071;5072;7890;7891;10205;10206;10207;10208;10209;10210;10211;10212;11169;12856;12857;12858;13106	1394;5070;7890;10205;11169;12857;13106	99205	137130	108600	75364	87173	200650	108910	51813	100480	83758	16.5981	17.0652	16.7287	16.2016	16.4116	17.6143	16.7328	15.661	16.6165	16.3539	16.7664	17.0988
P13639;Q15029;Q15029-2;Q15029-3	P13639	12;1;1;1	12;1;1;1	12;1;1;1	Elongation factor 2	EEF2	sp|P13639|EF2_HUMAN Elongation factor 2 OS=Homo sapiens OX=9606 GN=EEF2 PE=1 SV=4	12	12	12	95.337	858	858;972;937;962	0	63.365	242820000	18				577	293;1033;1405;2113;2269;2331;2658;5459;5507;6065;7028;7298	True;True;True;True;True;True;True;True;True;True;True;True	297;1058;1439;2168;2332;2396;2732;5639;5688;6285;7299;7583	535;536;1948;2583;4082;4359;4360;4361;4503;5210;10570;10660;10661;10662;11838;13960;14454;14455	568;569;2074;2742;4380;4668;4669;4670;4821;5579;11400;11499;11500;11501;12790;15184;15704;15705	568;2074;2742;4380;4668;4821;5579;11400;11499;12790;15184;15705	51819	103170	84450	56131	78616	260040	197080	54780	131140	134590	15.6612	16.6547	16.3658	15.7765	16.2625	17.9884	17.5884	15.7414	17.0007	17.0382	15.8295	16.6883
P09651;P09651-3;P09651-2;Q32P51	P09651;P09651-3;P09651-2;Q32P51	7;7;7;4	7;7;7;4	6;6;6;3	Heterogeneous nuclear ribonucleoprotein A1;Heterogeneous nuclear ribonucleoprotein A1, N-terminally processed;Heterogeneous nuclear ribonucleoprotein A1-like 2	HNRNPA1;HNRNPA1L2	sp|P09651|ROA1_HUMAN Heterogeneous nuclear ribonucleoprotein A1 OS=Homo sapiens OX=9606 GN=HNRNPA1 PE=1 SV=5;sp|P09651-3|ROA1_HUMAN Isoform 2 of Heterogeneous nuclear ribonucleoprotein A1 OS=Homo sapiens OX=9606 GN=HNRNPA1;sp|P09651-2|ROA1_HUMAN Isoform A1	7	7	6	38.746	372	372;267;320;320	0	59.926	408620000	17				518	1281;1411;2300;2341;4524;5564;5960	True;True;True;True;True;True;True	1311;1445;2364;2406;4651;5748;6171	2374;2375;2376;2601;4409;4410;4521;8662;8663;8664;8665;10758;10759;10760;11652;11653	2520;2521;2522;2523;2764;4719;4720;4841;9341;9342;9343;9344;11601;11602;11603;12592;12593	2523;2764;4720;4841;9342;11601;12592	149250	135750	96007	104740	64497	173010	154560	184470	299330	152240	17.1874	17.0506	16.5509	16.6765	15.9769	17.4005	17.2378	17.493	18.1914	17.216	17.3556	17.0842
O15372	O15372	3	3	3	Eukaryotic translation initiation factor 3 subunit H	EIF3H	sp|O15372|EIF3H_HUMAN Eukaryotic translation initiation factor 3 subunit H OS=Homo sapiens OX=9606 GN=EIF3H PE=1 SV=1	3	3	3	39.93	352	352	0	6.8554	13732000	4				226	1530;2350;6193	True;True;True	1569;2415;6422	2835;2836;4537;12092	3010;3011;4857;13060	3011;4857;13060	11051	13239	10879	9229.9	10140	57619	20967	8556.7	18578	23934	13.4319	13.6925	13.4093	13.1721	13.3078	15.8143	14.3558	13.0628	14.1813	14.5468	13.6002	13.7261
O75369;O75369-8;O75369-2;O75369-9;O75369-7;O75369-6;O75369-3;O75369-5;O75369-4	O75369;O75369-8;O75369-2;O75369-9;O75369-7;O75369-6;O75369-3;O75369-5;O75369-4	21;21;21;21;20;20;20;15;15	17;17;17;17;17;16;16;12;12	17;17;17;17;17;16;16;12;12	Filamin-B	FLNB	sp|O75369|FLNB_HUMAN Filamin-B OS=Homo sapiens OX=9606 GN=FLNB PE=1 SV=2;sp|O75369-8|FLNB_HUMAN Isoform 8 of Filamin-B OS=Homo sapiens OX=9606 GN=FLNB;sp|O75369-2|FLNB_HUMAN Isoform 2 of Filamin-B OS=Homo sapiens OX=9606 GN=FLNB;sp|O75369-9|FLNB_HUMAN Isof	21	17	17	278.16	2602	2602;2633;2578;2591;2422;2537;2561;2146;2150	0	36.194	100950000	22				320	35;210;242;288;380;715;2163;2241;2952;3071;3955;5838;6020;6297;6318;6788;6839;6853;6860;7004;7188	True;True;True;False;False;True;False;True;True;True;True;True;True;True;True;False;True;True;True;True;True	35;213;245;292;384;733;2224;2304;3043;3169;4088;6039;6239;6531;6553;7049;7102;7116;7123;7273;7466	60;395;396;445;528;670;1375;1376;4186;4314;5824;5825;6021;7709;11389;11759;12291;12317;13431;13432;13433;13528;13546;13547;13548;13556;13900;14245	64;420;421;475;561;709;1461;1462;4490;4621;6241;6242;6452;8309;12288;12708;13273;13299;14587;14588;14589;14688;14706;14707;14708;14716;15113;15483	64;421;475;561;709;1462;4490;4621;6241;6452;8309;12288;12708;13273;13299;14589;14688;14707;14716;15113;15483	39717	49361	45906	37284	40029	61334	84465	38011	77521	106950	15.2775	15.5911	15.4864	15.1863	15.2888	15.9044	16.3661	15.2141	16.2423	16.7066	15.4457	15.6247
P25311	P25311	2	2	2	Zinc-alpha-2-glycoprotein	AZGP1	sp|P25311|ZA2G_HUMAN Zinc-alpha-2-glycoprotein OS=Homo sapiens OX=9606 GN=AZGP1 PE=1 SV=2	2	2	2	34.258	298	298	0	4.3561	31833000	5				690	280;4773	True;True	284;4909	511;9109;9110;9111	543;9812;9813;9814;9815	543;9815	53274	72779	31927	24701	34881	80284	41711	27883	26856	19910	15.7011	16.1512	14.9625	14.5923	15.0902	16.2928	15.3481	14.7671	14.713	14.2812	15.8694	16.1848
P51659;P51659-3;P51659-2	P51659;P51659-3;P51659-2	4;4;4	4;4;4	4;4;4	Peroxisomal multifunctional enzyme type 2;(3R)-hydroxyacyl-CoA dehydrogenase;Enoyl-CoA hydratase 2	HSD17B4	sp|P51659|DHB4_HUMAN Peroxisomal multifunctional enzyme type 2 OS=Homo sapiens OX=9606 GN=HSD17B4 PE=1 SV=3;sp|P51659-3|DHB4_HUMAN Isoform 3 of Peroxisomal multifunctional enzyme type 2 OS=Homo sapiens OX=9606 GN=HSD17B4;sp|P51659-2|DHB4_HUMAN Isoform 2 of	4	4	4	79.685	736	736;718;761	0	116.3	28648000	5				900	739;2925;6183;7003	True;True;True;True	757;3015;6412;7272	1413;5754;12079;13899	1499;6167;13047;15111;15112	1499;6167;13047;15112	35325	31760	22986	26713	21903	44555	28289	27307	25443	21567	15.1084	14.9549	14.4885	14.7053	14.4188	15.4433	14.788	14.737	14.635	14.3965	15.2767	14.9885
Q9UEY8;Q9UEY8-2	Q9UEY8;Q9UEY8-2	6;6	6;6	6;6	Gamma-adducin	ADD3	sp|Q9UEY8|ADDG_HUMAN Gamma-adducin OS=Homo sapiens OX=9606 GN=ADD3 PE=1 SV=1;sp|Q9UEY8-2|ADDG_HUMAN Isoform 1 of Gamma-adducin OS=Homo sapiens OX=9606 GN=ADD3	6	6	6	79.154	706	706;674	0	9.9141	46433000	8				2263	1398;1746;3062;5941;6425;7041	True;True;True;True;True;True	1432;1793;3159;6149;6661;7312	2575;3330;3331;3332;6008;11615;12501;13983	2734;3574;3575;3576;6439;12553;13495;15207	2734;3575;6439;12553;13495;15207	67200	46706	35907	51185	34846	61630	91024	112330	75430	86102	16.0362	15.5113	15.132	15.6434	15.0887	15.9113	16.474	16.7774	16.2029	16.3938	16.2044	15.5449
P62140	P62140	3	3	1	Serine/threonine-protein phosphatase PP1-beta catalytic subunit	PPP1CB	sp|P62140|PP1B_HUMAN Serine/threonine-protein phosphatase PP1-beta catalytic subunit OS=Homo sapiens OX=9606 GN=PPP1CB PE=1 SV=3	3	3	1	37.186	327	327	0	153.98	9366100	3				995	103;343;2462	True;True;True	103;347;2531	172;622;4800	186;657;5147	186;657;5147	41036	22311	25222	33781	21611	19627	24889	33855	28703	28818	15.3246	14.4455	14.6224	15.0439	14.3995	14.2606	14.6032	15.0471	14.8089	14.8147	15.4929	14.4791
Q9NYL9;Q9NZR1	Q9NYL9	8;1	8;1	8;1	Tropomodulin-3	TMOD3	sp|Q9NYL9|TMOD3_HUMAN Tropomodulin-3 OS=Homo sapiens OX=9606 GN=TMOD3 PE=1 SV=1	8	8	8	39.594	352	352;351	0	11.349	77054000	10				2213	425;1099;1159;1547;1708;2022;4123;5064	True;True;True;True;True;True;True;True	434;1126;1185;1586;1752;2073;4245;5219	820;821;2060;2061;2153;2856;3176;3857;7963;9728	880;881;2190;2191;2288;3031;3368;4131;8584;10478	881;2191;2288;3031;3368;4131;8584;10478	31058	55037	259330	40880	24674	25114	24409	39969	31100	79825	14.9227	15.7481	17.9844	15.3191	14.5907	14.6162	14.5751	15.2866	14.9246	16.2846	15.0909	15.7817
O75342	O75342	2	2	2	Arachidonate 12-lipoxygenase, 12R-type	ALOX12B	sp|O75342|LX12B_HUMAN Arachidonate 12-lipoxygenase, 12R-type OS=Homo sapiens OX=9606 GN=ALOX12B PE=1 SV=1	2	2	2	80.355	701	701	0	17.692	9047400	4				316	6609;6741	True;True	6861;6997	12929;12930;12931;13166	13965;13966;13967;14215	13967;14215	21462	30960	21741	14367	18664	57556	20424	9251.3	12084	8073.8	14.3895	14.9181	14.4081	13.8105	14.188	15.8127	14.318	13.1754	13.5608	12.979	14.5578	14.9517
Q86U42;Q86U42-2;Q92843-2	Q86U42;Q86U42-2;Q92843-2	4;4;3	4;4;3	4;4;3	Polyadenylate-binding protein 2	PABPN1	sp|Q86U42|PABP2_HUMAN Polyadenylate-binding protein 2 OS=Homo sapiens OX=9606 GN=PABPN1 PE=1 SV=3;sp|Q86U42-2|PABP2_HUMAN Isoform 2 of Polyadenylate-binding protein 2 OS=Homo sapiens OX=9606 GN=PABPN1;sp|Q92843-2|B2CL2_HUMAN Isoform 3 of Bcl-2-like protein	4	4	4	32.749	306	306;296;333	0	37.39	40878000	7				1595	0;604;1669;6588	True;True;True;True	0;616;1711;6837	0;1;2;1165;3082;3083;3084;12867	0;1;2;1245;3265;3266;3267;13890	0;1245;3265;13890	16117	7886.8	6232.6	10138	10015	14944	15213	19463	25874	16889	13.9763	12.9452	12.6056	13.3075	13.2899	13.8673	13.893	14.2484	14.6592	14.0438	14.1446	12.9788
P07741;P07741-2	P07741;P07741-2	2;2	2;2	2;2	Adenine phosphoribosyltransferase	APRT	sp|P07741|APT_HUMAN Adenine phosphoribosyltransferase OS=Homo sapiens OX=9606 GN=APRT PE=1 SV=2;sp|P07741-2|APT_HUMAN Isoform 2 of Adenine phosphoribosyltransferase OS=Homo sapiens OX=9606 GN=APRT	2	2	2	19.608	180	180;134	0	3.8951	4361500	2				483	141;2929	True;True	141;3019	247;5760	262;6173	262;6173	1436.2	2360.6	0	1291.1	1517.7	0	1354.4	3450.8	1168.4	1043.4	10.488	11.2049		10.3344	10.5677		10.4034	11.7527	10.1903	10.0271	10.6563	11.2385
P27695	P27695	3	3	3	DNA-(apurinic or apyrimidinic site) lyase;DNA-(apurinic or apyrimidinic site) lyase, mitochondrial	APEX1	sp|P27695|APEX1_HUMAN DNA-(apurinic or apyrimidinic site) endonuclease OS=Homo sapiens OX=9606 GN=APEX1 PE=1 SV=2	3	3	3	35.554	318	318	0	9.0925	6013400	4				713	1301;2188;7144	True;True;True	1334;2250;7419	2430;4233;14162;14163	2583;4539;15391;15392	2583;4539;15391	3333.7	3821.7	3291.5	2972.7	3070.2	4544.2	3560	702.24	3540.7	4124.1	11.7029	11.9	11.6845	11.5376	11.5841	12.1498	11.7977	9.45582	11.7898	12.0099	11.8712	11.9336
A8K2U0;A8K2U0-2	A8K2U0	7;2	7;2	7;2	Alpha-2-macroglobulin-like protein 1	A2ML1	sp|A8K2U0|A2ML1_HUMAN Alpha-2-macroglobulin-like protein 1 OS=Homo sapiens OX=9606 GN=A2ML1 PE=1 SV=3	7	7	7	161.1	1454	1454;963	0	35.83	55748000	14				46	299;744;1683;2080;2123;2368;3199	True;True;True;True;True;True;True	303;761;1725;2133;2182;2433;3301	546;547;548;1418;1419;1420;3110;3111;3984;4117;4118;4645;4646;6237	579;580;581;1504;1505;1506;3293;3294;4271;4420;4421;4986;4987;6680	579;1506;3293;4271;4421;4986;6680	43067	65838	53868	21695	25623	116070	27131	20667	21208	8907.7	15.3943	16.0066	15.7171	14.4051	14.6452	16.8246	14.7277	14.335	14.3723	13.1208	15.5626	16.0402
Q5T5P2;Q5T5P2-3	Q5T5P2;Q5T5P2-3	6;6	6;6	4;4	Sickle tail protein homolog	KIAA1217	sp|Q5T5P2|SKT_HUMAN Sickle tail protein homolog OS=Homo sapiens OX=9606 GN=KIAA1217 PE=1 SV=2;sp|Q5T5P2-3|SKT_HUMAN Isoform 3 of Sickle tail protein homolog OS=Homo sapiens OX=9606 GN=KIAA1217	6	6	4	214.11	1943	1943;1465	0	58.142	22880000	8				1427	658;1189;5351;5862;5894;5897	True;True;True;True;True;True	673;1216;5530;6066;6099;6102	1272;1273;2201;10409;11458;11517;11521;11522	1354;1355;2336;11220;12385;12452;12456;12457	1355;2336;11220;12385;12452;12457	2888.9	1965.7	2556.2	1330.4	882.81	0	1576.9	1217	2627.8	2249.7	11.4963	10.9408	11.3198	10.3776	9.78596		10.6229	10.2491	11.3596	11.1355	11.6646	10.9744
P50454	P50454	4	4	4	Serpin H1	SERPINH1	sp|P50454|SERPH_HUMAN Serpin H1 OS=Homo sapiens OX=9606 GN=SERPINH1 PE=1 SV=2	4	4	4	46.44	418	418	0	5.8616	14149000	4				885	722;1214;3769;5369	True;True;True;True	740;1242;3891;5548	1385;2253;2254;7263;10432	1471;2389;2390;7800;11245	1471;2390;7800;11245	11890	15964	25631	12275	11452	14796	37954	17945	36710	51021	13.5375	13.9625	14.6456	13.5834	13.4833	13.8529	15.212	14.1313	15.1639	15.6388	13.7057	13.9961
P05141;P12235;Q9H0C2	P05141	6;2;2	6;2;2	2;0;0	ADP/ATP translocase 2;ADP/ATP translocase 2, N-terminally processed	SLC25A5	sp|P05141|ADT2_HUMAN ADP/ATP translocase 2 OS=Homo sapiens OX=9606 GN=SLC25A5 PE=1 SV=7	6	6	2	32.852	298	298;298;315	0	9.7015	204400000	12				448	91;2419;2464;4896;6207;6214	True;True;True;True;True;True	91;2486;2533;5041;6436;6443	155;4732;4802;4803;9408;9409;9410;9411;12119;12130;12131;12132	167;5075;5149;5150;10144;10145;10146;10147;13088;13100;13101;13102	167;5075;5150;10145;13088;13100	183140	194340	115910	122510	102880	307730	208500	198530	184080	229420	17.4826	17.5682	16.8226	16.9025	16.6506	18.2313	17.6697	17.599	17.49	17.8076	17.6508	17.6018
P25398	P25398	2	2	2	40S ribosomal protein S12	RPS12	sp|P25398|RS12_HUMAN 40S ribosomal protein S12 OS=Homo sapiens OX=9606 GN=RPS12 PE=1 SV=3	2	2	2	14.515	132	132	0	2.6924	95333000	4				691	1245;6184	True;True	1274;6413	2302;12080;12081;12082	2439;13048;13049;13050	2439;13050	38822	40794	35346	33617	31035	27852	44525	36668	38146	48049	15.2446	15.3161	15.1093	15.0369	14.9216	14.7655	15.4423	15.1622	15.2192	15.5522	15.4128	15.3497
O60884	O60884	3	3	3	DnaJ homolog subfamily A member 2	DNAJA2	sp|O60884|DNJA2_HUMAN DnaJ homolog subfamily A member 2 OS=Homo sapiens OX=9606 GN=DNAJA2 PE=1 SV=1	3	3	3	45.745	412	412	0	3.55	10428000	2				299	1544;3028;6626	True;True;True	1583;3124;6879	2853;5951;12969	3028;6377;14007	3028;6377;14007	21286	14865	15745	17921	14888	33547	22933	23011	22390	31989	14.3776	13.8596	13.9426	14.1294	13.8619	15.0339	14.4851	14.49	14.4506	14.9653	14.5459	13.8932
P07437;A6NNZ2;CON__ENSEMBL:ENSBTAP00000025008	P07437	8;3;2	3;0;0	2;0;0	Tubulin beta chain	TUBB	sp|P07437|TBB5_HUMAN Tubulin beta chain OS=Homo sapiens OX=9606 GN=TUBB PE=1 SV=2	8	3	2	49.67	444	444;444;536	0	5.0322	16772000	5				479	367;458;1902;2064;3059;3106;3155;6208	True;True;False;False;False;False;True;False	371;468;1951;2117;3156;3205;3255;6437	655;892;3644;3645;3646;3647;3648;3962;3963;6004;6005;6095;6174;12120	692;693;694;956;3911;3912;3913;3914;3915;3916;4248;4249;6435;6436;6528;6613;13089	693;956;3912;4248;6435;6528;6613;13089	19788	20142	17495	16064	14888	18796	33380	27180	32949	41349	14.2723	14.2979	14.0947	13.9715	13.8619	14.1981	15.0267	14.7303	15.0079	15.3356	14.4406	14.3315
P68104;Q5VTE0;Q05639	P68104;Q5VTE0;Q05639	11;11;6	11;11;6	11;11;6	Elongation factor 1-alpha 1;Putative elongation factor 1-alpha-like 3;Elongation factor 1-alpha 2	EEF1A1;EEF1A1P5;EEF1A2	sp|P68104|EF1A1_HUMAN Elongation factor 1-alpha 1 OS=Homo sapiens OX=9606 GN=EEF1A1 PE=1 SV=1;sp|Q5VTE0|EF1A3_HUMAN Putative elongation factor 1-alpha-like 3 OS=Homo sapiens OX=9606 GN=EEF1A1P5 PE=5 SV=1;sp|Q05639|EF1A2_HUMAN Elongation factor 1-alpha 2 OS	11	11	11	50.14	462	462;462;463	0	21.537	495830000	21				1044	1539;2970;3724;4039;4957;5181;5297;5597;5598;6085;7448	True;True;True;True;True;True;True;True;True;True;True	1578;3062;3845;4165;5106;5349;5474;5782;5783;6309;6310;7739	2847;5852;5853;5854;7184;7185;7832;9570;10081;10327;10328;10329;10330;10816;10817;11890;11891;11892;11893;14685;14686;14687	3022;6272;6273;6274;7715;7716;8446;10313;10866;11135;11136;11137;11138;11662;11663;11664;11665;12843;12844;12845;12846;15947;15948;15949;15950	3022;6273;7715;8446;10313;10866;11138;11662;11663;12845;15949	88700	205170	165230	97339	113460	587480	252880	79765	281190	325670	16.4366	17.6465	17.3341	16.5707	16.7918	19.1642	17.9481	16.2835	18.1012	18.3131	16.6049	17.6801
Q8NC51;Q8NC51-3;Q8NC51-2;Q8NC51-4	Q8NC51;Q8NC51-3;Q8NC51-2;Q8NC51-4	4;4;4;4	4;4;4;4	4;4;4;4	Plasminogen activator inhibitor 1 RNA-binding protein	SERBP1	sp|Q8NC51|PAIRB_HUMAN Plasminogen activator inhibitor 1 RNA-binding protein OS=Homo sapiens OX=9606 GN=SERBP1 PE=1 SV=2;sp|Q8NC51-3|PAIRB_HUMAN Isoform 3 of Plasminogen activator inhibitor 1 RNA-binding protein OS=Homo sapiens OX=9606 GN=SERBP1;sp|Q8NC51-2	4	4	4	44.965	408	408;393;402;387	0	44.127	40778000	7				1730	1331;1464;2261;5337	True;True;True;True	1365;1501;2324;5515	2476;2477;2714;4342;4343;10386;10387	2631;2632;2883;4651;4652;11195;11196	2632;2883;4652;11196	20698	20494	25018	16394	25774	50539	39406	16648	37256	45809	14.3372	14.3229	14.6107	14.0009	14.6536	15.6251	15.2661	14.0231	15.1852	15.4833	14.5055	14.3565
Q92820	Q92820	4	4	4	Gamma-glutamyl hydrolase	GGH	sp|Q92820|GGH_HUMAN Gamma-glutamyl hydrolase OS=Homo sapiens OX=9606 GN=GGH PE=1 SV=2	4	4	4	35.964	318	318	0	7.5209	47434000	7				1846	2940;4352;4425;7356	True;True;True;True	3030;4469;4547;7646	5782;5783;8307;8484;8485;14554;14555	6197;6198;8940;9153;9154;9155;15810;15811	6197;8940;9153;15811	61516	83071	53273	54013	61213	137940	64168	38663	53886	38114	15.9087	16.3421	15.7011	15.721	15.9016	17.0737	15.9696	15.2387	15.7176	15.218	16.0769	16.3757
P51149	P51149	3	3	3	Ras-related protein Rab-7a	RAB7A	sp|P51149|RAB7A_HUMAN Ras-related protein Rab-7a OS=Homo sapiens OX=9606 GN=RAB7A PE=1 SV=1	3	3	3	23.489	207	207	0	18.536	19411000	4				895	695;906;6928	True;True;True	711;930;7193	1341;1711;13765;13766	1423;1809;14967;14968	1423;1809;14967	9451.8	9498	14913	8242.5	9062.3	23963	17315	9157.6	13228	20749	13.2064	13.2134	13.8643	13.0089	13.1457	14.5485	14.0797	13.1608	13.6913	14.3408	13.3746	13.247
P58107	P58107	3	2	2	Epiplakin	EPPK1	sp|P58107|EPIPL_HUMAN Epiplakin OS=Homo sapiens OX=9606 GN=EPPK1 PE=1 SV=3	3	2	2	555.65	5088	5088	0	2.5059	1560100	2				957	3017;5352;6955	True;True;False	3113;5531;7222	5935;10410;13808;13809;13810	6361;11221;15010;15011;15012	6361;11221;15010	4181.9	3396.1	2317.1	3178.4	1488.9	7220.2	1756.3	734.58	3110	1513.6	12.0299	11.7297	11.1781	11.6341	10.54	12.8178	10.7783	9.52078	11.6027	10.5638	12.1982	11.7633
P05556;P05556-2;P05556-5;P05556-4;P05556-3	P05556;P05556-2;P05556-5;P05556-4;P05556-3	3;2;2;2;2	3;2;2;2;2	3;2;2;2;2	Integrin beta-1	ITGB1	sp|P05556|ITB1_HUMAN Integrin beta-1 OS=Homo sapiens OX=9606 GN=ITGB1 PE=1 SV=2;sp|P05556-2|ITB1_HUMAN Isoform 2 of Integrin beta-1 OS=Homo sapiens OX=9606 GN=ITGB1;sp|P05556-5|ITB1_HUMAN Isoform 5 of Integrin beta-1 OS=Homo sapiens OX=9606 GN=ITGB1;sp|P05	3	3	3	88.414	798	798;789;801;819;825	0	5.8807	15523000	5				457	1117;2290;5470	True;True;True	1144;2354;5650	2087;2088;4398;10588;10589	2218;2219;4708;11418;11419	2219;4708;11419	1411.4	4487	6318.3	3060.1	2464.9	3468.5	11786	3366	8886.5	12700	10.4629	12.1315	12.6253	11.5794	11.2673	11.7601	13.5248	11.7168	13.1174	13.6325	10.6312	12.1651
P63244	P63244	5	5	5	Guanine nucleotide-binding protein subunit beta-2-like 1;Guanine nucleotide-binding protein subunit beta-2-like 1, N-terminally processed	GNB2L1	sp|P63244|RACK1_HUMAN Receptor of activated protein C kinase 1 OS=Homo sapiens OX=9606 GN=RACK1 PE=1 SV=3	5	5	5	35.076	317	317	0	21.897	80296000	7				1040	921;1250;3012;4826;4910	True;True;True;True;True	946;1279;3108;4965;5058	1745;2325;2326;2327;5930;9213;9476	1849;2466;2467;2468;6356;9919;10215	1849;2467;6356;9919;10215	29969	47280	30615	22132	21928	170850	52612	23339	53879	56766	14.8712	15.5289	14.902	14.4338	14.4205	17.3824	15.6831	14.5105	15.7174	15.7927	15.0394	15.5625
P23634-4;P23634;P23634-8;P23634-2;P23634-3;P23634-5;P23634-7;P23634-6;P20020-2;P20020-6;Q16720-4;Q01814-6;P20020-5;Q01814-8;Q01814-5;P20020-4;Q01814-3;P20020;Q16720-7;Q16720-6;Q01814-4;Q16720-3;Q16720-5;Q01814-7;Q16720-8;Q16720-2;Q01814-2;Q16720;Q01814;P20020-1	P23634-4;P23634;P23634-8;P23634-2;P23634-3;P23634-5;P23634-7;P23634-6	3;3;3;3;3;3;2;2;1;1;1;1;1;1;1;1;1;1;1;1;1;1;1;1;1;1;1;1;1;1	3;3;3;3;3;3;2;2;1;1;1;1;1;1;1;1;1;1;1;1;1;1;1;1;1;1;1;1;1;1	3;3;3;3;3;3;2;2;1;1;1;1;1;1;1;1;1;1;1;1;1;1;1;1;1;1;1;1;1;1	Plasma membrane calcium-transporting ATPase 4	ATP2B4	sp|P23634-4|AT2B4_HUMAN Isoform XK of Plasma membrane calcium-transporting ATPase 4 OS=Homo sapiens OX=9606 GN=ATP2B4;sp|P23634|AT2B4_HUMAN Plasma membrane calcium-transporting ATPase 4 OS=Homo sapiens OX=9606 GN=ATP2B4 PE=1 SV=2;sp|P23634-8|AT2B4_HUMAN Is	3	3	3	125.34	1134	1134;1241;1229;1170;1158;1122;1193;1205;1176;1184;1206;1198;1171;1212;1229;1249;1185;1220;1129;1154;1154;1159;1168;1168;1115;1173;1199;1220;1243;1258	0	3.6404	2051400	3				683	1332;5019;5233	True;True;True	1366;5174;5409	2478;9668;10217	2633;10416;11016	2633;10416;11016	2190.9	2845.2	3087.4	1501.9	3048.6	2770.2	5377.9	4857.3	4497.6	4944.3	11.0973	11.4743	11.5922	10.5526	11.5739	11.4358	12.3928	12.2459	12.1349	12.2716	11.2656	11.5079
Q5T1M5-2;Q5T1M5	Q5T1M5-2;Q5T1M5	2;1	2;1	2;1	FK506-binding protein 15	FKBP15	sp|Q5T1M5-2|FKB15_HUMAN Isoform 2 of FK506-binding protein 15 OS=Homo sapiens OX=9606 GN=FKBP15;sp|Q5T1M5|FKB15_HUMAN FK506-binding protein 15 OS=Homo sapiens OX=9606 GN=FKBP15 PE=1 SV=2	2	2	2	132.47	1209	1209;1219	0	2.4592	6616700000	16				1424	4501;5888	True;True	4628;6093	8624;11497;11498;11499;11500;11501;11502;11503;11504;11505;11506;11507;11508	9303;12428;12429;12430;12431;12432;12433;12434;12435;12436;12437;12438;12439;12440;12441;12442;12443	9303;12434	462500	194160	142320	469480	130240	682890	325980	2139900	754460	314740	18.8191	17.5669	17.1188	18.8407	16.9908	19.3813	18.3144	21.0291	19.5251	18.2638	18.9874	17.6005
Q9P0K7-4;Q9P0K7;Q9P0K7-3;Q9P0K7-2	Q9P0K7-4;Q9P0K7;Q9P0K7-3;Q9P0K7-2	23;22;22;22	23;22;22;22	23;22;22;22	Ankycorbin	RAI14	sp|Q9P0K7-4|RAI14_HUMAN Isoform 4 of Ankycorbin OS=Homo sapiens OX=9606 GN=RAI14;sp|Q9P0K7|RAI14_HUMAN Ankycorbin OS=Homo sapiens OX=9606 GN=RAI14 PE=1 SV=2;sp|Q9P0K7-3|RAI14_HUMAN Isoform 3 of Ankycorbin OS=Homo sapiens OX=9606 GN=RAI14;sp|Q9P0K7-2|RAI14_	23	23	23	106.9	951	951;980;972;983	0	208.2	150220000	30				2231	53;164;825;1360;1845;1923;2083;3509;3656;3832;4769;4882;4974;4980;5140;5254;5312;5572;5713;5889;6911;6994;7156	True;True;True;True;True;True;True;True;True;True;True;True;True;True;True;True;True;True;True;True;True;True;True	53;166;844;1394;1892;1972;2136;3616;3773;3957;4905;5026;5124;5130;5302;5430;5489;5756;5902;6094;7176;7263;7431	91;297;298;1566;2517;3524;3525;3681;3991;6744;7039;7040;7361;9103;9104;9378;9599;9606;9607;9906;10248;10350;10351;10772;11094;11509;13738;13739;13740;13885;14185;14186	95;315;316;1659;2674;3781;3782;3951;4278;7225;7560;7561;7900;9806;9807;10110;10347;10354;10355;10665;11049;11158;11159;11616;11967;12444;14939;14940;14941;15097;15417;15418	95;315;1659;2674;3782;3951;4278;7225;7561;7900;9807;10110;10347;10354;10665;11049;11159;11616;11967;12444;14939;15097;15417	73393	103960	417110	92565	56675	52496	47626	80426	87728	211380	16.1634	16.6657	18.6701	16.4982	15.7904	15.6799	15.5395	16.2954	16.4207	17.6895	16.3316	16.6993
P05089;P05089-2;P05089-3	P05089;P05089-2;P05089-3	6;6;4	6;6;4	6;6;4	Arginase-1	ARG1	sp|P05089|ARGI1_HUMAN Arginase-1 OS=Homo sapiens OX=9606 GN=ARG1 PE=1 SV=2;sp|P05089-2|ARGI1_HUMAN Isoform 2 of Arginase-1 OS=Homo sapiens OX=9606 GN=ARG1;sp|P05089-3|ARGI1_HUMAN Isoform 3 of Arginase-1 OS=Homo sapiens OX=9606 GN=ARG1	6	6	6	34.735	322	322;330;236	0	59.566	307680000	11				443	618;1236;1512;2361;6323;6378	True;True;True;True;True;True	630;1265;1550;2426;6558;6614	1189;1190;2284;2285;2286;2794;4635;4636;4637;12325;12408	1269;1270;2421;2422;2423;2967;4976;4977;4978;13307;13393	1269;2421;2967;4976;13307;13393	154880	256490	138210	109290	126910	413010	114530	78743	125660	46685	17.2408	17.9685	17.0765	16.7378	16.9534	18.6558	16.8054	16.2649	16.9392	15.5107	17.4091	18.0021
Q9NQC3;Q9NQC3-2;Q9NQC3-5;Q9NQC3-4;Q9NQC3-3;Q9NQC3-6	Q9NQC3;Q9NQC3-2;Q9NQC3-5;Q9NQC3-4;Q9NQC3-3;Q9NQC3-6	4;4;4;3;2;2	4;4;4;3;2;2	4;4;4;3;2;2	Reticulon-4	RTN4	sp|Q9NQC3|RTN4_HUMAN Reticulon-4 OS=Homo sapiens OX=9606 GN=RTN4 PE=1 SV=2;sp|Q9NQC3-2|RTN4_HUMAN Isoform B of Reticulon-4 OS=Homo sapiens OX=9606 GN=RTN4;sp|Q9NQC3-5|RTN4_HUMAN Isoform B2 of Reticulon-4 OS=Homo sapiens OX=9606 GN=RTN4;sp|Q9NQC3-4|RTN4_HUM	4	4	4	129.93	1192	1192;373;392;960;199;986	0	6.3524	26465000	4				2148	2486;2651;4046;5482	True;True;True;True	2555;2725;4172;5663	4843;4844;5198;7840;10622	5193;5194;5567;8454;11458	5194;5567;8454;11458	9411.5	14039	9952.3	7476.3	8170.9	29220	13465	10064	14586	15191	13.2002	13.7772	13.2808	12.8681	12.9963	14.8347	13.7169	13.2969	13.8323	13.8909	13.3685	13.8108
Q15369;Q15369-2	Q15369;Q15369-2	2;2	2;2	2;2	Transcription elongation factor B polypeptide 1	TCEB1	sp|Q15369|ELOC_HUMAN Elongin-C OS=Homo sapiens OX=9606 GN=ELOC PE=1 SV=1;sp|Q15369-2|ELOC_HUMAN Isoform 2 of Elongin-C OS=Homo sapiens OX=9606 GN=ELOC	2	2	2	12.473	112	112;96	0	5.945	13707000	2				1290	1540;3602	True;True	1579;3716	2848;6933	3023;7442	3023;7442	37733	36126	23361	28839	21014	46836	45937	40342	41426	49641	15.2035	15.1407	14.5118	14.8157	14.3591	15.5153	15.4874	15.3	15.3382	15.5992	15.3718	15.1744
Q13867	Q13867	6	6	6	Bleomycin hydrolase	BLMH	sp|Q13867|BLMH_HUMAN Bleomycin hydrolase OS=Homo sapiens OX=9606 GN=BLMH PE=1 SV=1	6	6	6	52.562	455	455	0	19.758	224090000	14				1223	900;2272;2975;4153;4465;6000	True;True;True;True;True;True	924;2335;3067;4272;4588;6215;6216	1705;4367;4368;4369;5861;5862;5863;7994;7995;7996;8551;8552;8553;8554;11707;11708;11709;11710;11711	1803;4676;4677;4678;6281;6282;6283;8617;8618;8619;9223;9224;9225;9226;12651;12652;12653;12654;12655	1803;4677;6282;8619;9226;12653	148070	253210	128020	96586	126710	419640	105680	94751	77015	45206	17.1759	17.95	16.966	16.5595	16.9512	18.6788	16.6893	16.5319	16.2329	15.4642	17.3442	17.9836
P14649	P14649	4	3	3	Myosin light chain 6B	MYL6B	sp|P14649|MYL6B_HUMAN Myosin light chain 6B OS=Homo sapiens OX=9606 GN=MYL6B PE=1 SV=1	4	3	3	22.764	208	208	0	5.6363	9306500	3				591	428;2521;2861;6549	False;True;True;True	437;438;2592;2950;6798	830;831;832;833;834;835;836;837;838;4900;5645;12809	890;891;892;893;894;895;896;897;898;899;900;5253;6049;13830	895;5253;6049;13830	2190	4351.6	16265	1922.5	2242.6	2495.7	2843.5	2556.9	1516.2	5441.8	11.0967	12.0873	13.9895	10.9088	11.131	11.2852	11.4735	11.3202	10.5662	12.4099	11.265	12.1209
Q96RT7;Q96RT7-2;Q96RT7-3	Q96RT7;Q96RT7-2;Q96RT7-3	2;2;2	2;2;2	2;2;2	Gamma-tubulin complex component 6	TUBGCP6	sp|Q96RT7|GCP6_HUMAN Gamma-tubulin complex component 6 OS=Homo sapiens OX=9606 GN=TUBGCP6 PE=1 SV=3;sp|Q96RT7-2|GCP6_HUMAN Isoform 2 of Gamma-tubulin complex component 6 OS=Homo sapiens OX=9606 GN=TUBGCP6;sp|Q96RT7-3|GCP6_HUMAN Isoform 3 of Gamma-tubulin c	2	2	2	200.5	1819	1819;1785;1802	0	2.6021	2200200	1				1961	2149;6876	True;True	2209;7139	4157;13581	4461;14742	4461;14742	5760.9	15113	6573.9	20080	6697.9	5137.8	9618.1	11964	8697.4	5128.8	12.4921	13.8835	12.6825	14.2935	12.7095	12.3269	13.2315	13.5464	13.0864	12.3244	12.6603	13.9171
P48163;P48163-2	P48163;P48163-2	3;2	3;2	3;2	NADP-dependent malic enzyme	ME1	sp|P48163|MAOX_HUMAN NADP-dependent malic enzyme OS=Homo sapiens OX=9606 GN=ME1 PE=1 SV=1;sp|P48163-2|MAOX_HUMAN Isoform 2 of NADP-dependent malic enzyme OS=Homo sapiens OX=9606 GN=ME1	3	3	3	64.149	572	572;497	0	3.8265	20601000	4				861	382;1017;7014	True;True;True	386;1042;7284	672;673;1907;13934	711;712;2023;15157	711;2023;15157	24627	37873	21032	13507	22053	68250	19244	10778	12920	11785	14.588	15.2089	14.3603	13.7214	14.4287	16.0585	14.2321	13.3958	13.6573	13.5247	14.7562	15.2425
P61160;P61160-2	P61160;P61160-2	2;2	2;2	2;2	Actin-related protein 2	ACTR2	sp|P61160|ARP2_HUMAN Actin-related protein 2 OS=Homo sapiens OX=9606 GN=ACTR2 PE=1 SV=1;sp|P61160-2|ARP2_HUMAN Isoform 2 of Actin-related protein 2 OS=Homo sapiens OX=9606 GN=ACTR2	2	2	2	44.76	394	394;399	0	32.082	36024000	7				977	2672;3033	True;True	2746;3129	5243;5244;5245;5957;5958;5959;5960	5614;5615;5616;6385;6386;6387;6388	5615;6385	19892	42497	190090	24235	22697	27945	23961	11119	29689	70941	14.2799	15.3751	17.5363	14.5648	14.4702	14.7703	14.5484	13.4407	14.8576	16.1143	14.4482	15.4087
P07900;P07900-2;Q14568	P07900;P07900-2	17;17;3	10;10;1	9;9;1	Heat shock protein HSP 90-alpha	HSP90AA1	sp|P07900|HS90A_HUMAN Heat shock protein HSP 90-alpha OS=Homo sapiens OX=9606 GN=HSP90AA1 PE=1 SV=5;sp|P07900-2|HS90A_HUMAN Isoform 2 of Heat shock protein HSP 90-alpha OS=Homo sapiens OX=9606 GN=HSP90AA1	17	10	9	84.659	732	732;854;343	0	50.755	112940000	17				485	123;433;510;1111;1155;1507;1508;1647;2665;2762;3557;3561;4509;5256;7288;7289;7332	False;True;True;True;True;False;False;True;False;True;True;True;True;True;False;False;False	124;443;519;1138;1181;1545;1546;1689;2739;2841;3668;3672;4636;5432;7573;7574;7622	220;221;844;973;2078;2147;2148;2787;2788;2789;2790;3044;3045;5221;5222;5223;5224;5428;6851;6852;6853;6854;6862;8634;8635;10250;14435;14436;14437;14514	235;236;906;1043;2209;2282;2283;2960;2961;2962;2963;3226;3227;5590;5591;5592;5593;5816;7356;7357;7358;7359;7367;7368;9313;9314;11051;15685;15686;15687;15767	235;906;1043;2209;2282;2962;2963;3227;5590;5816;7357;7368;9314;11051;15685;15687;15767	20062	38550	36846	28598	32517	47917	68968	25175	59437	81438	14.2922	15.2344	15.1692	14.8036	14.9889	15.5482	16.0736	14.6197	15.8591	16.3134	14.4604	15.268
Q9H0J9	Q9H0J9	2	2	2	Poly [ADP-ribose] polymerase 12	PARP12	sp|Q9H0J9|PAR12_HUMAN Protein mono-ADP-ribosyltransferase PARP12 OS=Homo sapiens OX=9606 GN=PARP12 PE=1 SV=1	2	2	2	79.063	701	701	0	2.867	1058400	2				2075	3171;5637	True;True	3272;5826	6200;10939	6639;11801	6639;11801	7870.7	6673	4890.8	6167.6	7718.8	4706.3	10261	7297.3	4689.3	5911.1	12.9423	12.7041	12.2559	12.5905	12.9142	12.2004	13.3249	12.8331	12.1952	12.5292	13.1105	12.7377
Q04917	Q04917	6	6	6	14-3-3 protein eta	YWHAH	sp|Q04917|1433F_HUMAN 14-3-3 protein eta OS=Homo sapiens OX=9606 GN=YWHAH PE=1 SV=4	6	6	6	28.218	246	246	0	108.03	74206000	16				1116	780;1104;1771;2226;4301;4589	True;True;True;True;True;True	797;1131;1818;2289;4419;4718	1478;1479;1480;2069;3375;3376;3377;3378;4294;4295;8220;8221;8222;8768;8769;8770	1567;1568;1569;2200;3622;3623;3624;3625;4601;4602;8853;8854;8855;9451;9452;9453	1567;2200;3625;4602;8853;9452	58006	43046	34997	47912	38437	31251	21101	96538	28827	30023	15.8239	15.3936	15.0949	15.5481	15.2302	14.9316	14.365	16.5588	14.8151	14.8738	15.9922	15.4272
Q8N163;Q8N163-2	Q8N163;Q8N163-2	2;2	2;2	2;2	Cell cycle and apoptosis regulator protein 2	CCAR2	sp|Q8N163|CCAR2_HUMAN Cell cycle and apoptosis regulator protein 2 OS=Homo sapiens OX=9606 GN=CCAR2 PE=1 SV=2;sp|Q8N163-2|CCAR2_HUMAN Isoform 2 of Cell cycle and apoptosis regulator protein 2 OS=Homo sapiens OX=9606 GN=CCAR2	2	2	2	102.9	923	923;923	0	3.5151	5247400	3				1675	1307;3388	True;True	1340;3493	2437;6540;6541	2590;7007;7008	2590;7008	3232.1	2989.5	1246.5	2919.2	2157.1	6067	4984.6	2809.5	4009.3	4035.1	11.6583	11.5457	10.2837	11.5114	11.0749	12.5668	12.2833	11.4561	11.9691	11.9784	11.8265	11.5793
P62081	P62081	5	5	5	40S ribosomal protein S7	RPS7	sp|P62081|RS7_HUMAN 40S ribosomal protein S7 OS=Homo sapiens OX=9606 GN=RPS7 PE=1 SV=1	5	5	5	22.127	194	194	0	12.815	252130000	8				994	575;1563;1656;4084;6849	True;True;True;True;True	584;585;1603;1698;4208;7112	1095;1096;1097;1098;1099;1100;2891;3059;3060;3061;3062;7898;13541;13542	1172;1173;1174;1175;1176;1177;1178;3071;3241;3242;3243;3244;8518;14701;14702	1175;3071;3241;8518;14701	136180	105670	92132	91215	82636	150660	150870	151060	149900	160740	17.0552	16.6892	16.4914	16.477	16.3345	17.2009	17.2029	17.2048	17.1936	17.2944	17.2234	16.7228
Q92841;Q92841-3;Q92841-1;Q92841-2	Q92841;Q92841-3;Q92841-1;Q92841-2	8;8;8;7	5;5;5;5	5;5;5;5	Probable ATP-dependent RNA helicase DDX17	DDX17	sp|Q92841|DDX17_HUMAN Probable ATP-dependent RNA helicase DDX17 OS=Homo sapiens OX=9606 GN=DDX17 PE=1 SV=2;sp|Q92841-3|DDX17_HUMAN Isoform 4 of Probable ATP-dependent RNA helicase DDX17 OS=Homo sapiens OX=9606 GN=DDX17;sp|Q92841-1|DDX17_HUMAN Isoform 2 of	8	5	5	80.272	729	729;652;650;652	0	52.113	3682300	4				1848	516;1615;2408;3893;4121;5991;6381;6644	False;True;False;True;False;True;True;True	525;1656;2475;4024;4243;6205;6617;6898	982;983;2982;4710;4711;7612;7954;11696;12413;13004	1052;1053;3163;5052;5053;8209;8575;12640;13398;14042	1053;3163;5053;8209;8575;12640;13398;14042	10197	10538	8853.6	8511.8	7672.1	13262	15773	11079	20307	11881	13.3159	13.3633	13.112	13.0552	12.9054	13.695	13.9452	13.4355	14.3097	13.5364	13.4841	13.3969
P02545;P02545-3;P02545-2;P02545-6;P02545-5;P02545-4	P02545;P02545-3;P02545-2;P02545-6;P02545-5;P02545-4	30;29;28;28;24;24	30;29;28;28;24;24	29;28;27;27;23;23	Prelamin-A/C;Lamin-A/C	LMNA	sp|P02545|LMNA_HUMAN Prelamin-A/C OS=Homo sapiens OX=9606 GN=LMNA PE=1 SV=1;sp|P02545-3|LMNA_HUMAN Isoform ADelta10 of Prelamin-A/C OS=Homo sapiens OX=9606 GN=LMNA;sp|P02545-2|LMNA_HUMAN Isoform C of Prelamin-A/C OS=Homo sapiens OX=9606 GN=LMNA;sp|P02545-6	30	30	29	74.139	664	664;634;572;614;565;574	0	323.31	645000000	59				414	90;552;553;608;661;1032;1305;1401;1443;1494;3163;3383;3459;3634;3759;3811;3850;3922;4406;4569;5012;5117;5593;5719;5951;6102;6185;6430;6745;6746	True;True;True;True;True;True;True;True;True;True;True;True;True;True;True;True;True;True;True;True;True;True;True;True;True;True;True;True;True;True	90;561;562;620;676;1057;1338;1435;1478;1532;3263;3488;3564;3749;3881;3934;3975;4053;4528;4697;5164;5165;5273;5778;5909;6160;6327;6414;6666;7001;7002	151;152;153;154;1049;1050;1051;1171;1172;1277;1947;2434;2435;2578;2668;2762;6183;6184;6185;6532;6654;6655;6999;7000;7001;7002;7246;7326;7327;7386;7650;7651;8451;8452;8453;8738;8739;9656;9657;9806;9807;10809;10810;10811;10812;11105;11106;11107;11633;11634;11635;11920;12083;12084;12506;12507;13261;13262;13263;13264;13265	163;164;165;166;1121;1122;1123;1251;1252;1359;2073;2587;2588;2737;2835;2933;6622;6623;6624;6999;7126;7127;7518;7519;7520;7521;7778;7779;7864;7865;7926;8247;8248;9118;9119;9120;9421;9422;10404;10405;10558;10559;11655;11656;11657;11658;11978;11979;11980;12573;12574;12575;12874;13051;13052;13500;13501;14384;14385;14386;14387;14388;14389	164;1121;1123;1251;1359;2073;2587;2737;2835;2933;6622;6999;7127;7519;7779;7864;7926;8247;9119;9421;10405;10558;11655;11978;12573;12874;13051;13500;14386;14387	247680	385610	257790	207550	232920	1128400	436940	267280	393880	385710	17.9181	18.5568	17.9758	17.6631	17.8295	20.1058	18.7371	18.028	18.5874	18.5572	18.0864	18.5904
Q99729-3;Q99729-2;Q99729-4;Q99729	Q99729-3;Q99729-2;Q99729-4;Q99729	5;4;4;3	5;4;4;3	5;4;4;3	Heterogeneous nuclear ribonucleoprotein A/B	HNRNPAB	sp|Q99729-3|ROAA_HUMAN Isoform 3 of Heterogeneous nuclear ribonucleoprotein A/B OS=Homo sapiens OX=9606 GN=HNRNPAB;sp|Q99729-2|ROAA_HUMAN Isoform 2 of Heterogeneous nuclear ribonucleoprotein A/B OS=Homo sapiens OX=9606 GN=HNRNPAB;sp|Q99729-4|ROAA_HUMAN Iso	5	5	5	30.588	285	285;332;286;332	0	86.083	71638000	10				1982	841;1949;2025;2563;2959	True;True;True;True;True	860;1998;2076;2634;3051	1586;3718;3860;3861;5000;5001;5833;5834;5835;5836	1679;3988;4134;4135;5357;5358;6250;6251;6252;6253	1679;3988;4134;5358;6252	71975	55069	48792	58862	42449	82864	78345	92888	137280	73415	16.1352	15.749	15.5744	15.845	15.3734	16.3385	16.2576	16.5032	17.0668	16.1638	16.3035	15.7826
Q14444;Q14444-2	Q14444;Q14444-2	4;4	4;4	4;4	Caprin-1	CAPRIN1	sp|Q14444|CAPR1_HUMAN Caprin-1 OS=Homo sapiens OX=9606 GN=CAPRIN1 PE=1 SV=2;sp|Q14444-2|CAPR1_HUMAN Isoform 2 of Caprin-1 OS=Homo sapiens OX=9606 GN=CAPRIN1	4	4	4	78.365	709	709;694	0	6.9185	42517000	6				1246	972;3703;5583;7394	True;True;True;True	997;3824;5767;7684	1824;1825;7156;7157;10788;14603	1933;1934;7686;7687;11632;15862	1933;7686;11632;15862	35435	32546	22852	30189	18139	34064	45373	53121	45825	50153	15.1129	14.9902	14.48	14.8817	14.1468	15.056	15.4695	15.697	15.4838	15.614	15.2811	15.0238
Q92734;Q92734-4;Q92734-3;Q92734-2	Q92734;Q92734-4;Q92734-3;Q92734-2	7;7;7;7	7;7;7;7	7;7;7;7	Protein TFG	TFG	sp|Q92734|TFG_HUMAN Protein TFG OS=Homo sapiens OX=9606 GN=TFG PE=1 SV=2;sp|Q92734-4|TFG_HUMAN Isoform 4 of Protein TFG OS=Homo sapiens OX=9606 GN=TFG;sp|Q92734-3|TFG_HUMAN Isoform 3 of Protein TFG OS=Homo sapiens OX=9606 GN=TFG;sp|Q92734-2|TFG_HUMAN Isofo	7	7	7	43.447	400	400;280;284;396	0	20.565	100520000	9				1837	560;3667;3882;4159;4620;4658;5453	True;True;True;True;True;True;True	569;3784;4012;4278;4751;4791;5633	1067;1068;7055;7056;7057;7590;8004;8005;8855;8856;8942;10562	1141;1142;7576;7577;7578;8185;8627;8628;9546;9547;9644;11391	1142;7577;8185;8628;9547;9644;11391	132110	107300	64005	105590	75119	140410	159040	166180	145670	172890	17.0114	16.7113	15.9659	16.6881	16.1969	17.0993	17.279	17.3424	17.1523	17.3995	17.1796	16.7449
Q9HBM0;Q9HBM0-2	Q9HBM0;Q9HBM0-2	8;4	8;4	8;4	Vezatin	VEZT	sp|Q9HBM0|VEZA_HUMAN Vezatin OS=Homo sapiens OX=9606 GN=VEZT PE=1 SV=3;sp|Q9HBM0-2|VEZA_HUMAN Isoform 2 of Vezatin OS=Homo sapiens OX=9606 GN=VEZT	8	8	8	88.664	779	779;569	0	41.769	63265000	12				2126	1658;1885;3597;4408;5460;5764;6288;7422	True;True;True;True;True;True;True;True	1700;1932;3710;4530;5640;5956;6522;7713	3064;3065;3590;3591;6927;8456;10571;10572;11221;12276;14645	3246;3247;3851;3852;7436;9123;11401;11402;12099;12100;13258;15906	3246;3852;7436;9123;11402;12099;13258;15906	64344	51393	32226	54680	36727	62551	95637	123270	67764	84211	15.9735	15.6493	14.9759	15.7387	15.1646	15.9327	16.5453	16.9115	16.0482	16.3617	16.1418	15.6829
Q5T0W9	Q5T0W9	3	3	3	Protein FAM83B	FAM83B	sp|Q5T0W9|FA83B_HUMAN Protein FAM83B OS=Homo sapiens OX=9606 GN=FAM83B PE=1 SV=1	3	3	3	114.8	1011	1011	0	3.7203	6731400	2				1421	274;1588;2061	True;True;True	278;1629;2114	499;2938;3959	531;3118;4245	531;3118;4245	4772.2	2035	2345.8	3833.3	2569.3	2709.6	1657	3230.7	2864.8	4032.9	12.2204	10.9908	11.1959	11.9044	11.3272	11.4039	10.6944	11.6576	11.4842	11.9776	12.3887	11.0244
P08238;Q58FF8;Q58FF6	P08238	18;5;3	18;5;3	6;0;0	Heat shock protein HSP 90-beta	HSP90AB1	sp|P08238|HS90B_HUMAN Heat shock protein HSP 90-beta OS=Homo sapiens OX=9606 GN=HSP90AB1 PE=1 SV=4	18	18	6	83.263	724	724;381;505	0	158.24	564350000	41				494	111;123;431;1112;1507;1508;1646;1788;2665;3558;3562;4510;5255;5776;7288;7289;7330;7332	True;True;True;True;True;True;True;True;True;True;True;True;True;True;True;True;True;True	112;124;441;1139;1545;1546;1688;1835;2739;3669;3673;4637;5431;5969;7573;7574;7620;7622	199;200;201;220;221;842;2079;2787;2788;2789;2790;3041;3042;3043;3410;3411;3412;5221;5222;5223;5224;6855;6856;6857;6858;6863;6864;8636;8637;8638;10249;11265;11266;14435;14436;14437;14510;14511;14514	214;215;216;235;236;904;2210;2960;2961;2962;2963;3222;3223;3224;3225;3657;3658;3659;5590;5591;5592;5593;7360;7361;7362;7363;7369;7370;7371;9315;9316;9317;11050;12156;12157;15685;15686;15687;15763;15764;15767	214;235;904;2210;2962;2963;3224;3659;5590;7363;7371;9316;11050;12157;15685;15687;15764;15767	131770	252100	214420	211160	186640	370190	358920	148930	370250	495850	17.0077	17.9436	17.7101	17.688	17.5099	18.4979	18.4533	17.1843	18.4981	18.9195	17.1759	17.9772
P14618;P14618-2;P14618-3;P30613;P30613-2	P14618;P14618-2;P14618-3	14;13;12;1;1	14;13;12;1;1	14;13;12;1;1	Pyruvate kinase PKM	PKM	sp|P14618|KPYM_HUMAN Pyruvate kinase PKM OS=Homo sapiens OX=9606 GN=PKM PE=1 SV=4;sp|P14618-2|KPYM_HUMAN Isoform M1 of Pyruvate kinase PKM OS=Homo sapiens OX=9606 GN=PKM;sp|P14618-3|KPYM_HUMAN Isoform 3 of Pyruvate kinase PKM OS=Homo sapiens OX=9606 GN=PKM	14	14	14	57.936	531	531;531;516;574;543	0	103.39	855610000	32				588	515;612;2143;2217;2240;2377;2569;2570;2653;2945;3405;3438;4598;6203	True;True;True;True;True;True;True;True;True;True;True;True;True;True	524;624;2202;2203;2280;2303;2443;2643;2644;2727;3036;3510;3543;4728;6433	980;981;1177;1178;4146;4147;4148;4283;4284;4285;4313;4661;5035;5036;5037;5038;5039;5200;5201;5810;5811;5812;5813;6567;6619;6620;6621;6622;8810;8811;12112;12113	1050;1051;1257;1258;4450;4451;4452;4590;4591;4592;4620;5002;5398;5399;5400;5401;5402;5403;5569;5570;6227;6228;6229;6230;7035;7089;7090;7091;7092;7093;7094;9500;9501;13080;13081	1051;1258;4450;4590;4620;5002;5399;5402;5569;6227;7035;7091;9501;13081	105530	191390	172740	132550	165470	330960	317620	96433	316780	405290	16.6873	17.5462	17.3982	17.0162	17.3362	18.3363	18.2769	16.5572	18.2731	18.6286	16.8556	17.5798
P07814	P07814	6	6	6	Bifunctional glutamate/proline--tRNA ligase;Glutamate--tRNA ligase;Proline--tRNA ligase	EPRS	sp|P07814|SYEP_HUMAN Bifunctional glutamate/proline--tRNA ligase OS=Homo sapiens OX=9606 GN=EPRS1 PE=1 SV=5	6	6	6	170.59	1512	1512	0	15.777	38691000	7				484	1138;1921;3903;4523;4560;6749	True;True;True;True;True;True	1164;1970;4034;4650;4688;7005	2120;3678;7623;8660;8661;8725;13268	2254;3948;8220;9339;9340;9408;14392	2254;3948;8220;9339;9408;14392	36418	32830	25350	28961	22300	44910	48935	42102	39838	43620	15.1524	15.0027	14.6297	14.8218	14.4448	15.4547	15.5786	15.3616	15.2819	15.4127	15.3206	15.0363
Q9UQB8-2;Q9UQB8;Q9UQB8-5;Q9UQB8-4;Q9UQB8-3;Q9UQB8-6	Q9UQB8-2;Q9UQB8;Q9UQB8-5;Q9UQB8-4;Q9UQB8-3;Q9UQB8-6	5;4;4;4;4;4	5;4;4;4;4;4	4;3;3;3;3;3	Brain-specific angiogenesis inhibitor 1-associated protein 2	BAIAP2	sp|Q9UQB8-2|BAIP2_HUMAN Isoform 2 of Brain-specific angiogenesis inhibitor 1-associated protein 2 OS=Homo sapiens OX=9606 GN=BAIAP2;sp|Q9UQB8|BAIP2_HUMAN Brain-specific angiogenesis inhibitor 1-associated protein 2 OS=Homo sapiens OX=9606 GN=BAIAP2 PE=1 SV	5	5	4	59.013	534	534;552;520;521;512;522	0	10.966	7029400	3				2346	1495;2675;4222;4702;6969	True;True;True;True;True	1533;2749;4835;7236	2763;5249;8988;13843	2934;5620;9691;15054	2934;5620;9691;15054	12013	10363	7811	6907.1	6414.3	17674	14454	10029	12495	11373	13.5523	13.3392	12.9313	12.7539	12.6471	14.1093	13.8192	13.2919	13.6091	13.4733	13.7206	13.3728
Q9UNM6;Q9UNM6-2	Q9UNM6;Q9UNM6-2	3;3	3;3	3;3	26S proteasome non-ATPase regulatory subunit 13	PSMD13	sp|Q9UNM6|PSD13_HUMAN 26S proteasome non-ATPase regulatory subunit 13 OS=Homo sapiens OX=9606 GN=PSMD13 PE=1 SV=2;sp|Q9UNM6-2|PSD13_HUMAN Isoform 2 of 26S proteasome non-ATPase regulatory subunit 13 OS=Homo sapiens OX=9606 GN=PSMD13	3	3	3	42.945	376	376;378	0	3.7779	5248900	3				2327	1061;4985;5006	True;True;True	1086;5136;5157	1999;9616;9645	2128;10364;10393	2128;10364;10393	2170	5164.9	2977.4	3032.4	1626.2	10897	3470.1	2294.8	5913.4	6867	11.0835	12.3345	11.5398	11.5662	10.6673	13.4116	11.7608	11.1642	12.5298	12.7455	11.2517	12.3681
P06396;P06396-2;P06396-4;P06396-3	P06396;P06396-2;P06396-4;P06396-3	8;8;8;8	2;2;2;2	2;2;2;2	Gelsolin	GSN	sp|P06396|GELS_HUMAN Gelsolin OS=Homo sapiens OX=9606 GN=GSN PE=1 SV=1;sp|P06396-2|GELS_HUMAN Isoform 2 of Gelsolin OS=Homo sapiens OX=9606 GN=GSN;sp|P06396-4|GELS_HUMAN Isoform 4 of Gelsolin OS=Homo sapiens OX=9606 GN=GSN;sp|P06396-3|GELS_HUMAN Isoform 3	8	2	2	85.696	782	782;731;739;742	0	3.1692	11971000	2				460	269;1501;2359;2867;5396;6195;7128;7335	False;False;False;False;False;True;True;False	273;1539;2424;2956;5575;6424;7403;7625	494;2772;2773;4633;5657;10480;12095;12096;14142;14517;14518	526;2944;2945;4974;6063;11308;13063;13064;15371;15770;15771	526;2944;4974;6063;11308;13063;15371;15770	7956	10700	9334.4	7065.8	8488.5	19981	8911.9	6933.2	5891.4	6197.3	12.9578	13.3853	13.1883	12.7866	13.0513	14.2863	13.1215	12.7593	12.5244	12.5974	13.1261	13.4189
Q96QA5	Q96QA5	4	4	4	Gasdermin-A	GSDMA	sp|Q96QA5|GSDMA_HUMAN Gasdermin-A OS=Homo sapiens OX=9606 GN=GSDMA PE=1 SV=4	4	4	4	49.364	445	445	0	6.9043	152970000	10				1955	426;3379;6479;6825	True;True;True;True	435;3484;6720;7086	822;823;824;6526;12622;12623;12624;12625;12626;13502	882;883;884;6993;13627;13628;13629;13630;13631;14662	884;6993;13628;14662	77111	109200	57881	39597	57048	221600	51476	31498	37922	24858	16.2346	16.7366	15.8208	15.2731	15.7999	17.7576	15.6516	14.943	15.2107	14.6014	16.4029	16.7702
O95373	O95373	3	3	2	Importin-7	IPO7	sp|O95373|IPO7_HUMAN Importin-7 OS=Homo sapiens OX=9606 GN=IPO7 PE=1 SV=1	3	3	2	119.52	1038	1038	0.0048544	2.1023	2711000	2				366	1129;1857;4034	True;True;True	1904;4160	3544;7824	3801;8438	3801;8438	3195.5	3687.4	3330	3427.1	2717.7	5885.3	4374.3	3467.6	4304.4	5768.5	11.6418	11.8484	11.7013	11.7428	11.4082	12.5229	12.0948	11.7597	12.0716	12.494	11.8101	11.882
Q08211;Q08211-2	Q08211	8;2	8;2	8;2	ATP-dependent RNA helicase A	DHX9	sp|Q08211|DHX9_HUMAN ATP-dependent RNA helicase A OS=Homo sapiens OX=9606 GN=DHX9 PE=1 SV=4	8	8	8	140.96	1270	1270;235	0	58.672	37177000	12				1137	1269;1619;2389;2469;3408;5033;7398;7429	True;True;True;True;True;True;True;True	1299;1660;2456;2538;3513;5188;7688;7720	2359;2988;2989;2990;4684;4814;6571;6572;9683;9684;14608;14652;14653	2504;3169;3170;3171;5025;5161;7039;7040;10431;10432;15867;15913;15914	2504;3171;5025;5161;7039;10432;15867;15914	48983	36926	39495	36326	30279	61223	44690	63439	96814	54819	15.58	15.1723	15.2694	15.1487	14.886	15.9018	15.4477	15.9531	16.5629	15.7424	15.7483	15.206
Q9NQ29;Q9NQ29-2;Q9NQ29-3;Q9Y383;Q96HJ9-2;Q9Y383-3;Q9Y383-2	Q9NQ29;Q9NQ29-2;Q9NQ29-3	3;3;2;1;1;1;1	3;3;2;1;1;1;1	2;2;2;1;1;1;1	Putative RNA-binding protein Luc7-like 1	LUC7L	sp|Q9NQ29|LUC7L_HUMAN Putative RNA-binding protein Luc7-like 1 OS=Homo sapiens OX=9606 GN=LUC7L PE=1 SV=1;sp|Q9NQ29-2|LUC7L_HUMAN Isoform 2 of Putative RNA-binding protein Luc7-like 1 OS=Homo sapiens OX=9606 GN=LUC7L;sp|Q9NQ29-3|LUC7L_HUMAN Isoform 3 of Pu	3	3	2	43.727	371	371;325;354;392;458;389;391	0.0029644	2.1524	5764400	2				2143	5307;5450;6902	True;True;True	5484;7166	10344;13629;13630	11152;14793;14794	11152;14794	9520	8612.3	7006.8	6624.8	6205.6	10997	12337	10481	9971.6	12414	13.2167	13.0722	12.7745	12.6937	12.5994	13.4248	13.5907	13.3555	13.2836	13.5997	13.385	13.1058
Q15233;Q15233-2	Q15233;Q15233-2	13;12	12;11	11;10	Non-POU domain-containing octamer-binding protein	NONO	sp|Q15233|NONO_HUMAN Non-POU domain-containing octamer-binding protein OS=Homo sapiens OX=9606 GN=NONO PE=1 SV=4;sp|Q15233-2|NONO_HUMAN Isoform 2 of Non-POU domain-containing octamer-binding protein OS=Homo sapiens OX=9606 GN=NONO	13	12	11	54.231	471	471;382	0	32.768	299810000	28				1283	58;59;279;786;1976;2012;2398;3535;4053;4096;4707;5325;5358	True;True;True;False;True;True;True;True;True;True;True;True;True	58;59;283;803;2026;2027;2063;2465;3643;4180;4220;4840;5502;5537	96;97;98;510;1493;1494;1495;3773;3774;3838;4696;4697;4698;6780;7860;7861;7862;7863;7917;7918;7919;7920;7921;7922;7923;7924;7925;8994;10367;10368;10420	100;101;102;542;1582;1583;1584;4045;4046;4111;5038;5039;5040;7261;8479;8480;8481;8482;8538;8539;8540;8541;8542;8543;8544;8545;8546;9697;11176;11177;11231	100;101;542;1584;4045;4111;5040;7261;8480;8541;9697;11177;11231	180960	119150	86866	129520	85392	185530	190350	255460	175380	186400	17.4653	16.8624	16.4065	16.9828	16.3818	17.5013	17.5383	17.9627	17.4201	17.508	17.6336	16.896
P50995;P50995-2	P50995;P50995-2	4;4	4;4	4;4	Annexin A11	ANXA11	sp|P50995|ANX11_HUMAN Annexin A11 OS=Homo sapiens OX=9606 GN=ANXA11 PE=1 SV=1;sp|P50995-2|ANX11_HUMAN Isoform 2 of Annexin A11 OS=Homo sapiens OX=9606 GN=ANXA11	4	4	4	54.389	505	505;472	0	5.6562	16600000	4				891	1705;2620;5518;5568	True;True;True;True	1749;2694;5699;5752	3169;5156;10673;10766	3361;5525;11512;11610	3361;5525;11512;11610	7739.4	6734.3	8378.8	5220	5710.8	8971.9	8189.6	4096.8	9045.7	9820.7	12.918	12.7173	13.0325	12.3498	12.4795	13.1312	12.9996	12.0003	13.143	13.2616	13.0863	12.7509
Q04637;Q04637-3;Q04637-8;Q04637-6;Q04637-7;Q04637-5;Q04637-4;Q04637-9	Q04637;Q04637-3;Q04637-8;Q04637-6;Q04637-7;Q04637-5;Q04637-4;Q04637-9	4;4;4;4;4;4;4;4	4;4;4;4;4;4;4;4	4;4;4;4;4;4;4;4	Eukaryotic translation initiation factor 4 gamma 1	EIF4G1	sp|Q04637|IF4G1_HUMAN Eukaryotic translation initiation factor 4 gamma 1 OS=Homo sapiens OX=9606 GN=EIF4G1 PE=1 SV=4;sp|Q04637-3|IF4G1_HUMAN Isoform B of Eukaryotic translation initiation factor 4 gamma 1 OS=Homo sapiens OX=9606 GN=EIF4G1;sp|Q04637-8|IF4G1	4	4	4	175.49	1599	1599;1559;1600;1403;1404;1435;1512;1606	0	34.199	6590600	4				1114	2747;5230;6529;6856	True;True;True;True	2826;5406;6778;7119	5396;10214;12785;13552	5784;11013;13806;14712	5784;11013;13806;14712	2064.9	3202.5	2270.9	1926.7	2891.1	6244.5	3342.9	2584.2	3621	4218.4	11.0119	11.645	11.149	10.9119	11.4974	12.6084	11.7069	11.3355	11.8222	12.0425	11.1801	11.6786
P33176;O60282;O60282-2	P33176	6;1;1	6;1;1	4;0;0	Kinesin-1 heavy chain	KIF5B	sp|P33176|KINH_HUMAN Kinesin-1 heavy chain OS=Homo sapiens OX=9606 GN=KIF5B PE=1 SV=1	6	6	4	109.68	963	963;957;725	0	7.2319	16483000	6				764	1673;3141;3575;5429;5814;7095	True;True;True;True;True;True	1715;3241;3687;5610;6013;7369	3089;6156;6888;10527;10528;11347;14088	3272;6594;7395;11356;11357;12244;15316	3272;6594;7395;11356;12244;15316	9835.6	13283	10032	11525	9631.3	19053	16087	12352	14595	17594	13.2638	13.6973	13.2923	13.4925	13.2335	14.2177	13.9736	13.5925	13.8332	14.1028	13.4321	13.7309
P35232;P35232-2	P35232	3;1	3;1	3;1	Prohibitin	PHB	sp|P35232|PHB_HUMAN Prohibitin OS=Homo sapiens OX=9606 GN=PHB PE=1 SV=1	3	3	3	29.804	272	272;155	0	5.4177	6980200	4				775	42;2958;5222	True;True;True	42;3050;5398	71;5832;10204;10205	75;6249;11003;11004	75;6249;11004	3978.6	5850.5	5676.4	5611.8	5237.5	18342	9475.8	4600.7	6885.3	9604.2	11.958	12.5143	12.4708	12.4542	12.3547	14.1629	13.21	12.1676	12.7493	13.2294	12.1263	12.5479
Q8WXG6;Q8WXG6-7;Q8WXG6-3;Q8WXG6-2	Q8WXG6;Q8WXG6-7;Q8WXG6-3;Q8WXG6-2	2;2;1;1	2;2;1;1	2;2;1;1	MAP kinase-activating death domain protein	MADD	sp|Q8WXG6|MADD_HUMAN MAP kinase-activating death domain protein OS=Homo sapiens OX=9606 GN=MADD PE=1 SV=2;sp|Q8WXG6-7|MADD_HUMAN Isoform 7 of MAP kinase-activating death domain protein OS=Homo sapiens OX=9606 GN=MADD;sp|Q8WXG6-3|MADD_HUMAN Isoform 3 of MAP	2	2	2	183.3	1647	1647;1581;1587;1608	0.004878	2.1157	0	1				1811	1012;4719	True;True	1037;4852	1900;9014	2015;9717	2015;9717	2959.4	1342.7	1491.2	2574.9	0	2475.4	1312.1	1033.1	2399	1139.4	11.5311	10.3909	10.5423	11.3303		11.2734	10.3577	10.0128	11.2282	10.1541	11.6994	10.4245
P19474;P19474-2	P19474;P19474-2	19;16	19;16	19;16	E3 ubiquitin-protein ligase TRIM21	TRIM21	sp|P19474|RO52_HUMAN E3 ubiquitin-protein ligase TRIM21 OS=Homo sapiens OX=9606 GN=TRIM21 PE=1 SV=1;sp|P19474-2|RO52_HUMAN Isoform 2 of E3 ubiquitin-protein ligase TRIM21 OS=Homo sapiens OX=9606 GN=TRIM21	19	19	19	54.169	475	475;398	0	323.31	4535400000	68				642	975;1025;1583;1988;2332;2369;2874;2980;3545;3546;3579;3805;3806;4349;4591;4648;4932;4969;5565	True;True;True;True;True;True;True;True;True;True;True;True;True;True;True;True;True;True;True	1000;1050;1623;2039;2397;2434;2963;3072;3653;3654;3655;3691;3928;3929;4466;4720;4781;5080;5081;5119;5749	1829;1830;1831;1832;1833;1834;1835;1836;1837;1838;1839;1924;1925;1926;1927;1928;1929;1930;2919;3793;4504;4505;4506;4507;4647;4648;5667;5870;5871;6792;6793;6794;6795;6796;6797;6798;6799;6800;6801;6802;6803;6894;6895;7318;7319;7320;8296;8297;8298;8299;8300;8301;8302;8303;8772;8773;8930;9509;9510;9589;9590;9591;9592;9593;10761	1939;1940;1941;1942;1943;1944;1945;1946;1947;1948;1949;1950;1951;1952;2040;2041;2042;2043;2044;2045;2046;2047;2048;2049;2050;2051;3099;4065;4066;4822;4823;4824;4825;4826;4988;4989;6073;6290;6291;6292;7273;7274;7275;7276;7277;7278;7279;7280;7281;7282;7283;7284;7285;7286;7287;7401;7402;7855;7856;7857;7858;8929;8930;8931;8932;8933;8934;8935;8936;9455;9456;9457;9632;10249;10250;10333;10334;10335;1033…	1952;2050;3099;4065;4826;4989;6073;6290;7284;7286;7402;7855;7858;8935;9455;9632;10250;10336;11604	2104700	1550500	1118800	1543800	1004800	1727900	2540600	3325100	2375500	2556700	21.0052	20.5643	20.0935	20.5581	19.9385	20.7206	21.2767	21.665	21.1798	21.2859	21.1734	20.5979
P60981;P60981-2	P60981;P60981-2	3;2	3;2	3;2	Destrin	DSTN	sp|P60981|DEST_HUMAN Destrin OS=Homo sapiens OX=9606 GN=DSTN PE=1 SV=3;sp|P60981-2|DEST_HUMAN Isoform 2 of Destrin OS=Homo sapiens OX=9606 GN=DSTN	3	3	3	18.506	165	165;148	0	5.5187	10062000	3				973	630;2705;7251	True;True;True	642;2779;7531	1213;5314;14340	1295;5689;15579	1295;5689;15579	7477.6	19567	40939	10285	11506	20319	13788	4875.9	15190	18417	12.8684	14.2561	15.3212	13.3283	13.4901	14.3105	13.7511	12.2515	13.8908	14.1688	13.0366	14.2897
P53396;P53396-3;P53396-2	P53396;P53396-3;P53396-2	2;2;2	2;2;2	2;2;2	ATP-citrate synthase	ACLY	sp|P53396|ACLY_HUMAN ATP-citrate synthase OS=Homo sapiens OX=9606 GN=ACLY PE=1 SV=3;sp|P53396-3|ACLY_HUMAN Isoform 3 of ATP-citrate synthase OS=Homo sapiens OX=9606 GN=ACLY;sp|P53396-2|ACLY_HUMAN Isoform 2 of ATP-citrate synthase OS=Homo sapiens OX=9606 GN	2	2	2	120.84	1101	1101;830;1091	0.0048876	2.1233	7437200	2				923	6197;7389	True;True	6426;7679	12098;14596	13066;15855	13066;15855	3378.4	2771.7	4554.6	2253.2	3690.5	6746	7267.2	2313.4	5157.4	9097.1	11.7221	11.4366	12.1531	11.1378	11.8496	12.7198	12.8272	11.1758	12.3324	13.1512	11.8904	11.4702
Q15717;Q15717-2	Q15717;Q15717-2	2;2	2;2	2;2	ELAV-like protein 1	ELAVL1	sp|Q15717|ELAV1_HUMAN ELAV-like protein 1 OS=Homo sapiens OX=9606 GN=ELAVL1 PE=1 SV=2;sp|Q15717-2|ELAV1_HUMAN Isoform 2 of ELAV-like protein 1 OS=Homo sapiens OX=9606 GN=ELAVL1	2	2	2	36.091	326	326;353	0	3.4592	4631300	2				1310	871;5721	True;True	891;5911	1645;11109	1743;11982	1743;11982	6132.3	6187.8	4287.9	5665.4	3089.3	7357.4	7314.5	8758.4	14418	6196.6	12.5822	12.5952	12.0661	12.468	11.5931	12.845	12.8365	13.0965	13.8156	12.5973	12.7505	12.6288
P49327	P49327	8	8	7	Fatty acid synthase;[Acyl-carrier-protein] S-acetyltransferase;[Acyl-carrier-protein] S-malonyltransferase;3-oxoacyl-[acyl-carrier-protein] synthase;3-oxoacyl-[acyl-carrier-protein] reductase;3-hydroxyacyl-[acyl-carrier-protein] dehydratase;Enoyl-[acyl-carrier-protein] reductase;Oleoyl-[acyl-carrier-protein] hydrolase	FASN	sp|P49327|FAS_HUMAN Fatty acid synthase OS=Homo sapiens OX=9606 GN=FASN PE=1 SV=3	8	8	7	273.42	2511	2511	0	8.6206	29829000	8				874	29;586;3809;4055;4732;4808;6336;6871	True;True;True;True;True;True;True;True	29;596;3932;4865;4945;6572;7134	47;1114;7324;9033;9179;9180;12342;13573	51;1192;7862;9736;9885;9886;13324;14734	51;1192;7862;9736;9886;13324;14734	7438.8	14381	7080.8	7302.4	9461.7	49076	18767	4994.9	17194	20737	12.8609	13.8119	12.7897	12.8342	13.2079	15.5827	14.1959	12.2862	14.0696	14.3399	13.0291	13.8455
P08758	P08758	7	7	7	Annexin A5	ANXA5	sp|P08758|ANXA5_HUMAN Annexin A5 OS=Homo sapiens OX=9606 GN=ANXA5 PE=1 SV=2	7	7	7	35.936	320	320	0	42.566	142000000	12				501	2160;2637;3967;4804;5239;5534;7010	True;True;True;True;True;True;True	2221;2711;4101;4941;5415;5714;7279	4178;4179;4180;4181;5179;5180;5181;7740;9170;10226;10698;13909	4482;4483;4484;4485;5548;5549;5550;8343;9876;11025;11539;15122	4482;5549;8343;9876;11025;11539;15122	16217	33714	31347	26612	31472	46720	57611	18562	64164	81318	13.9852	15.0411	14.936	14.6998	14.9418	15.5118	15.8141	14.1801	15.9695	16.3113	14.1535	15.0747
Q86UA1;Q86UA1-2	Q86UA1;Q86UA1-2	5;3	5;3	5;3	Pre-mRNA-processing factor 39	PRPF39	sp|Q86UA1|PRP39_HUMAN Pre-mRNA-processing factor 39 OS=Homo sapiens OX=9606 GN=PRPF39 PE=1 SV=3;sp|Q86UA1-2|PRP39_HUMAN Isoform 2 of Pre-mRNA-processing factor 39 OS=Homo sapiens OX=9606 GN=PRPF39	5	5	5	78.429	669	669;272	0	81.571	23200000	5				1597	764;1871;3220;5809;7217	True;True;True;True;True	781;1918;3322;6008;7497	1456;3567;6265;11342;14296	1545;3825;6708;12239;15534	1545;3825;6708;12239;15534	41507	23952	13938	30421	19141	32327	46921	58369	40348	46303	15.3411	14.5479	13.7667	14.8928	14.2244	14.9805	15.5179	15.8329	15.3002	15.4988	15.5093	14.5815
O00159;O00159-3;O00159-2	O00159;O00159-3;O00159-2	2;1;1	2;1;1	2;1;1	Unconventional myosin-Ic	MYO1C	sp|O00159|MYO1C_HUMAN Unconventional myosin-Ic OS=Homo sapiens OX=9606 GN=MYO1C PE=1 SV=4;sp|O00159-3|MYO1C_HUMAN Isoform 3 of Unconventional myosin-Ic OS=Homo sapiens OX=9606 GN=MYO1C;sp|O00159-2|MYO1C_HUMAN Isoform 2 of Unconventional myosin-Ic OS=Homo s	2	2	2	121.68	1063	1063;1044;1028	0	2.7025	10131000	3				167	447;3669	True;True	457;3786	868;7059;7060	930;7581;7582	930;7582	15227	21692	10275	10781	4659.9	4959	16818	3209.5	30700	4399.1	13.8943	14.4049	13.3269	13.3962	12.1861	12.2758	14.0377	11.6481	14.906	12.103	14.0626	14.4385
P62750	P62750	5	5	5	60S ribosomal protein L23a	RPL23A	sp|P62750|RL23A_HUMAN 60S ribosomal protein L23a OS=Homo sapiens OX=9606 GN=RPL23A PE=1 SV=1	5	5	5	17.695	156	156	0	9.6243	65905000	14				1012	2067;3292;3404;3437;3968	True;True;True;True;True	2120;3395;3509;3542;4102	3966;3967;3968;6391;6563;6564;6565;6566;6616;6617;6618;7741;7742	4252;4253;4254;6853;7030;7031;7032;7033;7034;7086;7087;7088;8344;8345	4253;6853;7034;7087;8345	109760	91464	88498	100310	75614	114390	139200	169090	153540	167140	16.744	16.4809	16.4334	16.6141	16.2064	16.8036	17.0868	17.3674	17.2283	17.3507	16.9123	16.5145
Q13835-2;Q13835	Q13835-2;Q13835	10;9	10;9	10;9	Plakophilin-1	PKP1	sp|Q13835-2|PKP1_HUMAN Isoform 1 of Plakophilin-1 OS=Homo sapiens OX=9606 GN=PKP1;sp|Q13835|PKP1_HUMAN Plakophilin-1 OS=Homo sapiens OX=9606 GN=PKP1 PE=1 SV=2	10	10	10	80.496	726	726;747	0	125	180050000	20				1222	777;1069;2580;3662;4458;5392;5845;5992;6327;7020	True;True;True;True;True;True;True;True;True;True	794;1094;2654;3779;4581;5571;6047;6206;6562;7290	1474;1475;2013;2014;5063;5064;7048;7049;7050;8538;8539;8540;8541;10474;11403;11697;12329;13942;13943;13944;13945	1563;1564;2142;2143;5429;5430;7569;7570;7571;9210;9211;9212;9213;11301;12303;12641;13311;15165;15166;15167;15168	1564;2143;5429;7571;9210;11301;12303;12641;13311;15166	66378	78399	58547	47144	42850	96206	57132	32830	99640	23310	16.0184	16.2585	15.8373	15.5248	15.387	16.5538	15.802	15.0027	16.6044	14.5087	16.1867	16.2921
Q9UBG3	Q9UBG3	4	4	4	Cornulin	CRNN	sp|Q9UBG3|CRNN_HUMAN Cornulin OS=Homo sapiens OX=9606 GN=CRNN PE=1 SV=1	4	4	4	53.533	495	495	0	51.771	22185000	5				2256	342;1753;2614;5909	True;True;True;True	346;1800;2688;6114	621;3345;5146;5147;11541	656;3591;5515;5516;12477	656;3591;5516;12477	11382	13028	22667	12072	6605.6	49269	15109	2563.2	5322.7	4220.8	13.4745	13.6693	14.4683	13.5594	12.6895	15.5884	13.8831	11.3237	12.3779	12.0433	13.6427	13.7029
Q8IX12;Q8IX12-2	Q8IX12;Q8IX12-2	3;3	3;3	3;3	Cell division cycle and apoptosis regulator protein 1	CCAR1	sp|Q8IX12|CCAR1_HUMAN Cell division cycle and apoptosis regulator protein 1 OS=Homo sapiens OX=9606 GN=CCAR1 PE=1 SV=2;sp|Q8IX12-2|CCAR1_HUMAN Isoform 2 of Cell division cycle and apoptosis regulator protein 1 OS=Homo sapiens OX=9606 GN=CCAR1	3	3	3	132.82	1150	1150;1135	0	5.3266	13148000	5				1648	3100;3117;6389	True;True;True	3199;3217;6625	6084;6085;6115;12450	6516;6517;6552;6553;13443	6517;6553;13443	19370	16520	12787	17885	10481	24070	25620	28847	19547	24372	14.2415	14.0119	13.6424	14.1265	13.3555	14.5549	14.645	14.8161	14.2547	14.5729	14.4098	14.0455
Q9H0H5	Q9H0H5	5	5	5	Rac GTPase-activating protein 1	RACGAP1	sp|Q9H0H5|RGAP1_HUMAN Rac GTPase-activating protein 1 OS=Homo sapiens OX=9606 GN=RACGAP1 PE=1 SV=1	5	5	5	71.026	632	632	0	7.2545	25577000	6				2073	2531;3574;4541;5659;6735	True;True;True;True;True	2602;3686;4669;5848;6991	4915;6887;8699;10974;10975;13158	5268;7394;9381;11836;11837;14207	5268;7394;9381;11836;14207	37038	32032	132610	53370	20798	28000	31744	44873	68308	30838	15.1767	14.9672	17.0168	15.7037	14.3442	14.7731	14.9542	15.4536	16.0598	14.9124	15.345	15.0008
P14923	P14923	14	14	14	Junction plakoglobin	JUP	sp|P14923|PLAK_HUMAN Junction plakoglobin OS=Homo sapiens OX=9606 GN=JUP PE=1 SV=3	14	14	14	81.744	745	745	0	323.31	825520000	36				597	436;1297;1924;2779;2791;2855;3112;3393;3652;4331;4454;4800;5438;6487	True;True;True;True;True;True;True;True;True;True;True;True;True;True	446;1330;1973;2858;2872;2944;3212;3498;3768;3769;4448;4577;4937;5619;6729;6730	848;2423;3682;5451;5452;5453;5484;5485;5486;5487;5488;5630;5631;5632;5633;5634;6107;6108;6547;7031;7032;7033;7034;8269;8270;8531;8532;9161;9162;9163;10544;10545;12642;12643;12644;12645;12646;12647;12648;12649	910;2576;3952;5840;5841;5842;5874;5875;5876;5877;5878;6031;6032;6033;6034;6035;6036;6544;6545;7014;7550;7551;7552;7553;7554;7555;8902;8903;9203;9204;9867;9868;9869;11373;11374;13647;13648;13649;13650;13651;13652;13653;13654	910;2576;3952;5841;5876;6034;6544;7014;7552;8902;9203;9867;11374;13654	295890	373630	268840	236370	225390	397900	285400	155940	538860	142860	18.1747	18.5113	18.0364	17.8507	17.7821	18.602	18.1226	17.2506	19.0396	17.1242	18.343	18.5449
P20073;P20073-2	P20073;P20073-2	3;3	3;3	3;3	Annexin A7	ANXA7	sp|P20073|ANXA7_HUMAN Annexin A7 OS=Homo sapiens OX=9606 GN=ANXA7 PE=1 SV=3;sp|P20073-2|ANXA7_HUMAN Isoform 2 of Annexin A7 OS=Homo sapiens OX=9606 GN=ANXA7	3	3	3	52.739	488	488;466	0	5.0747	9523900	4				645	1053;5517;5535	True;True;True	1078;5698;5715	1989;1990;10672;10699	2118;2119;11511;11540	2119;11511;11540	14031	18396	10300	12743	9766	24724	11467	8761.9	13336	15969	13.7763	14.1671	13.3304	13.6374	13.2536	14.5936	13.4852	13.097	13.703	13.963	13.9446	14.2007
P07384	P07384	4	4	4	Calpain-1 catalytic subunit	CAPN1	sp|P07384|CAN1_HUMAN Calpain-1 catalytic subunit OS=Homo sapiens OX=9606 GN=CAPN1 PE=1 SV=1	4	4	4	81.889	714	714	0	4.7402	25626000	4				478	926;2540;4930;5558	True;True;True;True	951;2611;5078;5742	1751;4969;9507;10749	1855;5326;10247;11592	1855;5326;10247;11592	5493.9	10210	6795.7	6597.1	7471.4	12598	8488.6	6051	6558.3	7453.9	12.4236	13.3177	12.7304	12.6876	12.8672	13.6209	13.0513	12.563	12.6791	12.8638	12.5919	13.3513
P53618	P53618	3	3	3	Coatomer subunit beta	COPB1	sp|P53618|COPB_HUMAN Coatomer subunit beta OS=Homo sapiens OX=9606 GN=COPB1 PE=1 SV=3	3	3	3	107.14	953	953	0	4.0492	5110600	3				924	1063;1298;6499	True;True;True	1088;1331;6747	2006;2424;12721	2135;2577;13742	2135;2577;13742	5555	7952.7	9143.2	9564.8	5545.7	14403	12389	7559	10528	13040	12.4396	12.9572	13.1585	13.2235	12.4372	13.8141	13.5968	12.884	13.3619	13.6707	12.6078	12.9908
O60610;O60610-2;O60610-3	O60610;O60610-2;O60610-3	2;2;2	2;2;2	2;2;2	Protein diaphanous homolog 1	DIAPH1	sp|O60610|DIAP1_HUMAN Protein diaphanous homolog 1 OS=Homo sapiens OX=9606 GN=DIAPH1 PE=1 SV=2;sp|O60610-2|DIAP1_HUMAN Isoform 2 of Protein diaphanous homolog 1 OS=Homo sapiens OX=9606 GN=DIAPH1;sp|O60610-3|DIAP1_HUMAN Isoform 3 of Protein diaphanous homol	2	2	2	141.35	1272	1272;1248;1263	0.0056818	2.0236	0	1				285	273;865	True;True	277;885	498;1632	530;1729	530;1729	8720.1	3552.4	6758.4	7034.4	6026.1	14678	7790.9	9851.6	10650	10409	13.0901	11.7946	12.7225	12.7802	12.557	13.8414	12.9276	13.2661	13.3786	13.3455	13.2584	11.8282
Q15417;Q15417-3;Q15417-2	Q15417;Q15417-3;Q15417-2	3;3;2	3;3;2	3;3;2	Calponin-3	CNN3	sp|Q15417|CNN3_HUMAN Calponin-3 OS=Homo sapiens OX=9606 GN=CNN3 PE=1 SV=1;sp|Q15417-3|CNN3_HUMAN Isoform 3 of Calponin-3 OS=Homo sapiens OX=9606 GN=CNN3;sp|Q15417-2|CNN3_HUMAN Isoform 2 of Calponin-3 OS=Homo sapiens OX=9606 GN=CNN3	3	3	3	36.413	329	329;283;288	0	4.3727	27886000	5				1295	311;2181;7266	True;True;True	316;2243;7546	572;573;574;4223;14362	605;606;607;4529;15603	606;4529;15603	6431.8	12769	11862	10076	8671.4	11065	29676	6216.7	33554	48168	12.651	13.6404	13.5341	13.2986	13.082	13.4337	14.857	12.6019	15.0342	15.5558	12.8193	13.674
P13667	P13667	4	4	4	Protein disulfide-isomerase A4	PDIA4	sp|P13667|PDIA4_HUMAN Protein disulfide-isomerase A4 OS=Homo sapiens OX=9606 GN=PDIA4 PE=1 SV=2	4	4	4	72.932	645	645	0	4.576	15855000	7				579	2912;4015;6546;7130	True;True;True;True	3002;4142;6795;7405	5737;7799;7800;7801;12805;12806;14144	6150;8411;8412;8413;13826;13827;15373	6150;8412;13826;15373	4642	9465.8	14093	6905.7	8195.4	18386	17857	5614.3	13706	24914	12.1805	13.2085	13.7827	12.7536	13.0006	14.1663	14.1242	12.4549	13.7425	14.6047	12.3488	13.2421
P30048;P30048-2	P30048;P30048-2	2;2	2;2	2;2	Thioredoxin-dependent peroxide reductase, mitochondrial	PRDX3	sp|P30048|PRDX3_HUMAN Thioredoxin-dependent peroxide reductase, mitochondrial OS=Homo sapiens OX=9606 GN=PRDX3 PE=1 SV=3;sp|P30048-2|PRDX3_HUMAN Isoform 2 of Thioredoxin-dependent peroxide reductase, mitochondrial OS=Homo sapiens OX=9606 GN=PRDX3	2	2	2	27.692	256	256;238	0	3.1735	5435500	3				738	2777;6097	True;True	2856;6322	5447;5448;11913	5835;5836;12866	5835;12866	13589	16721	23824	22069	23041	18327	24297	7742	21121	35390	13.7302	14.0294	14.5401	14.4297	14.4919	14.1617	14.5685	12.9185	14.3664	15.1111	13.8984	14.063
P48594	P48594	10	3	3	Serpin B4	SERPINB4	sp|P48594|SPB4_HUMAN Serpin B4 OS=Homo sapiens OX=9606 GN=SERPINB4 PE=1 SV=2	10	3	3	44.853	390	390	0	20.644	37890000	8				866	82;1114;2135;3672;4168;5620;6043;6503;6973;6983	False;True;True;False;False;False;False;False;False;True	82;1141;2194;3789;4287;4288;5807;6263;6751;7240;7251	138;139;140;2084;4135;4136;4137;7063;8015;8016;8017;8018;8019;8020;8021;10905;10906;11799;11800;12730;12731;13850;13867;13868	149;150;151;2215;4438;4439;4440;4441;7585;8638;8639;8640;8641;8642;8643;8644;11760;11761;12749;12750;13751;13752;15061;15078;15079;15080	150;2215;4438;7585;8639;11761;12749;13752;15061;15079	23375	33230	21623	12673	38463	100530	22914	9154.8	8451.9	9700.9	14.5127	15.0202	14.4003	13.6295	15.2312	16.6173	14.4839	13.1603	13.0451	13.2439	14.6809	15.0538
Q07065	Q07065	17	17	17	Cytoskeleton-associated protein 4	CKAP4	sp|Q07065|CKAP4_HUMAN Cytoskeleton-associated protein 4 OS=Homo sapiens OX=9606 GN=CKAP4 PE=1 SV=2	17	17	17	66.022	602	602	0	193.34	167080000	30				1129	939;1066;1445;1579;1795;2164;2333;2823;2949;3485;3767;3778;5165;6101;6209;6739;7071	True;True;True;True;True;True;True;True;True;True;True;True;True;True;True;True;True	964;1091;1480;1619;1841;2225;2398;2905;3040;3591;3889;3900;5333;6326;6438;6995;7345	1769;1770;2009;2670;2913;2914;3420;4187;4188;4189;4190;4508;4509;4510;5558;5559;5818;5819;6697;6698;7260;7277;10048;10049;10050;11918;11919;12121;13164;14053	1874;1875;2138;2837;3093;3094;3667;4491;4492;4493;4494;4827;4828;4829;5954;5955;6235;6236;7174;7175;7797;7814;10830;10831;10832;12872;12873;13090;14213;15280	1874;2138;2837;3093;3667;4494;4828;5955;6235;7175;7797;7814;10832;12873;13090;14213;15280	184970	146660	128830	146370	112490	264570	218860	229300	171910	216770	17.4969	17.1621	16.9751	17.1593	16.7794	18.0133	17.7396	17.8069	17.3913	17.7258	17.6652	17.1957
O14745;O14745-2	O14745	9;4	9;4	9;4	Na(+)/H(+) exchange regulatory cofactor NHE-RF1	SLC9A3R1	sp|O14745|NHRF1_HUMAN Na(+)/H(+) exchange regulatory cofactor NHE-RF1 OS=Homo sapiens OX=9606 GN=SLC9A3R1 PE=1 SV=4	9	9	9	38.868	358	358;202	0	310.53	51923000	13				198	543;1342;1343;1864;3678;3923;4878;5423;6095	True;True;True;True;True;True;True;True;True	552;1376;1377;1911;3795;4054;5022;5604;6320	1035;1036;2493;2494;3559;7071;7072;7652;7653;9372;10518;11910;11911	1107;1108;2649;2650;3816;7593;7594;8249;8250;10104;11347;12863;12864	1108;2649;2650;3816;7593;8250;10104;11347;12864	1152.8	4425.6	9058.5	1919.2	9169.6	3872.4	10164	5944.8	14126	20179	10.1709	12.1117	13.1451	10.9063	13.1626	11.919	13.3112	12.5374	13.7861	14.3006	10.3392	12.1453
Q12906;Q12906-4;Q12906-5;Q12906-2;Q12906-6;Q12906-3;Q12906-7;Q96SI9;Q96SI9-2	Q12906;Q12906-4;Q12906-5;Q12906-2;Q12906-6;Q12906-3;Q12906-7	7;7;7;7;7;7;7;2;2	7;7;7;7;7;7;7;2;2	7;7;7;7;7;7;7;2;2	Interleukin enhancer-binding factor 3	ILF3	sp|Q12906|ILF3_HUMAN Interleukin enhancer-binding factor 3 OS=Homo sapiens OX=9606 GN=ILF3 PE=1 SV=3;sp|Q12906-4|ILF3_HUMAN Isoform 4 of Interleukin enhancer-binding factor 3 OS=Homo sapiens OX=9606 GN=ILF3;sp|Q12906-5|ILF3_HUMAN Isoform 5 of Interleukin e	7	7	7	95.337	894	894;698;690;702;706;764;898;672;658	0	14.977	97397000	10				1160	1371;1394;2077;2128;2961;6957;7285	True;True;True;True;True;True;True	1405;1428;2130;2187;3053;7224;7569	2536;2537;2569;3980;3981;4126;5842;13812;13813;14419	2694;2695;2727;4267;4268;4429;6259;15014;15015;15668	2694;2727;4268;4429;6259;15014;15668	63341	50863	45320	51389	42283	67985	71234	72704	137180	71779	15.9509	15.6343	15.4679	15.6492	15.3678	16.0529	16.1203	16.1497	17.0657	16.1313	16.1191	15.6679
Q14315;Q14315-2	Q14315;Q14315-2	39;39	36;36	34;34	Filamin-C	FLNC	sp|Q14315|FLNC_HUMAN Filamin-C OS=Homo sapiens OX=9606 GN=FLNC PE=1 SV=3;sp|Q14315-2|FLNC_HUMAN Isoform 2 of Filamin-C OS=Homo sapiens OX=9606 GN=FLNC	39	36	34	291.02	2725	2725;2692	0	321.8	403040000	59				1245	205;253;380;518;856;1915;1944;2157;2158;2161;2163;2276;2597;3048;3162;3500;3569;3910;3965;4150;4316;5051;5765;5839;5842;6238;6592;6747;6788;6805;6900;6915;6996;7001;7035;7040;7116;7222;7247	True;True;False;True;True;True;True;True;False;True;True;True;True;True;True;True;True;True;True;True;False;True;True;True;True;True;True;True;True;True;True;True;True;True;True;True;True;True;True	208;256;384;527;876;1964;1993;2218;2219;2222;2224;2339;2671;3144;3262;3607;3681;4041;4099;4269;4434;5206;5957;6040;6043;6467;6468;6841;7003;7049;7066;7164;7180;7265;7270;7306;7311;7390;7502;7527	385;386;460;670;985;1611;1612;3668;3711;3712;4169;4170;4171;4172;4173;4174;4182;4186;4375;4376;5103;5978;5979;6182;6729;6730;6880;7633;7738;7989;8247;8248;8249;9708;9709;11222;11390;11391;11392;11393;11397;12169;12170;12171;12875;13266;13431;13432;13433;13461;13462;13626;13627;13744;13745;13887;13897;13971;13972;13980;13981;13982;14116;14117;14301;14333;14334	410;411;490;709;1055;1706;1707;3938;3981;3982;4473;4474;4475;4476;4477;4478;4486;4490;4684;4685;5470;6408;6409;6621;7209;7210;7387;8230;8341;8612;8880;8881;8882;10456;10457;10458;12101;12289;12290;12291;12292;12293;12297;13141;13142;13143;13898;14390;14587;14588;14589;14619;14620;14789;14790;14791;14945;14946;15099;15109;15195;15196;15204;15205;15206;15344;15345;15346;15540;15572;15573	411;490;709;1055;1707;3938;3981;4473;4476;4486;4490;4685;5470;6409;6621;7210;7387;8230;8341;8612;8881;10456;12101;12289;12297;13141;13898;14390;14589;14619;14789;14945;15099;15109;15195;15205;15344;15540;15572	193630	252940	283130	232960	237350	227070	500240	275320	509090	780370	17.5629	17.9484	18.1111	17.8297	17.8567	17.7928	18.9323	18.0707	18.9576	19.5738	17.7312	17.982
Q9UHD8;Q9UHD8-2;Q9UHD8-7;Q9UHD8-5;Q9UHD8-4;Q9UHD8-9;Q9UHD8-3;Q9UHD8-8	Q9UHD8;Q9UHD8-2;Q9UHD8-7;Q9UHD8-5;Q9UHD8-4;Q9UHD8-9;Q9UHD8-3;Q9UHD8-8	8;8;8;8;4;4;4;4	8;8;8;8;4;4;4;4	8;8;8;8;4;4;4;4	Septin-9	2009-09-01	sp|Q9UHD8|SEPT9_HUMAN Septin-9 OS=Homo sapiens OX=9606 GN=SEPTIN9 PE=1 SV=2;sp|Q9UHD8-2|SEPT9_HUMAN Isoform 2 of Septin-9 OS=Homo sapiens OX=9606 GN=SEPTIN9;sp|Q9UHD8-7|SEPT9_HUMAN Isoform 7 of Septin-9 OS=Homo sapiens OX=9606 GN=SEPTIN9;sp|Q9UHD8-5|SEPT9_	8	8	8	65.401	586	586;568;567;579;335;362;422;474	0	11.707	41068000	11				2274	28;147;725;2032;2856;5202;6121;6350	True;True;True;True;True;True;True;True	28;148;743;2083;2945;5375;6346;6586	46;260;261;1389;3875;3876;5635;10150;10151;11949;12361	50;275;276;1475;4149;4150;6037;10939;10940;12905;13344	50;275;1475;4150;6037;10939;12905;13344	19320	18318	18242	17898	18725	18661	39536	22943	32217	52698	14.2378	14.161	14.155	14.1275	14.1927	14.1877	15.2709	14.4858	14.9755	15.6855	14.4061	14.1946
O75534;O75534-2;O75534-3;O75534-4	O75534;O75534-2;O75534-3;O75534-4	2;2;2;2	2;2;2;2	2;2;2;2	Cold shock domain-containing protein E1	CSDE1	sp|O75534|CSDE1_HUMAN Cold shock domain-containing protein E1 OS=Homo sapiens OX=9606 GN=CSDE1 PE=1 SV=2;sp|O75534-2|CSDE1_HUMAN Isoform 2 of Cold shock domain-containing protein E1 OS=Homo sapiens OX=9606 GN=CSDE1;sp|O75534-3|CSDE1_HUMAN Isoform 3 of Cold	2	2	2	88.884	798	798;767;813;844	0	2.8724	4386000	2				335	4530;7164	True;True	4657;7440	8678;14196	9358;15428	9358;15428	5026.9	4753.6	5421.9	5510.6	5336.6	14818	11360	5043.4	6369.7	7730.1	12.2955	12.2148	12.4046	12.428	12.3817	13.8551	13.4717	12.3002	12.637	12.9163	12.4637	12.2484
Q7KZF4	Q7KZF4	5	5	5	Staphylococcal nuclease domain-containing protein 1	SND1	sp|Q7KZF4|SND1_HUMAN Staphylococcal nuclease domain-containing protein 1 OS=Homo sapiens OX=9606 GN=SND1 PE=1 SV=1	5	5	5	102	910	910	0	8.5683	12002000	7				1557	11;95;1314;3480;6719	True;True;True;True;True	11;95;1347;3586;6974	17;18;159;2446;2447;6690;13124	18;19;171;2600;2601;7167;14165	18;171;2601;7167;14165	8492.4	11383	11611	8089.7	9489.1	26442	17248	5789.5	17775	27111	13.052	13.4746	13.5032	12.9819	13.2121	14.6905	14.0741	12.4992	14.1176	14.7266	13.2202	13.5082
O60506-3;O60506-4;O60506-5	O60506-3;O60506-4;O60506-5	12;12;10	12;12;10	1;1;1	Heterogeneous nuclear ribonucleoprotein Q	SYNCRIP	sp|O60506-3|HNRPQ_HUMAN Isoform 3 of Heterogeneous nuclear ribonucleoprotein Q OS=Homo sapiens OX=9606 GN=SYNCRIP;sp|O60506-4|HNRPQ_HUMAN Isoform 4 of Heterogeneous nuclear ribonucleoprotein Q OS=Homo sapiens OX=9606 GN=SYNCRIP;sp|O60506-5|HNRPQ_HUMAN Isof	12	12	1	62.656	562	562;527;410	0	18.387	208820000	17				283	475;1170;1273;1308;2293;2645;3536;3684;3975;4420;6341;7157	True;True;True;True;True;True;True;True;True;True;True;True	485;1197;1303;1341;2357;2719;3644;3801;4109;4542;6577;7432	918;2172;2173;2174;2363;2438;2439;2440;4401;5191;6781;7082;7756;8477;12347;14187	986;2307;2308;2309;2508;2591;2592;2593;4711;5560;7262;7604;8365;9145;9146;13329;15419	986;2309;2508;2591;4711;5560;7262;7604;8365;9145;13329;15419	182060	132140	120080	143690	94601	167330	187450	211060	297590	208800	17.4741	17.0117	16.8736	17.1326	16.5296	17.3523	17.5161	17.6873	18.183	17.6718	17.6423	17.0453
P13010	P13010	7	7	7	X-ray repair cross-complementing protein 5	XRCC5	sp|P13010|XRCC5_HUMAN X-ray repair cross-complementing protein 5 OS=Homo sapiens OX=9606 GN=XRCC5 PE=1 SV=3	7	7	7	82.704	732	732	0	9.4183	37760000	7				572	1391;1422;1423;2392;2756;5880;6237	True;True;True;True;True;True;True	1425;1457;1458;2459;2835;6084;6466	2566;2622;2623;4687;5417;11484;12168	2724;2785;2786;5028;5805;12415;13140	2724;2785;2786;5028;5805;12415;13140	8178.3	9283.5	22625	5067	5694.4	18293	10488	13742	18553	16375	12.9976	13.1805	14.4656	12.3069	12.4753	14.159	13.3565	13.7463	14.1794	13.9992	13.1658	13.2141
P04075;P04075-2	P04075;P04075-2	20;19	20;19	19;18	Fructose-bisphosphate aldolase A	ALDOA	sp|P04075|ALDOA_HUMAN Fructose-bisphosphate aldolase A OS=Homo sapiens OX=9606 GN=ALDOA PE=1 SV=2;sp|P04075-2|ALDOA_HUMAN Isoform 2 of Fructose-bisphosphate aldolase A OS=Homo sapiens OX=9606 GN=ALDOA	20	20	19	39.42	364	364;418	0	323.31	8619500000	50				425	65;66;96;396;440;1674;2093;2364;2380;2667;2967;3238;3792;3793;4710;4961;5316;5317;6779;7427	True;True;True;True;True;True;True;True;True;True;True;True;True;True;True;True;True;True;True;True	65;66;96;400;401;450;1716;2146;2429;2447;2741;3059;3339;3914;3915;3916;4843;5110;5493;5494;7038;7718	106;107;108;109;110;111;112;160;161;162;696;697;698;854;855;856;857;3090;3091;3092;4004;4005;4640;4668;4669;4670;4671;4672;4673;4674;5233;5234;5235;5848;5849;6296;7293;7294;7295;7296;7297;7298;7299;7300;7301;7302;7303;8997;8998;9576;9577;9578;10358;10359;13397;14650	111;112;113;114;115;116;117;172;173;174;735;736;737;916;917;918;919;3273;3274;3275;4292;4293;4981;5009;5010;5011;5012;5013;5014;5015;5604;5605;5606;6265;6266;6267;6268;6269;6744;7830;7831;7832;7833;7834;7835;7836;7837;7838;7839;7840;9700;9701;10319;10320;10321;11167;11168;14549;15911	111;116;172;736;916;3273;4293;4981;5014;5605;6265;6744;7832;7839;9700;10321;11167;11168;14549;15911	3531600	2855700	1707000	2469800	1634600	3081900	4313800	4909300	3408500	4085700	21.7519	21.4454	20.703	21.236	20.6405	21.5554	22.0405	22.2271	21.7007	21.9622	21.9202	21.479
Q15828	Q15828	2	2	2	Cystatin-M	CST6	sp|Q15828|CYTM_HUMAN Cystatin-M OS=Homo sapiens OX=9606 GN=CST6 PE=1 SV=1	2	2	2	16.511	149	149	0	3.5988	8335300	2				1321	583;1072	True;True	593;1097	1110;2018	1188;2147	1188;2147	9176.1	9675.5	5511.1	6060.4	6594.9	26903	6623.4	3786.1	3856.7	3060.6	13.1637	13.2401	12.4281	12.5652	12.6871	14.7155	12.6934	11.8865	11.9132	11.5796	13.3319	13.2737
Q4L180-5;Q4L180-3;Q4L180-2;Q4L180;Q4L180-7;Q4L180-6	Q4L180-5;Q4L180-3;Q4L180-2;Q4L180;Q4L180-7;Q4L180-6	22;22;22;21;21;17	22;22;22;21;21;17	22;22;22;21;21;17	Filamin A-interacting protein 1-like	FILIP1L	sp|Q4L180-5|FIL1L_HUMAN Isoform 5 of Filamin A-interacting protein 1-like OS=Homo sapiens OX=9606 GN=FILIP1L;sp|Q4L180-3|FIL1L_HUMAN Isoform 3 of Filamin A-interacting protein 1-like OS=Homo sapiens OX=9606 GN=FILIP1L;sp|Q4L180-2|FIL1L_HUMAN Isoform 2 of F	22	22	22	99.924	873	873;893;1133;1135;895;711	0	196.12	488160000	45				1383	178;585;835;1626;1679;1933;3111;3215;3466;3794;3885;4890;4981;5138;5817;5835;6083;6475;6489;6552;6598;7183	True;True;True;True;True;True;True;True;True;True;True;True;True;True;True;True;True;True;True;True;True;True	180;595;854;1667;1721;1982;3211;3317;3571;3917;4015;5035;5131;5300;6016;6017;6036;6307;6716;6732;6801;6850;7461	321;322;1112;1113;1580;3001;3002;3003;3004;3101;3102;3103;3693;3694;3695;6105;6106;6258;6666;6667;7304;7305;7593;7594;9397;9608;9903;9904;11350;11351;11352;11353;11354;11384;11385;11386;11883;11884;11885;11886;12618;12651;12652;12653;12654;12815;12816;12908;12909;14228;14229	341;342;1190;1191;1673;3182;3183;3184;3185;3284;3285;3286;3963;3964;3965;6541;6542;6543;6701;7139;7140;7841;7842;8188;8189;10133;10356;10662;10663;12248;12249;12250;12251;12252;12283;12284;12285;12836;12837;12838;12839;13623;13656;13657;13658;13659;13836;13837;13944;13945;15461;15462	341;1190;1673;3183;3284;3964;6541;6701;7139;7841;8189;10133;10356;10663;12251;12283;12839;13623;13658;13836;13945;15462	476920	290430	184960	334290	226660	193950	337010	371420	279590	274990	18.8634	18.1478	17.4969	18.3507	17.7902	17.5653	18.3624	18.5027	18.093	18.069	19.0316	18.1814
P27797	P27797	2	2	2	Calreticulin	CALR	sp|P27797|CALR_HUMAN Calreticulin OS=Homo sapiens OX=9606 GN=CALR PE=1 SV=1	2	2	2	48.141	417	417	0	7.9372	85408000	5				715	2431;4891	True;True	2498;5036	4751;9398;9399;9400;9401	5095;10134;10135;10136;10137	5095;10135	9772.7	22145	33218	16332	25072	45442	46885	10616	50919	65289	13.2545	14.4347	15.0197	13.9954	14.6138	15.4717	15.5168	13.374	15.6359	15.9946	13.4228	14.4683
Q9NYB0	Q9NYB0	2	2	2	Telomeric repeat-binding factor 2-interacting protein 1	TERF2IP	sp|Q9NYB0|TE2IP_HUMAN Telomeric repeat-binding factor 2-interacting protein 1 OS=Homo sapiens OX=9606 GN=TERF2IP PE=1 SV=1	2	2	2	44.259	399	399	0	24.39	3553600	2				2208	1128;4758	True;True	1155;4894	2107;9082	2240;9785	2240;9785	1450.8	1703.1	1303.6	3894.1	2108.6	2900.7	5382.5	2838.9	3632.8	3164.9	10.5026	10.7339	10.3483	11.9271	11.0421	11.5022	12.3941	11.4711	11.8269	11.6279	10.6709	10.7675
Q86V81	Q86V81	3	3	3	THO complex subunit 4	ALYREF	sp|Q86V81|THOC4_HUMAN THO complex subunit 4 OS=Homo sapiens OX=9606 GN=ALYREF PE=1 SV=3	3	3	3	26.888	257	257	0	7.9722	58855000	5				1607	4027;5066;5730	True;True;True	4152;5221;5920	7812;9730;9731;11127	8426;10480;10481;10482;12000	8426;10480;12000	59011	41472	37312	47145	35086	62313	65967	67986	71716	65083	15.8487	15.3399	15.1874	15.5248	15.0986	15.9272	16.0095	16.053	16.13	15.99	16.017	15.3735
P08865	P08865	3	3	3	40S ribosomal protein SA	RPSA	sp|P08865|RSSA_HUMAN 40S ribosomal protein SA OS=Homo sapiens OX=9606 GN=RPSA PE=1 SV=4	3	3	3	32.854	295	295	0	9.5773	36661000	5				503	379;1970;5590	True;True;True	383;2020;5775	669;3758;3759;10805;10806	708;4028;4029;11651;11652	708;4029;11652	5255.9	6010	9640.4	7116.7	7575.1	26772	10550	4591.6	11816	18072	12.3597	12.5531	13.2349	12.797	12.887	14.7084	13.365	12.1648	13.5285	14.1415	12.528	12.5867
P17844;P17844-2	P17844;P17844-2	10;10	10;10	7;7	Probable ATP-dependent RNA helicase DDX5	DDX5	sp|P17844|DDX5_HUMAN Probable ATP-dependent RNA helicase DDX5 OS=Homo sapiens OX=9606 GN=DDX5 PE=1 SV=1;sp|P17844-2|DDX5_HUMAN Isoform 2 of Probable ATP-dependent RNA helicase DDX5 OS=Homo sapiens OX=9606 GN=DDX5	10	10	7	69.147	614	614;535	0	20.283	125550000	16				626	516;1356;2408;3659;4121;4354;4926;6191;6192;6405	True;True;True;True;True;True;True;True;True;True	525;1390;2475;3776;4243;4471;5074;6420;6421;6641	982;983;2510;2511;4710;4711;7043;7044;7954;8309;8310;9497;12090;12091;12474;12475	1052;1053;2666;2667;5052;5053;7564;7565;8575;8942;8943;10237;13058;13059;13467;13468	1053;2667;5053;7564;8575;8942;10237;13058;13059;13468	142270	99471	100040	117390	81536	150410	150070	159040	193330	161870	17.1183	16.602	16.6102	16.8409	16.3151	17.1985	17.1953	17.279	17.5607	17.3045	17.2865	16.6356
Q9NZJ4;Q9NZJ4-2	Q9NZJ4;Q9NZJ4-2	5;3	5;3	5;3	Sacsin	SACS	sp|Q9NZJ4|SACS_HUMAN Sacsin OS=Homo sapiens OX=9606 GN=SACS PE=1 SV=2;sp|Q9NZJ4-2|SACS_HUMAN Isoform 2 of Sacsin OS=Homo sapiens OX=9606 GN=SACS	5	5	5	521.12	4579	4579;3829	0	10.295	9219700	6				2221	2039;2095;2187;3783;7111	True;True;True;True;True	2090;2149;2249;3905;7385	3883;4008;4232;7283;7284;14110	4157;4296;4538;7820;7821;15338	4157;4296;4538;7820;15338	34027	20832	12231	20729	18213	24616	36928	47236	33006	36579	15.0544	14.3465	13.5783	14.3394	14.1527	14.5873	15.1724	15.5276	15.0104	15.1587	15.2227	14.3801
Q00839-2	Q00839-2	14	14	2	Heterogeneous nuclear ribonucleoprotein U	HNRNPU	sp|Q00839-2|HNRPU_HUMAN Isoform 2 of Heterogeneous nuclear ribonucleoprotein U OS=Homo sapiens OX=9606 GN=HNRNPU	14	14	2	88.979	806	806	0	278.68	364250000	23				1081	985;1058;2028;2325;2676;3733;3734;4346;4365;4854;4855;5959;6007;7379	True;True;True;True;True;True;True;True;True;True;True;True;True;True	1010;1083;2079;2389;2750;3854;3855;3856;4463;4482;4483;4995;4996;6170;6225;7669	1849;1850;1851;1852;1996;3868;3869;4469;5250;5251;7198;7199;7200;7201;7202;8289;8290;8291;8292;8322;8323;8324;9285;9286;9287;9288;9289;11651;11721;14583	1962;1963;1964;1965;2125;4142;4143;4781;5621;5622;7729;7730;7731;7732;7733;8922;8923;8924;8925;8955;8956;8957;10001;10002;10003;10004;10005;12591;12666;15841	1964;2125;4142;4781;5621;7729;7733;8922;8956;10004;10005;12591;12666;15841	266360	208890	152930	192190	140780	289710	255350	255000	446570	258330	18.023	17.6724	17.2225	17.5522	17.1031	18.1442	17.9621	17.9601	18.7685	17.9789	18.1913	17.706
P62829	P62829	3	3	3	60S ribosomal protein L23	RPL23	sp|P62829|RL23_HUMAN 60S ribosomal protein L23 OS=Homo sapiens OX=9606 GN=RPL23 PE=1 SV=1	3	3	3	14.865	140	140	0	10.973	88785000	4				1017	2547;3126;3715	True;True;True	2618;3226;3836	4976;6134;6135;7174	5333;6572;6573;7705	5333;6573;7705	9119.9	7592.4	7027.9	7460.1	5444.3	6666.5	8031.6	8069.4	7149.1	11724	13.1548	12.8903	12.7789	12.865	12.4105	12.7027	12.9715	12.9782	12.8035	13.5172	13.3231	12.9239
P62979;P0CG48;P0CG47;P62987	P62979;P0CG48;P0CG47;P62987	8;7;7;7	8;7;7;7	8;7;7;7	Ubiquitin-40S ribosomal protein S27a;Ubiquitin;40S ribosomal protein S27a;Polyubiquitin-C;Ubiquitin;Polyubiquitin-B;Ubiquitin;Ubiquitin-60S ribosomal protein L40;Ubiquitin;60S ribosomal protein L40	RPS27A;UBC;UBB;UBA52	sp|P62979|RS27A_HUMAN Ubiquitin-40S ribosomal protein S27a OS=Homo sapiens OX=9606 GN=RPS27A PE=1 SV=2;sp|P0CG48|UBC_HUMAN Polyubiquitin-C OS=Homo sapiens OX=9606 GN=UBC PE=1 SV=3;sp|P0CG47|UBB_HUMAN Polyubiquitin-B OS=Homo sapiens OX=9606 GN=UBB PE=1 SV=1	8	8	8	17.965	156	156;685;229;128	0	28.808	615580000	35				1031	1382;1504;1842;3082;3590;6400;6401;6467	True;True;True;True;True;True;True;True	1416;1542;1889;3181;3702;6636;6637;6708	2553;2554;2779;2780;2781;2782;2783;2784;3516;3517;3518;3519;6037;6038;6039;6040;6041;6042;6043;6044;6914;12463;12464;12465;12466;12467;12468;12606;12607;12608;12609	2711;2712;2951;2952;2953;2954;2955;2956;2957;3772;3773;3774;3775;3776;6468;6469;6470;6471;6472;6473;6474;6475;6476;7423;13456;13457;13458;13459;13460;13461;13609;13610;13611;13612;13613	2711;2956;3773;6468;7423;13459;13461;13611	190910	320750	239920	169850	192640	938060	344190	229530	378720	244530	17.5425	18.2911	17.8722	17.3739	17.5555	19.8393	18.3928	17.8083	18.5308	17.8997	17.7108	18.3247
Q96PK6;Q96PK6-3;Q96PK6-5	Q96PK6	6;1;1	6;1;1	3;0;0	RNA-binding protein 14	RBM14	sp|Q96PK6|RBM14_HUMAN RNA-binding protein 14 OS=Homo sapiens OX=9606 GN=RBM14 PE=1 SV=2	6	6	3	69.491	669	669;118;339	0	20.275	21309000	6				1947	41;566;567;3067;3834;6921	True;True;True;True;True;True	41;575;576;3165;3959;7186	69;70;1076;1077;1078;6014;7363;13756	73;74;1150;1151;1152;6445;7902;14958	74;1150;1151;6445;7902;14958	16036	10071	9539.7	14613	6508.4	15243	14849	20223	22664	17364	13.969	13.2979	13.2197	13.835	12.6681	13.8959	13.8581	14.3037	14.4681	14.0838	14.1373	13.3315
P48637;P48637-2	P48637;P48637-2	2;2	2;2	2;2	Glutathione synthetase	GSS	sp|P48637|GSHB_HUMAN Glutathione synthetase OS=Homo sapiens OX=9606 GN=GSS PE=1 SV=1;sp|P48637-2|GSHB_HUMAN Isoform 2 of Glutathione synthetase OS=Homo sapiens OX=9606 GN=GSS	2	2	2	52.384	474	474;363	0.0020141	2.241	2307800	2				867	355;6295	True;True	359;6529	634;12289	669;13271	669;13271	3408.2	5826.4	5317.6	3936.2	5394.3	6934.9	6257.9	5309.3	3963	3583.7	11.7348	12.5084	12.3766	11.9426	12.3972	12.7597	12.6115	12.3743	11.9524	11.8072	11.9031	12.542
P09972	P09972	8	7	7	Fructose-bisphosphate aldolase C	ALDOC	sp|P09972|ALDOC_HUMAN Fructose-bisphosphate aldolase C OS=Homo sapiens OX=9606 GN=ALDOC PE=1 SV=2	8	7	7	39.455	364	364	0	173.54	579280000	16				523	1097;2381;2666;3238;3854;3855;5211;6536	True;True;True;False;True;True;True;True	1124;2448;2740;3339;3979;3980;5385;6785	2058;4675;5225;5226;5227;5228;5229;5230;5231;5232;6296;7393;7394;10174;12793	2188;5016;5594;5595;5596;5597;5598;5599;5600;5601;5602;5603;6744;7933;7934;10963;13814	2188;5016;5599;6744;7933;7934;10963;13814	126550	107800	89666	89323	78242	127700	166080	160840	138090	150160	16.9493	16.718	16.4523	16.4467	16.2557	16.9624	17.3415	17.2953	17.0752	17.1961	17.1176	16.7516
Q9P2E9;Q9P2E9-3	Q9P2E9;Q9P2E9-3	35;21	35;21	34;20	Ribosome-binding protein 1	RRBP1	sp|Q9P2E9|RRBP1_HUMAN Ribosome-binding protein 1 OS=Homo sapiens OX=9606 GN=RRBP1 PE=1 SV=5;sp|Q9P2E9-3|RRBP1_HUMAN Isoform 2 of Ribosome-binding protein 1 OS=Homo sapiens OX=9606 GN=RRBP1	35	35	34	152.45	1410	1410;977	0	73.402	313150000	44				2242	168;192;193;203;221;473;547;867;1748;1803;1932;2223;2258;2259;2472;2764;3070;3213;3217;3218;3219;3266;3366;3621;3785;3799;3896;5652;5655;6180;6279;6459;6640;6826;6867	True;True;True;True;True;True;True;True;True;True;True;True;True;True;True;True;True;True;True;True;True;True;True;True;True;True;True;True;True;True;True;True;True;True;True	170;194;195;196;206;224;483;556;887;1795;1849;1981;2286;2321;2322;2541;2843;3168;3315;3319;3320;3321;3368;3470;3735;3907;3922;4027;5841;5844;6409;6512;6700;6894;7087;7130	302;360;361;362;363;364;365;381;382;413;414;914;915;1041;1042;1636;3334;3429;3691;3692;4291;4339;4340;4821;4822;5430;6020;6256;6260;6261;6262;6263;6264;6352;6504;6966;6967;7286;7312;7615;10961;10969;12076;12260;12597;12998;13503;13566	320;383;384;385;386;387;388;405;406;438;439;981;982;983;1113;1114;1734;3578;3676;3961;3962;4598;4648;4649;5169;5170;5818;6451;6699;6703;6704;6705;6706;6707;6813;6971;7483;7484;7823;7849;8212;11823;11831;13043;13044;13242;13600;14036;14663;14726	320;383;388;406;438;983;1114;1734;3578;3676;3962;4598;4648;4649;5170;5818;6451;6699;6703;6706;6707;6813;6971;7484;7823;7849;8212;11823;11831;13043;13242;13600;14036;14663;14726	287080	252110	228310	212040	170550	303210	339500	377720	327840	363130	18.1311	17.9437	17.8006	17.694	17.3798	18.21	18.3731	18.527	18.3226	18.4701	18.2994	17.9773
P09012	P09012	2	2	2	U1 small nuclear ribonucleoprotein A	SNRPA	sp|P09012|SNRPA_HUMAN U1 small nuclear ribonucleoprotein A OS=Homo sapiens OX=9606 GN=SNRPA PE=1 SV=3	2	2	2	31.279	282	282	0	13.46	42587000	3				506	1937;5865	True;True	1986;6069	3701;3702;11461	3971;3972;12388	3972;12388	9684.3	8351.2	8563.8	8321.5	7651	9756.6	15772	15276	12074	14795	13.2414	13.0278	13.064	13.0226	12.9014	13.2522	13.9451	13.899	13.5596	13.8528	13.4097	13.0614
P62913;P62913-2	P62913;P62913-2	5;4	5;4	4;4	60S ribosomal protein L11	RPL11	sp|P62913|RL11_HUMAN 60S ribosomal protein L11 OS=Homo sapiens OX=9606 GN=RPL11 PE=1 SV=2;sp|P62913-2|RL11_HUMAN Isoform 2 of 60S ribosomal protein L11 OS=Homo sapiens OX=9606 GN=RPL11	5	5	4	20.252	178	178;177	0	2.9105	39144000	4				1027	179;2905;3993;4650;7265	True;True;True;True;True	181;2995;4783;7545	323;5724;8932;14361	343;6136;9634;15602	343;6136;9634;15602	35100	23422	24893	28887	17974	36916	41635	44277	35929	39032	15.0992	14.5156	14.6035	14.8181	14.1336	15.172	15.3455	15.4343	15.1329	15.2524	15.2674	14.5492
Q8NEX9	Q8NEX9	4	4	4	Short-chain dehydrogenase/reductase family 9C member 7	SDR9C7	sp|Q8NEX9|DR9C7_HUMAN Short-chain dehydrogenase/reductase family 9C member 7 OS=Homo sapiens OX=9606 GN=SDR9C7 PE=1 SV=1	4	4	4	35.262	313	313	0	4.0771	9264800	4				1740	1193;2019;3804;7380	True;True;True;True	1220;2070;3927;7670	2208;3854;7317;14584	2343;4128;7854;15842	2343;4128;7854;15842	6441.6	11226	6171.1	4483.9	4827.8	21664	6285.1	3509.9	4118.1	3019.6	12.6532	13.4546	12.5913	12.1305	12.2372	14.403	12.6177	11.7772	12.0078	11.5601	12.8215	13.4882
P30101	P30101	6	6	6	Protein disulfide-isomerase A3	PDIA3	sp|P30101|PDIA3_HUMAN Protein disulfide-isomerase A3 OS=Homo sapiens OX=9606 GN=PDIA3 PE=1 SV=4	6	6	6	56.782	505	505	0	9.0197	14169000	7				742	3695;4016;4728;5554;6170;6656	True;True;True;True;True;True	3815;4143;4861;5737;6399;6910	7120;7802;9024;10735;10736;12063;13019	7649;8414;9727;11578;11579;13028;14058	7649;8414;9727;11579;13028;14058	4153.1	4032.4	8007	5125	7938.1	14972	12233	3547.5	10518	12337	12.02	11.9774	12.967	12.3233	12.9546	13.87	13.5785	11.7926	13.3606	13.5907	12.1882	12.011
P06576	P06576	5	5	5	ATP synthase subunit beta, mitochondrial	ATP5B	sp|P06576|ATPB_HUMAN ATP synthase subunit beta, mitochondrial OS=Homo sapiens OX=9606 GN=ATP5F1B PE=1 SV=3	5	5	5	56.559	529	529	0	8.1913	33181000	7				462	351;2973;3051;3060;3076	True;True;True;True;True	355;3065;3147;3157;3174	630;5858;5982;5983;5984;6006;6026	665;6278;6412;6413;6414;6437;6457	665;6278;6414;6437;6457	10420	32151	10864	8689.9	10120	46688	25259	9445.1	17649	29109	13.3471	14.9726	13.4073	13.0851	13.3049	15.5108	14.6245	13.2054	14.1073	14.8292	13.5153	15.0062
Q96L46	Q96L46	2	2	2	Calpain small subunit 2	CAPNS2	sp|Q96L46|CPNS2_HUMAN Calpain small subunit 2 OS=Homo sapiens OX=9606 GN=CAPNS2 PE=1 SV=2	2	2	2	27.66	248	248	0	4.1009	11615000	2				1923	981;5682	True;True	1006;5870	1845;11024	1958;11886	1958;11886	5046.4	8345.9	3952.2	3709.4	6046.4	12114	3526.8	3897.4	7146.8	2640.1	12.301	13.0269	11.9484	11.857	12.5619	13.5644	11.7841	11.9283	12.8031	11.3664	12.4693	13.0605
P33992	P33992	3	3	3	DNA replication licensing factor MCM5	MCM5	sp|P33992|MCM5_HUMAN DNA replication licensing factor MCM5 OS=Homo sapiens OX=9606 GN=MCM5 PE=1 SV=5	3	3	3	82.285	734	734	0	3.3772	9140700	3				765	3782;5032;5481	True;True;True	3904;5187;5662	7282;9682;10621	7819;10430;11457	7819;10430;11457	18197	13309	10418	12803	9145.8	16853	22296	20554	15108	24510	14.1514	13.7001	13.3468	13.6442	13.1589	14.0407	14.4445	14.3271	13.883	14.5811	14.3197	13.7337
P61313;P61313-2	P61313;P61313-2	2;1	2;1	2;1	60S ribosomal protein L15	RPL15	sp|P61313|RL15_HUMAN 60S ribosomal protein L15 OS=Homo sapiens OX=9606 GN=RPL15 PE=1 SV=2;sp|P61313-2|RL15_HUMAN Isoform 2 of 60S ribosomal protein L15 OS=Homo sapiens OX=9606 GN=RPL15	2	2	2	24.146	204	204;145	0	2.7216	114760000	4				982	2024;5755	True;True	2075;5947	3859;11209;11210;11211	4133;12087;12088;12089	4133;12088	67492	55302	104910	45519	32559	42246	60965	71279	55008	76418	16.0424	15.755	16.6788	15.4742	14.9908	15.3665	15.8957	16.1212	15.7474	16.2216	16.2107	15.7886
P16615;P16615-5;P16615-2;P16615-3;P16615-4	P16615;P16615-5;P16615-2;P16615-3;P16615-4	2;2;2;2;2	2;2;2;2;2	2;2;2;2;2	Sarcoplasmic/endoplasmic reticulum calcium ATPase 2	ATP2A2	sp|P16615|AT2A2_HUMAN Sarcoplasmic/endoplasmic reticulum calcium ATPase 2 OS=Homo sapiens OX=9606 GN=ATP2A2 PE=1 SV=1;sp|P16615-5|AT2A2_HUMAN Isoform 5 of Sarcoplasmic/endoplasmic reticulum calcium ATPase 2 OS=Homo sapiens OX=9606 GN=ATP2A2;sp|P16615-2|AT2	2	2	2	114.76	1042	1042;997;997;999;1015	0.0053812	1.8717	3692400	1				613	1472;4693	True;True	1510;4826	2731;8978	2901;9681	2901;9681	2092.5	3036.8	2153.2	1438.8	1697.7	3705.4	2313.9	3594	3187.8	2925.3	11.031	11.5683	11.0723	10.4907	10.7294	11.8554	11.1761	11.8114	11.6383	11.5144	11.1993	11.6019
Q13813;Q13813-3;Q13813-2	Q13813;Q13813-3;Q13813-2	28;28;28	28;28;28	28;28;28	Spectrin alpha chain, non-erythrocytic 1	SPTAN1	sp|Q13813|SPTN1_HUMAN Spectrin alpha chain, non-erythrocytic 1 OS=Homo sapiens OX=9606 GN=SPTAN1 PE=1 SV=3;sp|Q13813-3|SPTN1_HUMAN Isoform 3 of Spectrin alpha chain, non-erythrocytic 1 OS=Homo sapiens OX=9606 GN=SPTAN1;sp|Q13813-2|SPTN1_HUMAN Isoform 2 of	28	28	28	284.54	2472	2472;2452;2477	0	127.27	144190000	35				1221	370;1016;1074;1075;1265;1357;1593;2444;2454;2801;2918;3319;3529;3543;3549;3600;3628;3823;4194;4493;4608;4844;4916;5329;5361;5759;5946;6976	True;True;True;True;True;True;True;True;True;True;True;True;True;True;True;True;True;True;True;True;True;True;True;True;True;True;True;True	374;1041;1099;1100;1295;1391;1634;2512;2522;2882;3008;3422;3637;3651;3659;3714;3742;3948;4312;4620;4739;4984;5064;5506;5540;5951;6155;7244	658;659;1906;2020;2021;2354;2512;2513;2514;2947;4774;4775;4787;5503;5746;6433;6771;6790;6838;6931;6976;6977;7346;7347;8055;8056;8614;8837;9265;9482;10372;10423;11215;11625;13857	697;698;2022;2149;2150;2499;2668;2669;2670;3127;5121;5122;5134;5893;6159;6898;7252;7271;7339;7440;7493;7494;7884;7885;8679;8680;9293;9528;9980;10222;11181;11234;12093;12565;15068	697;2022;2149;2150;2499;2668;3127;5121;5134;5893;6159;6898;7252;7271;7339;7440;7494;7885;8680;9293;9528;9980;10222;11181;11234;12093;12565;15068	37282	62387	118950	42395	39233	55214	55736	45976	54958	84600	15.1862	15.929	16.86	15.3716	15.2598	15.7527	15.7663	15.4886	15.746	16.3684	15.3545	15.9626
P55084;P55084-2	P55084;P55084-2	4;3	4;3	4;3	Trifunctional enzyme subunit beta, mitochondrial;3-ketoacyl-CoA thiolase	HADHB	sp|P55084|ECHB_HUMAN Trifunctional enzyme subunit beta, mitochondrial OS=Homo sapiens OX=9606 GN=HADHB PE=1 SV=3;sp|P55084-2|ECHB_HUMAN Isoform 2 of Trifunctional enzyme subunit beta, mitochondrial OS=Homo sapiens OX=9606 GN=HADHB	4	4	4	51.294	474	474;452	0	7.4207	19290000	4				941	55;1054;1304;3501	True;True;True;True	55;1079;1337;3608	93;1991;2433;6731	97;2120;2586;7211	97;2120;2586;7211	22434	23042	15713	14959	11773	26962	27682	25859	22706	24690	14.4534	14.492	13.9397	13.8687	13.5232	14.7186	14.7567	14.6584	14.4708	14.5916	14.6217	14.5256
Q02413;Q02413-2	Q02413	17;8	17;8	16;7	Desmoglein-1	DSG1	sp|Q02413|DSG1_HUMAN Desmoglein-1 OS=Homo sapiens OX=9606 GN=DSG1 PE=1 SV=2	17	17	16	113.75	1049	1049;408	0	88.795	827310000	42				1100	789;961;1703;1793;1835;3169;3386;4248;4814;5998;6708;6709;6869;6870;7200;7396;7438	True;True;True;True;True;True;True;True;True;True;True;True;True;True;True;True;True	806;986;1747;1839;1881;3270;3491;4365;4952;6212;6213;6963;6964;7132;7133;7479;7686;7729	1498;1810;1811;3164;3417;3418;3499;3500;3501;6198;6536;6537;6538;8138;8139;9187;9188;9189;9190;9191;11704;11705;13109;13110;13111;13112;13113;13570;13571;13572;14263;14605;14606;14665;14666;14667;14668;14669;14670;14671;14672;14673;14674	1587;1919;1920;3356;3664;3665;3753;3754;3755;6637;7003;7004;7005;8767;8768;9893;9894;9895;9896;9897;12648;12649;14150;14151;14152;14153;14154;14730;14731;14732;14733;15501;15864;15865;15926;15927;15928;15929;15930;15931;15932;15933;15934;15935;15936	1587;1920;3356;3665;3753;6637;7004;8767;9894;12648;14150;14154;14730;14733;15501;15865;15929	373650	467640	292280	260970	279300	470200	438210	215350	569740	177840	18.5113	18.835	18.157	17.9935	18.0915	18.8429	18.7413	17.7163	19.1199	17.4402	18.6796	18.8686
O75643;O75643-2	O75643	3;1	3;1	3;1	U5 small nuclear ribonucleoprotein 200 kDa helicase	SNRNP200	sp|O75643|U520_HUMAN U5 small nuclear ribonucleoprotein 200 kDa helicase OS=Homo sapiens OX=9606 GN=SNRNP200 PE=1 SV=2	3	3	3	244.5	2136	2136;625	0	5.1815	5551800	3				339	501;1519;4283	True;True;True	510;1558;4400	959;2811;8193	1029;2984;8826	1029;2984;8826	7387.3	5272.1	6156.3	4694.6	5536.9	9642.8	9901.7	5900.8	19342	6669.5	12.8508	12.3642	12.5878	12.1968	12.4349	13.2352	13.2735	12.5267	14.2394	12.7034	13.0191	12.3978
Q07020;Q07020-2	Q07020;Q07020-2	5;5	5;5	5;5	60S ribosomal protein L18	RPL18	sp|Q07020|RL18_HUMAN 60S ribosomal protein L18 OS=Homo sapiens OX=9606 GN=RPL18 PE=1 SV=2;sp|Q07020-2|RL18_HUMAN Isoform 2 of 60S ribosomal protein L18 OS=Homo sapiens OX=9606 GN=RPL18	5	5	5	21.634	188	188;159	0	75.218	107120000	11				1127	2199;3046;6212;6502;6504	True;True;True;True;True	2261;3142;6441;6750;6752;6753	4251;4252;5975;5976;12125;12126;12127;12128;12728;12729;12732;12733;12734	4558;4559;6405;6406;13094;13095;13096;13097;13098;13749;13750;13753;13754;13755	4558;6406;13097;13750;13753	76117	53632	56392	61711	49186	49449	75560	72618	61794	72827	16.2159	15.7108	15.7832	15.9132	15.586	15.5937	16.2053	16.148	15.9152	16.1522	16.3842	15.7444
P55265;P55265-5;P55265-3;P55265-2;P55265-4	P55265;P55265-5;P55265-3;P55265-2;P55265-4	8;8;8;8;8	8;8;8;8;8	8;8;8;8;8	Double-stranded RNA-specific adenosine deaminase	ADAR	sp|P55265|DSRAD_HUMAN Double-stranded RNA-specific adenosine deaminase OS=Homo sapiens OX=9606 GN=ADAR PE=1 SV=4;sp|P55265-5|DSRAD_HUMAN Isoform 5 of Double-stranded RNA-specific adenosine deaminase OS=Homo sapiens OX=9606 GN=ADAR;sp|P55265-3|DSRAD_HUMAN I	8	8	8	136.06	1226	1226;931;1181;1200;1269	0	11.641	51054000	9				946	957;1175;1516;2634;4992;6175;6836;6987	True;True;True;True;True;True;True;True	982;1202;1555;2708;5143;6404;7099;7256	1805;2179;2804;2805;5175;9628;12068;13525;13875	1913;2314;2977;2978;5544;10376;13034;14685;15087	1913;2314;2977;5544;10376;13034;14685;15087	98271	70123	34126	63644	44961	84113	98842	104790	92115	104020	16.5845	16.0976	15.0586	15.9577	15.4564	16.36	16.5928	16.6771	16.4911	16.6665	16.7527	16.1312
P09038;P09038-2;P09038-3;P09038-1	P09038;P09038-2;P09038-3;P09038-1	2;2;2;2	2;2;2;2	2;2;2;2	Fibroblast growth factor 2	FGF2	sp|P09038|FGF2_HUMAN Fibroblast growth factor 2 OS=Homo sapiens OX=9606 GN=FGF2 PE=1 SV=3;sp|P09038-2|FGF2_HUMAN Isoform 3 of Fibroblast growth factor 2 OS=Homo sapiens OX=9606 GN=FGF2;sp|P09038-3|FGF2_HUMAN Isoform 4 of Fibroblast growth factor 2 OS=Homo	2	2	2	30.77	288	288;155;196;210	0	3.7352	30573000	3				507	3508;3776	True;True	3615;3898	6743;7273;7274	7224;7810;7811	7224;7810	12274	11238	43326	10888	6483.8	14470	9137.5	10772	21055	11749	13.5833	13.4561	15.4029	13.4105	12.6626	13.8208	13.1576	13.395	14.3619	13.5203	13.7516	13.4897
Q9UKK3	Q9UKK3	2	2	2	Poly [ADP-ribose] polymerase 4	PARP4	sp|Q9UKK3|PARP4_HUMAN Protein mono-ADP-ribosyltransferase PARP4 OS=Homo sapiens OX=9606 GN=PARP4 PE=1 SV=3	2	2	2	192.59	1724	1724	0	2.5274	4861600	3				2299	6813;7411	True;True	7074;7701	13476;14626;14627	14636;15885;15886	14636;15885	8757.2	5773.5	6102.3	6226	2875	5217.2	6961.5	6539.5	5236.8	6781.5	13.0963	12.4952	12.5751	12.6041	11.4893	12.3491	12.7652	12.675	12.3545	12.7274	13.2645	12.5288
O75955;O75955-2	O75955;O75955-2	2;2	2;2	2;2	Flotillin-1	FLOT1	sp|O75955|FLOT1_HUMAN Flotillin-1 OS=Homo sapiens OX=9606 GN=FLOT1 PE=1 SV=3;sp|O75955-2|FLOT1_HUMAN Isoform 2 of Flotillin-1 OS=Homo sapiens OX=9606 GN=FLOT1	2	2	2	47.355	427	427;379	0.0020534	2.3159	3627500	2				348	576;3727	True;True	586;3848	1101;7191	1179;7722	1179;7722	7141.4	6315.4	11168	11071	5550.7	8455.5	6412.5	8634.4	12547	7921.4	12.802	12.6247	13.4471	13.4345	12.4385	13.0457	12.6467	13.0759	13.6151	12.9515	12.9703	12.6583
P22735;P22735-2	P22735	13;5	13;5	13;5	Protein-glutamine gamma-glutamyltransferase K	TGM1	sp|P22735|TGM1_HUMAN Protein-glutamine gamma-glutamyltransferase K OS=Homo sapiens OX=9606 GN=TGM1 PE=1 SV=4	13	13	13	89.786	817	817;375	0	118.94	245100000	19				669	628;753;1395;1513;1909;2224;2571;3210;3260;4830;5122;6561;6913	True;True;True;True;True;True;True;True;True;True;True;True;True	639;770;1429;1551;1958;2287;2645;3312;3361;4969;5278;6810;7178	1206;1207;1434;2570;2571;2795;3657;3658;4292;5040;5041;5042;6252;6253;6334;9238;9239;9813;12830;13742	1288;1289;1520;2728;2729;2968;3925;3926;4599;5404;5405;5406;6695;6696;6790;9953;9954;10567;13851;14943	1289;1520;2728;2968;3925;4599;5405;6695;6790;9954;10567;13851;14943	120030	171740	102740	76892	87303	372670	97438	55762	98569	47619	16.873	17.3899	16.6486	16.2305	16.4137	18.5075	16.5722	15.767	16.5888	15.5392	17.0413	17.4235
Q15370;Q15370-2	Q15370;Q15370-2	5;5	5;5	5;5	Transcription elongation factor B polypeptide 2	TCEB2	sp|Q15370|ELOB_HUMAN Elongin-B OS=Homo sapiens OX=9606 GN=ELOB PE=1 SV=1;sp|Q15370-2|ELOB_HUMAN Isoform 2 of Elongin-B OS=Homo sapiens OX=9606 GN=ELOB	5	5	5	13.133	118	118;161	0	6.0422	21952000	6				1291	901;1839;3974;4041;4042	True;True;True;True;True	925;1886;4108;4167;4168	1706;3511;3512;7755;7834;7835	1804;3766;3767;8364;8448;8449	1804;3767;8364;8448;8449	31678	28618	23725	26172	21013	26573	30056	32308	28050	34866	14.9512	14.8046	14.5341	14.6757	14.359	14.6977	14.8754	14.9796	14.7757	15.0895	15.1195	14.8382
Q8WUF5	Q8WUF5	8	8	8	RelA-associated inhibitor	PPP1R13L	sp|Q8WUF5|IASPP_HUMAN RelA-associated inhibitor OS=Homo sapiens OX=9606 GN=PPP1R13L PE=1 SV=4	8	8	8	89.09	828	828	0	84.229	48682000	14				1791	80;248;1105;2584;2733;3212;4036;5728	True;True;True;True;True;True;True;True	80;251;1132;2658;2811;3314;4162;5918	135;453;454;2070;5073;5074;5376;5377;6255;7826;11120;11121;11122;11123	146;483;484;2201;5439;5440;5764;5765;6698;8440;11993;11994;11995;11996	146;483;2201;5440;5765;6698;8440;11996	13148	7647	5686.9	7284.8	5306	8716.4	10819	15654	11221	17166	13.6826	12.9007	12.4734	12.8307	12.3734	13.0895	13.4013	13.9342	13.4539	14.0673	13.8508	12.9343
O43707;O43707-2;O43707-3	O43707;O43707-2;O43707-3	25;18;15	25;18;15	20;16;14	Alpha-actinin-4	ACTN4	sp|O43707|ACTN4_HUMAN Alpha-actinin-4 OS=Homo sapiens OX=9606 GN=ACTN4 PE=1 SV=2;sp|O43707-2|ACTN4_HUMAN Isoform ACTN4ISO of Alpha-actinin-4 OS=Homo sapiens OX=9606 GN=ACTN4;sp|O43707-3|ACTN4_HUMAN Isoform 3 of Alpha-actinin-4 OS=Homo sapiens OX=9606 GN=AC	25	25	20	104.85	911	911;692;521	0	76.159	566910000	43				258	318;399;619;899;952;974;1278;1341;1892;1975;2391;2817;2886;3236;3436;3992;4348;4843;5099;5586;6063;6391;6393;6956;6963	True;True;True;True;True;True;True;True;True;True;True;True;True;True;True;True;True;True;True;True;True;True;True;True;True	322;404;631;923;977;999;1308;1375;1939;2025;2458;2899;2975;3337;3541;4123;4465;4983;5255;5770;6283;6627;6629;7223;7230	582;703;704;705;1191;1703;1704;1792;1793;1827;1828;2368;2369;2490;2491;2492;3607;3772;4686;5548;5685;5686;5687;6293;6613;6614;6615;7775;7776;8294;8295;9264;9775;9776;10791;11834;11835;11836;12452;12454;13811;13819	615;742;743;744;1271;1801;1802;1898;1899;1936;1937;1938;2514;2515;2646;2647;2648;3868;4044;5027;5944;6092;6093;6094;6741;7083;7084;7085;8385;8386;8927;8928;9979;10527;10528;11635;12786;12787;12788;13445;13447;15013;15021	615;742;1271;1802;1898;1936;2515;2646;3868;4044;5027;5944;6092;6741;7085;8386;8927;9979;10528;11635;12787;13445;13447;15013;15021	172940	323840	883670	256700	214090	386810	298050	136980	343360	474230	17.3999	18.3049	19.7531	17.9697	17.7079	18.5613	18.1852	17.0636	18.3894	18.8552	17.5682	18.3385
P36957;P36957-2	P36957;P36957-2	4;2	4;2	3;2	Dihydrolipoyllysine-residue succinyltransferase component of 2-oxoglutarate dehydrogenase complex, mitochondrial	DLST	sp|P36957|ODO2_HUMAN Dihydrolipoyllysine-residue succinyltransferase component of 2-oxoglutarate dehydrogenase complex, mitochondrial OS=Homo sapiens OX=9606 GN=DLST PE=1 SV=4;sp|P36957-2|ODO2_HUMAN Isoform 2 of Dihydrolipoyllysine-residue succinyltransfer	4	4	3	48.755	453	453;367	0	3.9457	58221000	6				797	2445;4136;6399;6509	True;True;True;True	2513;6635;6758	4776;4777;12461;12462;12743;12744	5123;5124;13454;13455;13764;13765	5123;13454;13764	30849	22495	15617	24646	20656	23918	26490	27325	20775	25419	14.9129	14.4573	13.9308	14.5891	14.3343	14.5458	14.6932	14.7379	14.3426	14.6336	15.0812	14.4909
P11021	P11021	24	24	23	78 kDa glucose-regulated protein	HSPA5	sp|P11021|BIP_HUMAN Endoplasmic reticulum chaperone BiP OS=Homo sapiens OX=9606 GN=HSPA5 PE=1 SV=2	24	24	23	72.332	654	654	0	323.31	2166300000	72				545	451;860;1474;1630;1852;3002;3004;3168;3174;3334;3972;3973;4333;4370;4529;5491;5878;6290;6417;6696;6970;7019;7145;7162	True;True;True;True;True;True;True;True;True;True;True;True;True;True;True;True;True;True;True;True;True;True;True;True	461;880;1512;1672;1899;3095;3097;3268;3269;3275;3437;4106;4107;4450;4490;4656;5672;6082;6524;6653;6951;7237;7289;7420;7437;7438	874;875;876;877;878;879;880;881;1621;1622;2733;2734;3021;3535;3536;5899;5900;5901;5904;6192;6193;6194;6195;6196;6197;6203;6204;6205;6206;6454;6455;6456;7746;7747;7748;7749;7750;7751;7752;7753;7754;8272;8273;8388;8672;8673;8674;8675;8676;8677;10635;10636;10637;10638;11477;11478;11479;12278;12279;12280;12281;12489;13090;13091;13844;13845;13846;13847;13941;14164;14193;14194	936;937;938;939;940;941;942;943;1716;1717;2903;2904;3202;3792;3793;6320;6321;6322;6326;6631;6632;6633;6634;6635;6636;6642;6643;6644;6645;6646;6647;6919;6920;6921;6922;8350;8351;8352;8353;8354;8355;8356;8357;8358;8359;8360;8361;8362;8363;8905;8906;9052;9351;9352;9353;9354;9355;9356;9357;11473;11474;11475;11476;12406;12407;12408;12409;12410;13260;13261;13262;13263;13483;14131;14132;15055;15056;1505…	938;1716;2903;3202;3792;6322;6326;6633;6646;6921;8351;8354;8906;9052;9354;11475;12406;13261;13483;14131;15058;15164;15393;15426	794620	642610	431500	589170	403570	681400	890350	1172500	842000	940450	19.5999	19.2936	18.719	19.1683	18.6225	19.3781	19.764	20.1612	19.6835	19.843	19.7682	19.3272
P62854;Q5JNZ5	P62854;Q5JNZ5	2;1	2;1	2;1	40S ribosomal protein S26;Putative 40S ribosomal protein S26-like 1	RPS26;RPS26P11	sp|P62854|RS26_HUMAN 40S ribosomal protein S26 OS=Homo sapiens OX=9606 GN=RPS26 PE=1 SV=3;sp|Q5JNZ5|RS26L_HUMAN Putative 40S ribosomal protein S26-like 1 OS=Homo sapiens OX=9606 GN=RPS26P11 PE=5 SV=1	2	2	2	13.015	115	115;115	0	5.931	209300000	5				1020	1003;4404	True;True	1028;4526	1882;1883;8447;8448;8449	1997;1998;9114;9115;9116	1998;9116	53974	39949	41179	51445	114380	35910	81112	58222	51306	53018	15.72	15.2859	15.3296	15.6507	16.8035	15.1321	16.3076	15.8293	15.6468	15.6942	15.8882	15.3195
Q9BUF5	Q9BUF5	7	5	3	Tubulin beta-6 chain	TUBB6	sp|Q9BUF5|TBB6_HUMAN Tubulin beta-6 chain OS=Homo sapiens OX=9606 GN=TUBB6 PE=1 SV=1	7	5	3	49.857	446	446	0	10.028	110970000	11				2017	50;456;1901;2064;3058;3068;3105	True;True;True;False;True;True;False	50;466;1950;2117;3155;3166;3204	87;889;890;3642;3643;3962;3963;6003;6015;6016;6017;6094	91;952;953;954;3908;3909;3910;4248;4249;6434;6446;6447;6448;6527	91;954;3910;4248;6434;6448;6527	122710	94816	67017	92027	71820	109320	137420	161980	133520	152500	16.9049	16.5328	16.0322	16.4898	16.1321	16.7382	17.0682	17.3055	17.0267	17.2184	17.0732	16.5664
P22392-2;P22392;O60361	P22392-2;P22392;O60361	6;5;3	6;5;3	3;3;2	Nucleoside diphosphate kinase B;Putative nucleoside diphosphate kinase	NME2;NME2P1	sp|P22392-2|NDKB_HUMAN Isoform 3 of Nucleoside diphosphate kinase B OS=Homo sapiens OX=9606 GN=NME2;sp|P22392|NDKB_HUMAN Nucleoside diphosphate kinase B OS=Homo sapiens OX=9606 GN=NME2 PE=1 SV=1;sp|O60361|NDK8_HUMAN Putative nucleoside diphosphate kinase O	6	6	3	30.137	267	267;152;137	0	25.242	124850000	10				666	614;1555;2441;4391;4888;7022	True;True;True;True;True;True	626;1594;2509;4513;5032;7292	1180;1181;2869;2870;4768;4769;8430;8431;9384;13947	1260;1261;3045;3046;5115;5116;9097;9098;10116;15170	1260;3046;5115;9097;10116;15170	79141	126370	95850	76311	91703	290890	177690	50963	169970	195810	16.2721	16.9473	16.5485	16.2196	16.4847	18.1501	17.439	15.6372	17.3749	17.5791	16.4404	16.9809
P62937;P62937-2	P62937;P62937-2	2;1	2;1	2;1	Peptidyl-prolyl cis-trans isomerase A;Peptidyl-prolyl cis-trans isomerase A, N-terminally processed	PPIA	sp|P62937|PPIA_HUMAN Peptidyl-prolyl cis-trans isomerase A OS=Homo sapiens OX=9606 GN=PPIA PE=1 SV=2;sp|P62937-2|PPIA_HUMAN Isoform 2 of Peptidyl-prolyl cis-trans isomerase A OS=Homo sapiens OX=9606 GN=PPIA	2	2	2	18.012	165	165;105	0.0056604	2.0179	6299900	1				1029	2789;7113	True;True	2869;2870;7387	5481;5482;14113	5871;5872;15341	5871;15341	1907.1	1427.2	3467.7	3377.5	3531.1	6329.2	5490.1	1232.5	6554.5	9885.2	10.8972	10.479	11.7598	11.7217	11.7859	12.6278	12.4226	10.2674	12.6783	13.2711	11.0654	10.5126
Q16790	Q16790	6	6	6	Carbonic anhydrase 9	CA9	sp|Q16790|CAH9_HUMAN Carbonic anhydrase 9 OS=Homo sapiens OX=9606 GN=CA9 PE=1 SV=2	6	6	6	49.697	459	459	0	25.199	216570000	13				1342	712;1425;1426;2086;5527;6920	True;True;True;True;True;True	729;730;1460;1461;2139;5707;7185	1370;1371;2626;2627;3996;10685;10686;10687;13752;13753;13754;13755	1456;1457;2789;2790;2791;2792;4284;11525;11526;11527;14953;14954;14955;14956;14957	1456;2789;2792;4284;11526;14957	126590	55378	78087	92401	56353	87596	135320	157790	134490	140970	16.9498	15.757	16.2528	16.4956	15.7822	16.4186	17.046	17.2676	17.0371	17.105	17.1181	15.7906
P25705;P25705-2;P25705-3	P25705;P25705-2;P25705-3	7;7;7	7;7;7	7;7;7	ATP synthase subunit alpha, mitochondrial	ATP5A1	sp|P25705|ATPA_HUMAN ATP synthase subunit alpha, mitochondrial OS=Homo sapiens OX=9606 GN=ATP5F1A PE=1 SV=1;sp|P25705-2|ATPA_HUMAN Isoform 2 of ATP synthase subunit alpha, mitochondrial OS=Homo sapiens OX=9606 GN=ATP5F1A;sp|P25705-3|ATPA_HUMAN Isoform 3 of	7	7	7	59.75	553	553;503;531	0	88.235	84837000	11				693	746;1644;2695;3029;3118;6893;7007	True;True;True;True;True;True;True	763;1686;2769;3125;3218;7156;7276	1422;3039;5299;5952;5953;6116;6117;13607;13903;13904	1508;3220;5674;6378;6379;6380;6554;6555;14769;15116;15117	1508;3220;5674;6379;6555;14769;15116	55995	88344	33842	51495	40587	120430	85713	52586	78134	78884	15.773	16.4308	15.0465	15.6521	15.3087	16.8778	16.3872	15.6824	16.2537	16.2674	15.9413	16.4644
P09382	P09382	5	5	5	Galectin-1	LGALS1	sp|P09382|LEG1_HUMAN Galectin-1 OS=Homo sapiens OX=9606 GN=LGALS1 PE=1 SV=2	5	5	5	14.716	135	135	0	9.0062	205140000	8				510	949;1182;2289;3699;3718	True;True;True;True;True	974;1209;2353;3820;3839	1785;1786;2192;4396;4397;7147;7148;7177	1890;1891;2327;4706;4707;7676;7677;7708	1891;2327;4706;7676;7708	8224.9	18168	26135	11679	11436	15188	38401	8194.9	46640	60917	13.0058	14.1491	14.6737	13.5116	13.4813	13.8906	15.2289	13.0005	15.5093	15.8946	13.174	14.1827
P55060;P55060-3;P55060-4;P55060-2	P55060;P55060-3;P55060-4	4;4;3;1	4;4;3;1	4;4;3;1	Exportin-2	CSE1L	sp|P55060|XPO2_HUMAN Exportin-2 OS=Homo sapiens OX=9606 GN=CSE1L PE=1 SV=3;sp|P55060-3|XPO2_HUMAN Isoform 3 of Exportin-2 OS=Homo sapiens OX=9606 GN=CSE1L;sp|P55060-4|XPO2_HUMAN Isoform 4 of Exportin-2 OS=Homo sapiens OX=9606 GN=CSE1L	4	4	4	110.42	971	971;945;915;195	0	14.494	6706100	6				939	1036;1541;4063;5877	True;True;True;True	1061;1580;4188;6081	1954;1955;1956;2849;7875;11476	2081;2082;2083;3024;8494;12405	2081;3024;8494;12405	4983.5	7807.6	7027.4	6119.4	9086.3	9687.6	11486	6209.1	12624	16693	12.2829	12.9307	12.7788	12.5792	13.1495	13.2419	13.4876	12.6002	13.6239	14.027	12.4512	12.9643
P62879;P62873;Q9HAV0;P62873-2;P16520;P62879-2;P16520-2	P62879;P62873;Q9HAV0;P62873-2;P16520;P62879-2;P16520-2	2;2;2;2;1;1;1	2;2;2;2;1;1;1	2;2;2;2;1;1;1	Guanine nucleotide-binding protein G(I)/G(S)/G(T) subunit beta-2;Guanine nucleotide-binding protein G(I)/G(S)/G(T) subunit beta-1;Guanine nucleotide-binding protein subunit beta-4;Guanine nucleotide-binding protein G(I)/G(S)/G(T) subunit beta-3	GNB2;GNB1;GNB4;GNB3	sp|P62879|GBB2_HUMAN Guanine nucleotide-binding protein G(I)/G(S)/G(T) subunit beta-2 OS=Homo sapiens OX=9606 GN=GNB2 PE=1 SV=3;sp|P62873|GBB1_HUMAN Guanine nucleotide-binding protein G(I)/G(S)/G(T) subunit beta-1 OS=Homo sapiens OX=9606 GN=GNB1 PE=1 SV=3;	2	2	2	37.331	340	340;340;340;332;340;240;297	0	28.336	94661000	6				1022	324;3677	True;True	328;3794	591;592;593;7068;7069;7070	624;625;626;7590;7591;7592	626;7591	42245	65605	131900	40599	27195	99400	60529	68597	161430	87841	15.3665	16.0015	17.0091	15.3092	14.7311	16.601	15.8853	16.0659	17.3005	16.4226	15.5348	16.0351
Q15149;Q15149-4;Q15149-2;Q15149-6;Q15149-9;Q15149-7;Q15149-8;Q15149-5;Q15149-3	Q15149;Q15149-4;Q15149-2;Q15149-6;Q15149-9;Q15149-7;Q15149-8;Q15149-5;Q15149-3	101;100;100;100;100;100;100;100;99	101;100;100;100;100;100;100;100;99	99;98;98;98;98;98;98;98;97	Plectin	PLEC	sp|Q15149|PLEC_HUMAN Plectin OS=Homo sapiens OX=9606 GN=PLEC PE=1 SV=3;sp|Q15149-4|PLEC_HUMAN Isoform 4 of Plectin OS=Homo sapiens OX=9606 GN=PLEC;sp|Q15149-2|PLEC_HUMAN Isoform 2 of Plectin OS=Homo sapiens OX=9606 GN=PLEC;sp|Q15149-6|PLEC_HUMAN Isoform 6	101	101	99	531.78	4684	4684;4547;4574;4551;4533;4515;4525;4547;4570	0	315	825870000	149				1280	173;174;214;331;332;528;533;535;550;559;794;894;1068;1132;1133;1134;1135;1206;1219;1296;1319;1361;1511;1536;1607;1608;1613;1645;1667;1696;1742;1768;2034;2049;2320;2414;2425;2428;2439;2443;2627;3001;3381;3389;3622;3623;3624;3737;3738;3752;3772;3865;3872;3904;3907;3981;4186;4305;4464;4725;4816;4922;4925;4927;4928;4929;4958;4971;5087;5142;5172;5187;5241;5257;5272;5298;5310;5339;5350;5365;5427;5483;5…	True;True;True;True;True;True;True;True;True;True;True;True;True;True;True;True;True;True;True;True;True;True;True;True;True;True;True;True;True;True;True;True;True;True;True;True;True;True;True;True;True;True;True;True;True;True;True;True;True;True;True;True;True;True;True;True;True;True;True;True;True;True;True;True;True;True;True;True;True;True;True;True;True;True;True;True;True;True;True;True…	175;176;217;335;336;537;542;544;559;568;811;918;1093;1158;1159;1160;1161;1233;1247;1329;1352;1395;1549;1575;1648;1649;1654;1687;1709;1739;1789;1815;2085;2101;2384;2481;2492;2495;2506;2511;2701;3094;3486;3494;3736;3737;3738;3859;3860;3874;3894;3992;4001;4035;4038;4115;4304;4423;4587;4858;4954;5070;5073;5075;5076;5077;5107;5121;5243;5304;5341;5357;5417;5433;5448;5475;5487;5517;5529;5544;5608;5664;5…	315;316;317;401;607;608;1013;1021;1022;1024;1025;1045;1065;1066;1504;1505;1506;1696;2012;2113;2114;2115;2116;2229;2230;2231;2260;2421;2422;2455;2456;2518;2519;2520;2793;2844;2969;2970;2971;2972;2973;2978;3040;3079;3144;3325;3371;3372;3878;3940;4463;4464;4718;4745;4748;4762;4763;4773;5166;5167;5898;6530;6542;6968;6969;6970;7205;7206;7207;7208;7209;7234;7235;7268;7551;7552;7567;7624;7629;7630;7763;…	335;336;337;426;642;643;1084;1093;1094;1096;1097;1117;1139;1140;1593;1594;1595;1794;2141;2247;2248;2249;2250;2364;2365;2366;2397;2574;2575;2610;2611;2675;2676;2677;2966;3019;3149;3150;3151;3152;3153;3159;3221;3262;3333;3569;3618;3619;4152;4226;4774;4775;5060;5089;5092;5106;5107;5120;5535;5536;6319;6997;7009;7485;7486;7487;7736;7737;7738;7739;7740;7765;7766;7805;8139;8140;8155;8221;8226;8227;8372;…	335;337;426;642;643;1084;1093;1097;1117;1139;1595;1794;2141;2247;2248;2249;2250;2366;2397;2575;2610;2675;2966;3019;3151;3153;3159;3221;3262;3333;3569;3619;4152;4226;4774;5060;5089;5092;5107;5120;5535;6319;6997;7009;7485;7486;7487;7738;7740;7766;7805;8140;8155;8221;8227;8372;8667;8861;9222;9724;9900;10231;10236;10238;10241;10243;10315;10343;10509;10667;10851;10901;11028;11052;11085;11139;11155;111…	656170	702430	804100	636510	474060	1091800	778740	819780	900500	993790	19.3237	19.422	19.617	19.2798	18.8547	20.0583	19.5708	19.6449	19.7804	19.9226	19.492	19.4556
P23246;P23246-2	P23246;P23246-2	13;10	13;10	12;9	Splicing factor, proline- and glutamine-rich	SFPQ	sp|P23246|SFPQ_HUMAN Splicing factor, proline- and glutamine-rich OS=Homo sapiens OX=9606 GN=SFPQ PE=1 SV=2;sp|P23246-2|SFPQ_HUMAN Isoform Short of Splicing factor, proline- and glutamine-rich OS=Homo sapiens OX=9606 GN=SFPQ	13	13	12	76.149	707	707;669	0	117.23	545430000	28				672	491;786;1013;1469;1978;2014;2397;2543;3534;4088;4703;5847;7305	True;True;True;True;True;True;True;True;True;True;True;True;True	501;803;1038;1507;2029;2065;2464;2614;3642;4212;4836;6049;7590	945;1493;1494;1495;1901;2727;2728;3776;3777;3778;3843;3844;3845;4693;4694;4695;4972;6779;7904;7905;7906;7907;8989;8990;11405;14466	1014;1582;1583;1584;2016;2017;2897;2898;4048;4049;4050;4117;4118;4119;5035;5036;5037;5329;7260;8524;8525;8526;8527;8528;9692;9693;12305;15716	1014;1584;2016;2897;4048;4118;5035;5329;7260;8524;9693;12305;15716	157590	100360	73811	116350	71268	132940	167750	222400	141530	161710	17.2658	16.6148	16.1715	16.8281	16.121	17.0204	17.356	17.7628	17.1107	17.303	17.4341	16.6484
P54136;P54136-2	P54136;P54136-2	4;3	4;3	4;3	Arginine--tRNA ligase, cytoplasmic	RARS	sp|P54136|SYRC_HUMAN Arginine--tRNA ligase, cytoplasmic OS=Homo sapiens OX=9606 GN=RARS1 PE=1 SV=2;sp|P54136-2|SYRC_HUMAN Isoform Monomeric of Arginine--tRNA ligase, cytoplasmic OS=Homo sapiens OX=9606 GN=RARS1	4	4	4	75.378	660	660;588	0	10.033	15063000	6				931	92;3660;6058;7246	True;True;True;True	92;3777;6278;7526	156;7045;7046;11825;14332	168;7566;7567;12775;12776;15571	168;7567;12776;15571	23821	26414	20945	22910	35826	49420	49759	28455	35344	38436	14.5399	14.689	14.3543	14.4837	15.1287	15.5928	15.6027	14.7964	15.1092	15.2302	14.7082	14.7226
Q5TZA2;Q5TZA2-2	Q5TZA2;Q5TZA2-2	4;2	4;2	4;2	Rootletin	CROCC	sp|Q5TZA2|CROCC_HUMAN Rootletin OS=Homo sapiens OX=9606 GN=CROCC PE=1 SV=1;sp|Q5TZA2-2|CROCC_HUMAN Isoform 2 of Rootletin OS=Homo sapiens OX=9606 GN=CROCC	4	4	4	228.52	2017	2017;1313	0	4.812	16215000	1				1443	907;3403;3744;7103	True;True;True;True	931;3508;3866;7377	1712;6562;7220;14099	1810;7029;7751;15327	1810;7029;7751;15327	6017.7	8659.9	14818	5480.8	9485.8	12150	16399	5592.5	18888	27307	12.555	13.0801	13.8551	12.4202	13.2116	13.5687	14.0013	12.4493	14.2052	14.737	12.7233	13.1137
P07195	P07195	4	3	3	L-lactate dehydrogenase B chain	LDHB	sp|P07195|LDHB_HUMAN L-lactate dehydrogenase B chain OS=Homo sapiens OX=9606 GN=LDHB PE=1 SV=2	4	3	3	36.638	334	334	0	6.7791	29038000	6				473	2438;3584;3607;6925	True;True;True;False	2505;3696;3721;7190	4761;6902;6903;6940;6941;13761;13762	5105;7409;7410;7411;7449;7450;14963;14964	5105;7411;7450;14964	7574.8	16664	16610	12620	15101	14364	33249	8675.1	41278	44251	12.887	14.0244	14.0198	13.6234	13.8824	13.8102	15.021	13.0827	15.3331	15.4334	13.0553	14.058
O14818;O14818-4;Q8TAA3;Q8TAA3-2;O14818-2;Q8TAA3-5	O14818;O14818-4	4;4;1;1;1;1	4;4;1;1;1;1	4;4;1;1;1;1	Proteasome subunit alpha type-7	PSMA7	sp|O14818|PSA7_HUMAN Proteasome subunit alpha type-7 OS=Homo sapiens OX=9606 GN=PSMA7 PE=1 SV=1;sp|O14818-4|PSA7_HUMAN Isoform 3 of Proteasome subunit alpha type-7 OS=Homo sapiens OX=9606 GN=PSMA7	4	4	4	27.887	248	248;149;256;212;178;250	0	52.311	23675000	6				201	1010;2542;2599;3906	True;True;True;True	1035;2613;2673;4037	1897;1898;4971;5105;7627;7628	2012;2013;5328;5472;8224;8225	2012;5328;5472;8225	31789	47003	27381	28348	35182	78118	38697	18409	33715	33497	14.9562	15.5205	14.7409	14.791	15.1025	16.2534	15.2399	14.1681	15.0411	15.0317	15.1245	15.5541
P49023-2;P49023;P49023-3;P49023-4	P49023-2;P49023;P49023-3;P49023-4	2;2;2;2	2;2;2;2	2;2;2;2	Paxillin	PXN	sp|P49023-2|PAXI_HUMAN Isoform Alpha of Paxillin OS=Homo sapiens OX=9606 GN=PXN;sp|P49023|PAXI_HUMAN Paxillin OS=Homo sapiens OX=9606 GN=PXN PE=1 SV=3;sp|P49023-3|PAXI_HUMAN Isoform Gamma of Paxillin OS=Homo sapiens OX=9606 GN=PXN;sp|P49023-4|PAXI_HUMAN Is	2	2	2	60.966	557	557;591;605;424	0	2.8888	15622000	2				870	3571;7180	True;True	3683;7458	6882;14225	7389;15458	7389;15458	20284	15842	13866	14554	14039	13441	18521	19769	17813	20013	14.3081	13.9515	13.7593	13.8291	13.7772	13.7144	14.1769	14.271	14.1206	14.2886	14.4763	13.9851
Q13409;Q13409-3;Q13409-2;Q13409-6;Q13409-7;Q13409-5	Q13409;Q13409-3;Q13409-2;Q13409-6;Q13409-7;Q13409-5	4;4;4;4;4;4	4;4;4;4;4;4	4;4;4;4;4;4	Cytoplasmic dynein 1 intermediate chain 2	DYNC1I2	sp|Q13409|DC1I2_HUMAN Cytoplasmic dynein 1 intermediate chain 2 OS=Homo sapiens OX=9606 GN=DYNC1I2 PE=1 SV=3;sp|Q13409-3|DC1I2_HUMAN Isoform 2C of Cytoplasmic dynein 1 intermediate chain 2 OS=Homo sapiens OX=9606 GN=DYNC1I2;sp|Q13409-2|DC1I2_HUMAN Isoform	4	4	4	71.456	638	638;612;632;611;630;637	0	28.355	6010300	4				1194	521;1031;3175;6132	True;True;True;True	530;1056;3276;6357	988;1946;6207;11966;11967	1058;2072;6648;12922;12923	1058;2072;6648;12923	6049.3	8237	8687.9	7979.8	7154.7	12332	14289	8618.8	8656.2	12924	12.5626	13.0079	13.0848	12.9621	12.8047	13.5901	13.8026	13.0733	13.0795	13.6578	12.7308	13.0415
Q8WVV4-1;Q8WVV4;Q8WVV4-3	Q8WVV4-1;Q8WVV4	8;8;1	8;8;1	8;8;1	Protein POF1B	POF1B	sp|Q8WVV4-1|POF1B_HUMAN Isoform 1 of Protein POF1B OS=Homo sapiens OX=9606 GN=POF1B;sp|Q8WVV4|POF1B_HUMAN Protein POF1B OS=Homo sapiens OX=9606 GN=POF1B PE=1 SV=3	8	8	8	68.695	595	595;589;306	0	162.06	121680000	16				1801	492;2433;2847;4431;4805;5119;5885;7208	True;True;True;True;True;True;True;True	502;2500;2935;4554;4942;5275;6089;7487	946;947;948;4754;5617;8495;8496;8497;9171;9172;9173;9174;9809;11490;14276;14277	1015;1016;1017;5098;6018;9167;9168;9169;9877;9878;9879;9880;10561;12421;15514;15515	1017;5098;6018;9167;9878;10561;12421;15515	30655	48283	30299	21947	20380	145600	26969	5805.2	27562	11217	14.9038	15.5592	14.887	14.4217	14.3149	17.1517	14.719	12.5031	14.7504	13.4534	15.0721	15.5928
Q92804;Q92804-2	Q92804;Q92804-2	3;3	2;2	2;2	TATA-binding protein-associated factor 2N	TAF15	sp|Q92804|RBP56_HUMAN TATA-binding protein-associated factor 2N OS=Homo sapiens OX=9606 GN=TAF15 PE=1 SV=1;sp|Q92804-2|RBP56_HUMAN Isoform Short of TATA-binding protein-associated factor 2N OS=Homo sapiens OX=9606 GN=TAF15	3	2	2	61.829	592	592;589	0.0020325	2.285	63057000	3				1843	1476;2245;4686	True;False;True	1514;2308;4819	2736;2737;4319;8971	2906;2907;4627;9673	2906;4627;9673	9844.5	12302	8291.5	7614.9	10185	12139	15082	12596	24290	12406	13.2651	13.5866	13.0174	12.8946	13.3142	13.5674	13.8805	13.6207	14.5681	13.5988	13.4334	13.6202
P29590;P29590-4;P29590-2;P29590-3;P29590-8;P29590-5;P29590-9;P29590-14;P29590-11;P29590-10;P29590-12;P29590-13	P29590;P29590-4;P29590-2;P29590-3;P29590-8;P29590-5;P29590-9;P29590-14;P29590-11;P29590-10;P29590-12;P29590-13	6;6;6;6;6;6;6;5;5;5;5;5	6;6;6;6;6;6;6;5;5;5;5;5	6;6;6;6;6;6;6;5;5;5;5;5	Protein PML	PML	sp|P29590|PML_HUMAN Protein PML OS=Homo sapiens OX=9606 GN=PML PE=1 SV=3;sp|P29590-4|PML_HUMAN Isoform PML-6 of Protein PML OS=Homo sapiens OX=9606 GN=PML;sp|P29590-2|PML_HUMAN Isoform PML-5 of Protein PML OS=Homo sapiens OX=9606 GN=PML;sp|P29590-3|PML_HUM	6	6	6	97.55	882	882;560;611;824;829;633;641;423;834;435;585;781	0	12.527	19026000	7				734	651;803;828;2499;4795;4909	True;True;True;True;True;True	666;820;847;2569;4932;5057	1260;1526;1572;4863;9153;9474;9475	1342;1617;1665;5213;9859;10213;10214	1342;1617;1665;5213;9859;10214	18613	12874	11554	11759	13520	16457	23605	25094	17444	24336	14.184	13.6522	13.4961	13.5215	13.7228	14.0064	14.5268	14.6151	14.0904	14.5708	14.3523	13.6858
Q9UHB9;Q9UHB9-4;Q9UHB9-2;Q9UHB9-3	Q9UHB9;Q9UHB9-4;Q9UHB9-2;Q9UHB9-3	2;2;2;1	2;2;2;1	2;2;2;1	Signal recognition particle subunit SRP68	SRP68	sp|Q9UHB9|SRP68_HUMAN Signal recognition particle subunit SRP68 OS=Homo sapiens OX=9606 GN=SRP68 PE=1 SV=2;sp|Q9UHB9-4|SRP68_HUMAN Isoform 4 of Signal recognition particle subunit SRP68 OS=Homo sapiens OX=9606 GN=SRP68;sp|Q9UHB9-2|SRP68_HUMAN Isoform 2 of	2	2	2	70.729	627	627;589;596;288	0	13.329	10075000	5				2272	5216;7253	True;True	5392;7533	10183;10184;14346	10973;10974;10975;10976;15586	10975;15586	3189	0	1317.8	0	1200.7	0	2562.5	2489.4	1934.6	3140.3	11.6389		10.3639		10.2297		11.3233	11.2816	10.9178	11.6167	11.8072	9.78217
Q8IYB1	Q8IYB1	3	3	2	Protein MB21D2	MB21D2	sp|Q8IYB1|M21D2_HUMAN Protein MB21D2 OS=Homo sapiens OX=9606 GN=MB21D2 PE=1 SV=3	3	3	2	55.8	491	491	0	2.7644	7744900	2				1653	3294;3523;5504	True;True;True	3631;5685	6763;10656	7244;11494	7244;11494	14606	12740	7235.6	11698	9554.1	12975	21671	23406	16673	15595	13.8343	13.6371	12.8209	13.514	13.2219	13.6634	14.4035	14.5146	14.0252	13.9288	14.0025	13.6707
O75083;O75083-3	O75083	6;2	6;2	6;2	WD repeat-containing protein 1	WDR1	sp|O75083|WDR1_HUMAN WD repeat-containing protein 1 OS=Homo sapiens OX=9606 GN=WDR1 PE=1 SV=4	6	6	6	66.193	606	606;466	0	7.79	60128000	7				304	2467;2906;4256;6934;7255;7297	True;True;True;True;True;True	2536;2996;4373;7199;7535;7582	4809;5725;5726;5727;8147;13776;14348;14453	5156;6137;6138;6139;8777;14978;15588;15703	5156;6137;8777;14978;15588;15703	15407	33445	141870	22407	18998	38368	25686	11494	26997	61421	13.9113	15.0295	17.1142	14.4517	14.2136	15.2276	14.6487	13.4886	14.7205	15.9064	14.0796	15.0631
Q99832;Q99832-3;Q99832-4	Q99832;Q99832-3	3;2;1	3;2;1	3;2;1	T-complex protein 1 subunit eta	CCT7	sp|Q99832|TCPH_HUMAN T-complex protein 1 subunit eta OS=Homo sapiens OX=9606 GN=CCT7 PE=1 SV=2;sp|Q99832-3|TCPH_HUMAN Isoform 3 of T-complex protein 1 subunit eta OS=Homo sapiens OX=9606 GN=CCT7	3	3	3	59.366	543	543;499;456	0	5.3195	9077600	5				1989	697;4151;6206	True;True;True	713;4270;6435	1344;1345;7990;7991;12118	1426;1427;8613;8614;13087	1427;8614;13087	2815	3006.7	1398.1	3414.1	1169.1	2168.7	5382	2635	3571.9	6426.5	11.4589	11.554	10.4493	11.7373	10.1912	11.0826	12.3939	11.3636	11.8025	12.6498	11.6272	11.5876
P11142;P11142-2	P11142;P11142-2	22;17	21;16	16;12	Heat shock cognate 71 kDa protein	HSPA8	sp|P11142|HSP7C_HUMAN Heat shock cognate 71 kDa protein OS=Homo sapiens OX=9606 GN=HSPA8 PE=1 SV=1;sp|P11142-2|HSP7C_HUMAN Isoform 2 of Heat shock cognate 71 kDa protein OS=Homo sapiens OX=9606 GN=HSPA8	22	21	16	70.897	646	646;493	0	323.31	3300100000	61				548	859;1004;1433;1556;1981;1992;2621;3002;3003;3167;4261;4537;4540;4564;5177;5279;5588;5879;6037;6639;6689;6753	True;True;True;True;True;True;True;False;True;True;True;True;True;True;True;True;True;True;True;True;True;True	879;1029;1468;1595;2032;2043;2695;3095;3096;3267;4378;4664;4667;4668;4692;5345;5455;5772;5773;6083;6256;6893;6943;6944;7009	1617;1618;1619;1620;1884;1885;1886;2638;2639;2640;2871;2872;2873;3782;3797;3798;5157;5899;5900;5901;5902;5903;6190;6191;8152;8688;8689;8693;8694;8695;8696;8697;8698;8730;10073;10074;10075;10290;10291;10292;10293;10799;10800;10801;10802;10803;11480;11481;11482;11483;11783;11784;11785;11786;11787;11788;11789;12993;12994;12995;12996;12997;13075;13076;13077;13078;13079;13272;13273	1712;1713;1714;1715;1999;2000;2001;2804;2805;2806;3047;3048;3049;4054;4070;4071;5526;6320;6321;6322;6323;6324;6325;6629;6630;8782;9369;9370;9374;9375;9376;9377;9378;9379;9380;9413;10857;10858;10859;10860;11094;11095;11096;11097;11098;11643;11644;11645;11646;11647;11648;11649;12411;12412;12413;12414;12732;12733;12734;12735;12736;12737;12738;12739;14031;14032;14033;14034;14035;14115;14116;14117;141…	1712;2000;2804;3047;4054;4070;5526;6322;6323;6630;8782;9370;9377;9413;10860;11096;11644;12411;12732;14031;14118;14396	918750	758560	572160	754260	546930	872010	1099600	1325500	1006800	1110300	19.8093	19.5329	19.1261	19.5247	19.061	19.734	20.0685	20.3381	19.9413	20.0825	19.9776	19.5665
P23526;P23526-2	P23526;P23526-2	4;3	4;3	4;3	Adenosylhomocysteinase	AHCY	sp|P23526|SAHH_HUMAN Adenosylhomocysteinase OS=Homo sapiens OX=9606 GN=AHCY PE=1 SV=4;sp|P23526-2|SAHH_HUMAN Isoform 2 of Adenosylhomocysteinase OS=Homo sapiens OX=9606 GN=AHCY	4	4	4	47.716	432	432;404	0	4.8692	2251300	4				680	403;1820;2388;7045	True;True;True;True	408;1866;2455;7316	710;3479;4683;13988	750;3733;5024;15212	750;3733;5024;15212	1082.8	4044.2	2869.5	3101.6	2587.7	7310.3	6461.7	2309.8	3424.1	3756.2	10.0806	11.9816	11.4866	11.5988	11.3375	12.8357	12.6577	11.1736	11.7415	11.8751	10.2488	12.0152
P09211	P09211	3	3	3	Glutathione S-transferase P	GSTP1	sp|P09211|GSTP1_HUMAN Glutathione S-transferase P OS=Homo sapiens OX=9606 GN=GSTP1 PE=1 SV=2	3	3	3	23.356	210	210	0	5.1314	11552000	3				508	1151;2073;4676	True;True;True	1178;2126;4809	2142;3975;8961	2277;4262;9663	2277;4262;9663	2961.8	9965.7	6897.4	707.82	2425.9	44813	9518.7	761.5	9899.1	10259	11.5323	13.2828	12.7518	9.46724	11.2443	15.4516	13.2165	9.5727	13.2731	13.3246	11.7005	13.3164
Q07666;Q07666-2;Q07666-3;Q5VWX1	Q07666;Q07666-2;Q07666-3	3;3;2;1	3;3;2;1	3;3;2;1	KH domain-containing, RNA-binding, signal transduction-associated protein 1	KHDRBS1	sp|Q07666|KHDR1_HUMAN KH domain-containing, RNA-binding, signal transduction-associated protein 1 OS=Homo sapiens OX=9606 GN=KHDRBS1 PE=1 SV=1;sp|Q07666-2|KHDR1_HUMAN Isoform 2 of KH domain-containing, RNA-binding, signal transduction-associated protein 1	3	3	3	48.227	443	443;418;404;349	0	4.015	43639000	3				1131	3233;3756;5626	True;True;True	3334;3878;5816	6287;7243;10924	6735;7775;11785	6735;7775;11785	46592	36040	28900	38380	30612	43393	52699	52932	59353	60703	15.5078	15.1373	14.8188	15.2281	14.9018	15.4052	15.6855	15.6919	15.857	15.8895	15.6761	15.1709
P23284	P23284	3	3	3	Peptidyl-prolyl cis-trans isomerase B	PPIB	sp|P23284|PPIB_HUMAN Peptidyl-prolyl cis-trans isomerase B OS=Homo sapiens OX=9606 GN=PPIB PE=1 SV=2	3	3	3	23.742	216	216	0	4.9943	12644000	2				673	1211;2965;6659	True;True;True	1238;1239;3057;6913	2248;2249;2250;5846;13025	2384;2385;2386;6263;14064	2386;6263;14064	7646.2	9578.6	11596	8039.1	13928	20930	19866	5005.6	24659	24972	12.9005	13.2256	13.5013	12.9728	13.7657	14.3533	14.278	12.2893	14.5898	14.608	13.0688	13.2592
Q9UI42;Q9UI42-2	Q9UI42;Q9UI42-2	4;4	4;4	4;4	Carboxypeptidase A4	CPA4	sp|Q9UI42|CBPA4_HUMAN Carboxypeptidase A4 OS=Homo sapiens OX=9606 GN=CPA4 PE=1 SV=2;sp|Q9UI42-2|CBPA4_HUMAN Isoform 2 of Carboxypeptidase A4 OS=Homo sapiens OX=9606 GN=CPA4	4	4	4	47.351	421	421;388	0	9.5827	30042000	7				2280	1122;3224;4026;6137	True;True;True;True	1149;3326;4151;6362	2093;2094;2095;6270;7811;11975;11976	2224;2225;2226;6713;8425;12931;12932	2224;6713;8425;12932	39012	59536	29312	22219	28218	154760	35126	14506	24910	11856	15.2516	15.8615	14.8392	14.4395	14.7843	17.2397	15.1003	13.8244	14.6044	13.5333	15.4199	15.8951
P48059;P48059-4;P48059-5;P48059-3;P48059-2	P48059;P48059-4;P48059-5;P48059-3;P48059-2	2;2;2;2;2	2;2;2;2;2	2;2;2;2;2	LIM and senescent cell antigen-like-containing domain protein 1	LIMS1	sp|P48059|LIMS1_HUMAN LIM and senescent cell antigen-like-containing domain protein 1 OS=Homo sapiens OX=9606 GN=LIMS1 PE=1 SV=4;sp|P48059-4|LIMS1_HUMAN Isoform 4 of LIM and senescent cell antigen-like-containing domain protein 1 OS=Homo sapiens OX=9606 GN	2	2	2	37.251	325	325;329;362;387;337	0	3.0593	7473600	2				859	4317;6922	True;True	4435;7187	8250;13757	8883;14959	8883;14959	39633	31166	33268	35289	33331	31578	48637	44020	31343	44173	15.2744	14.9277	15.0218	15.1069	15.0246	14.9466	15.5698	15.4259	14.9359	15.4309	15.4427	14.9613
Q9UNF0;Q9UNF0-2	Q9UNF0;Q9UNF0-2	2;2	2;2	2;2	Protein kinase C and casein kinase substrate in neurons protein 2	PACSIN2	sp|Q9UNF0|PACN2_HUMAN Protein kinase C and casein kinase substrate in neurons protein 2 OS=Homo sapiens OX=9606 GN=PACSIN2 PE=1 SV=2;sp|Q9UNF0-2|PACN2_HUMAN Isoform 2 of Protein kinase C and casein kinase substrate in neurons protein 2 OS=Homo sapiens OX=9	2	2	2	55.738	486	486;445	0	3.3452	3673800	2				2325	134;383	True;True	134;387	235;674	250;713	250;713	8228.6	8151.3	7493.3	6573.3	6574.8	14140	10112	7445.5	8387.7	15296	13.0064	12.9928	12.8714	12.6824	12.6827	13.7875	13.3038	12.8622	13.0341	13.9009	13.1747	13.0264
Q02878	Q02878	5	5	5	60S ribosomal protein L6	RPL6	sp|Q02878|RL6_HUMAN 60S ribosomal protein L6 OS=Homo sapiens OX=9606 GN=RPL6 PE=1 SV=3	5	5	5	32.728	288	288	0	28.489	171950000	10				1103	371;747;2127;2803;7446	True;True;True;True;True	375;764;2186;2884;7737	660;1423;1424;4124;4125;5505;5506;5507;14682;14683	699;1509;1510;4427;4428;5895;5896;5897;15944;15945	699;1509;4428;5897;15945	88624	65476	61664	62913	39432	95466	83729	140540	83111	89093	16.4354	15.9987	15.9121	15.9411	15.2671	16.5427	16.3534	17.1006	16.3428	16.443	16.6037	16.0323
P04899-4;P04899;P04899-6;P04899-2;P04899-5;P04899-3;P63092-3;P09471-2;P63092-4;P38405-2;P63092;P11488;P38405;A8MTJ3;Q5JWF2-2;Q5JWF2;P09471;P08754;P63092-2	P04899-4;P04899;P04899-6;P04899-2;P04899-5;P04899-3	3;3;2;2;2;2;1;1;1;1;1;1;1;1;1;1;1;1;1	3;3;2;2;2;2;1;1;1;1;1;1;1;1;1;1;1;1;1	2;2;2;2;2;2;0;0;0;0;0;0;0;0;0;0;0;0;0	Guanine nucleotide-binding protein G(i) subunit alpha-2	GNAI2	sp|P04899-4|GNAI2_HUMAN Isoform sGi2 of Guanine nucleotide-binding protein G(i) subunit alpha-2 OS=Homo sapiens OX=9606 GN=GNAI2;sp|P04899|GNAI2_HUMAN Guanine nucleotide-binding protein G(i) subunit alpha-2 OS=Homo sapiens OX=9606 GN=GNAI2 PE=1 SV=3;sp|P04	3	3	2	41.548	366	366;355;303;339;339;318;379;354;395;458;394;350;381;354;1023;1037;354;354;380	0	4.9798	22940000	4				441	2901;3647;7263	True;True;True	2991;3762;7543	5719;7022;14358;14359	6130;7541;15599;15600	6130;7541;15600	26525	31545	66278	29393	17271	46962	31209	48409	86037	52487	14.6951	14.9451	16.0162	14.8432	14.0761	15.5192	14.9297	15.563	16.3927	15.6797	14.8633	14.9787
P05388;Q8NHW5;P05388-2	P05388;Q8NHW5;P05388-2	4;4;4	4;4;4	4;4;4	60S acidic ribosomal protein P0;60S acidic ribosomal protein P0-like	RPLP0;RPLP0P6	sp|P05388|RLA0_HUMAN 60S acidic ribosomal protein P0 OS=Homo sapiens OX=9606 GN=RPLP0 PE=1 SV=1;sp|Q8NHW5|RLA0L_HUMAN 60S acidic ribosomal protein P0-like OS=Homo sapiens OX=9606 GN=RPLP0P6 PE=5 SV=1;sp|P05388-2|RLA0_HUMAN Isoform 2 of 60S acidic ribosomal	4	4	4	34.273	317	317;317;255	0	12.619	225080000	7				454	267;1403;2370;3006	True;True;True;True	271;1437;2435;3099	489;490;2581;4649;4650;4651;5906	521;522;2740;4990;4991;4992;6328	522;2740;4992;6328	149120	109910	115200	108140	70557	140330	153320	181850	150430	182690	17.1861	16.746	16.8138	16.7225	16.1065	17.0985	17.2262	17.4724	17.1987	17.479	17.3544	16.7796
P06702	P06702	4	4	4	Protein S100-A9	S100A9	sp|P06702|S10A9_HUMAN Protein S100-A9 OS=Homo sapiens OX=9606 GN=S100A9 PE=1 SV=1	4	4	4	13.242	114	114	0	7.0988	137080000	7				463	1064;3556;3912;6923	True;True;True;True	1089;3667;4043;7188	2007;6849;6850;7635;13758	2136;7352;7353;7354;7355;8232;14960	2136;7352;8232;14960	88990	137620	105770	60965	79078	543040	77566	43576	43365	40887	16.4414	17.0703	16.6906	15.8957	16.271	19.0507	16.2431	15.4112	15.4042	15.3194	16.6096	17.1039
P20618	P20618	4	4	4	Proteasome subunit beta type-1	PSMB1	sp|P20618|PSB1_HUMAN Proteasome subunit beta type-1 OS=Homo sapiens OX=9606 GN=PSMB1 PE=1 SV=2	4	4	4	26.489	241	241	0	7.7475	45020000	6				648	1242;1505;3829;4475	True;True;True;True	1271;1543;3954;4600	2296;2297;2785;7357;7358;8586	2433;2434;2958;7896;7897;9262	2434;2958;7896;9262	27111	46089	25201	16053	18113	54078	27307	19102	23376	25146	14.7266	15.4921	14.6212	13.9706	14.1447	15.7228	14.737	14.2214	14.5127	14.618	14.8949	15.5257
Q01844;Q01844-6;Q01844-3;Q01844-5;Q01844-4;Q01844-2	Q01844;Q01844-6;Q01844-3;Q01844-5;Q01844-4;Q01844-2	2;2;2;2;1;1	2;2;2;2;1;1	2;2;2;2;1;1	RNA-binding protein EWS	EWSR1	sp|Q01844|EWS_HUMAN RNA-binding protein EWS OS=Homo sapiens OX=9606 GN=EWSR1 PE=1 SV=1;sp|Q01844-6|EWS_HUMAN Isoform 6 of RNA-binding protein EWS OS=Homo sapiens OX=9606 GN=EWSR1;sp|Q01844-3|EWS_HUMAN Isoform 3 of RNA-binding protein EWS OS=Homo sapiens OX	2	2	2	68.477	656	656;600;655;661;354;583	0	9.7876	18625000	3				1094	2204;4765	True;True	2266;4901	4258;4259;9099	4565;4566;9802	4565;9802	8012.8	8050.8	4602.7	6625.3	8044.7	9524.8	13184	9348.5	8450.3	13692	12.9681	12.9749	12.1683	12.6938	12.9738	13.2175	13.6865	13.1905	13.0448	13.741	13.1364	13.0085
P15104	P15104	3	3	3	Glutamine synthetase	GLUL	sp|P15104|GLNA_HUMAN Glutamine synthetase OS=Homo sapiens OX=9606 GN=GLUL PE=1 SV=4	3	3	3	42.064	373	373	0	5.6785	27033000	6				598	1009;5333;6642	True;True;True	1034;5510;6896	1895;1896;10377;13000;13001;13002	2010;2011;11186;14038;14039;14040	2010;11186;14039	7127.6	16972	10915	4415	11826	43293	8292.7	5139.5	4745.3	4915.1	12.7992	14.0509	13.414	12.1082	13.5297	15.4018	13.0176	12.3274	12.2123	12.263	12.9675	14.0845
P28799;P28799-3	P28799;P28799-3	2;2	2;2	2;2	Granulins;Acrogranin;Paragranulin;Granulin-1;Granulin-2;Granulin-3;Granulin-4;Granulin-5;Granulin-6;Granulin-7	GRN	sp|P28799|GRN_HUMAN Progranulin OS=Homo sapiens OX=9606 GN=GRN PE=1 SV=2;sp|P28799-3|GRN_HUMAN Isoform 3 of Progranulin OS=Homo sapiens OX=9606 GN=GRN	2	2	2	63.544	593	593;413	0	2.8449	5347100	3				725	1947;2554	True;True	1996;2625	3716;4987;4988	3986;5344;5345	3986;5345	28307	20826	10942	19610	11696	23386	24720	41298	23224	30255	14.7889	14.3461	13.4176	14.2593	13.5137	14.5134	14.5934	15.3338	14.5033	14.8849	14.9571	14.3797
P51114;P51114-2;P51114-3	P51114;P51114-2;P51114-3	7;7;5	7;7;5	5;5;3	Fragile X mental retardation syndrome-related protein 1	FXR1	sp|P51114|FXR1_HUMAN Fragile X mental retardation syndrome-related protein 1 OS=Homo sapiens OX=9606 GN=FXR1 PE=1 SV=3;sp|P51114-2|FXR1_HUMAN Isoform 2 of Fragile X mental retardation syndrome-related protein 1 OS=Homo sapiens OX=9606 GN=FXR1;sp|P51114-3|F	7	7	5	69.72	621	621;539;536	0	8.1383	28049000	8				892	217;1311;1400;1580;3202;3768;6936	True;True;True;True;True;True;True	220;1344;1434;1620;3304;3890;7202	409;2443;2577;2915;6242;7261;7262;13781	434;2597;2736;3095;6685;7798;7799;14983	434;2597;2736;3095;6685;7799;14983	18465	16857	12142	14387	12735	19402	19416	19008	17507	61610	14.1725	14.0411	13.5677	13.8125	13.6365	14.2439	14.245	14.2143	14.0956	15.9109	14.3408	14.0747
Q9Y305;Q9Y305-3;Q9Y305-2;Q9Y305-4	Q9Y305;Q9Y305-3;Q9Y305-2;Q9Y305-4	2;2;2;2	2;2;2;2	2;2;2;2	Acyl-coenzyme A thioesterase 9, mitochondrial	ACOT9	sp|Q9Y305|ACOT9_HUMAN Acyl-coenzyme A thioesterase 9, mitochondrial OS=Homo sapiens OX=9606 GN=ACOT9 PE=1 SV=2;sp|Q9Y305-3|ACOT9_HUMAN Isoform 3 of Acyl-coenzyme A thioesterase 9, mitochondrial OS=Homo sapiens OX=9606 GN=ACOT9;sp|Q9Y305-2|ACOT9_HUMAN Isofo	2	2	2	49.901	439	439;379;406;448	0	5.2235	2170900	2				2377	1930;6910	True;True	1979;7175	3689;13737	3959;14938	3959;14938	15497	11510	12617	15151	12678	15745	21242	30359	14588	30401	13.9197	13.4906	13.6231	13.8871	13.63	13.9426	14.3746	14.8898	13.8325	14.8918	14.088	13.5242
P05109	P05109	6	6	6	Protein S100-A8;Protein S100-A8, N-terminally processed	S100A8	sp|P05109|S10A8_HUMAN Protein S100-A8 OS=Homo sapiens OX=9606 GN=S100A8 PE=1 SV=1	6	6	6	10.834	93	93	0	7.388	131860000	9				445	437;2457;2458;4101;5639;5640	True;True;True;True;True;True	447;2525;2526;4223;5828;5829	849;850;4790;4791;7928;7929;10943;10944;10945	911;912;5137;5138;8549;8550;11805;11806;11807	911;5137;5138;8550;11805;11807	58084	95221	74704	49039	52033	281330	66140	32711	45263	31031	15.8259	16.539	16.1889	15.5816	15.6671	18.1019	16.0132	14.9975	15.466	14.9214	15.9941	16.5726
P31948;P31948-3;P31948-2	P31948;P31948-3;P31948-2	4;4;3	4;4;3	3;3;3	Stress-induced-phosphoprotein 1	STIP1	sp|P31948|STIP1_HUMAN Stress-induced-phosphoprotein 1 OS=Homo sapiens OX=9606 GN=STIP1 PE=1 SV=1;sp|P31948-3|STIP1_HUMAN Isoform 3 of Stress-induced-phosphoprotein 1 OS=Homo sapiens OX=9606 GN=STIP1;sp|P31948-2|STIP1_HUMAN Isoform 2 of Stress-induced-phosp	4	4	3	62.639	543	543;519;590	0	3.4771	3926000	3				756	1640;1789;2873;6445	True;True;True;True	1682;2962;6683	3033;5666;12561	3214;6072;13563	3214;6072;13563	3818.4	5246	6879.4	9285.2	8923.7	16142	9682.2	3700	14778	18576	11.8988	12.357	12.7481	13.1807	13.1234	13.9785	13.2411	11.8533	13.8512	14.1812	12.067	12.3906
P27658	P27658	5	5	5	Collagen alpha-1(VIII) chain;Vastatin	COL8A1	sp|P27658|CO8A1_HUMAN Collagen alpha-1(VIII) chain OS=Homo sapiens OX=9606 GN=COL8A1 PE=1 SV=2	5	5	5	73.363	744	744	0	10.909	453990000	12				712	1574;1702;2429;4487;4488	True;True;True;True;True	1614;1746;2496;4613;4614;4615	2905;2906;3162;3163;4749;8603;8604;8605;8606;8607;8608	3085;3086;3354;3355;5093;9281;9282;9283;9284;9285;9286;9287	3086;3355;5093;9284;9285	287970	163560	112480	180500	117880	116540	188240	246510	162090	181750	18.1356	17.3195	16.7793	17.4616	16.847	16.8305	17.5222	17.9113	17.3064	17.4716	18.3038	17.3531
P30086	P30086	3	3	3	Phosphatidylethanolamine-binding protein 1;Hippocampal cholinergic neurostimulating peptide	PEBP1	sp|P30086|PEBP1_HUMAN Phosphatidylethanolamine-binding protein 1 OS=Homo sapiens OX=9606 GN=PEBP1 PE=1 SV=3	3	3	3	21.057	187	187	0	7.5661	30677000	5				741	801;2455;7012	True;True;True	818;2523;7281	1519;4788;13911;13912	1608;1609;5135;15124;15125	1609;5135;15125	9430.3	16527	16599	10525	14580	24187	26509	8093.4	24266	28473	13.2031	14.0125	14.0188	13.3615	13.8317	14.5619	14.6942	12.9825	14.5666	14.7973	13.3713	14.0461
P28066	P28066	2	2	2	Proteasome subunit alpha type-5	PSMA5	sp|P28066|PSA5_HUMAN Proteasome subunit alpha type-5 OS=Homo sapiens OX=9606 GN=PSMA5 PE=1 SV=3	2	2	2	26.411	241	241	0	7.5745	27822000	4				720	2654;3178	True;True	2728;3279	5202;5203;6211	5571;5572;6652;6653	5572;6653	9695.9	14554	9364.3	9083.6	10924	26488	15586	6256.9	8674.9	9322.9	13.2432	13.8291	13.193	13.149	13.4152	14.6931	13.928	12.6112	13.0826	13.1866	13.4114	13.8627
P12004	P12004	2	2	2	Proliferating cell nuclear antigen	PCNA	sp|P12004|PCNA_HUMAN Proliferating cell nuclear antigen OS=Homo sapiens OX=9606 GN=PCNA PE=1 SV=1	2	2	2	28.768	261	261	0	8.7513	7941300	2				561	170;5531	True;True	172;5711	310;10694	330;11535	330;11535	6044.2	9393.9	17042	7349.6	8665.3	10228	20417	6842.7	18466	26639	12.5613	13.1975	14.0568	12.8435	13.081	13.3202	14.3175	12.7403	14.1726	14.7013	12.7296	13.2311
P13674;P13674-2;P13674-3	P13674;P13674-2;P13674-3	7;7;7	7;7;7	7;7;7	Prolyl 4-hydroxylase subunit alpha-1	P4HA1	sp|P13674|P4HA1_HUMAN Prolyl 4-hydroxylase subunit alpha-1 OS=Homo sapiens OX=9606 GN=P4HA1 PE=1 SV=2;sp|P13674-2|P4HA1_HUMAN Isoform 2 of Prolyl 4-hydroxylase subunit alpha-1 OS=Homo sapiens OX=9606 GN=P4HA1;sp|P13674-3|P4HA1_HUMAN Isoform 3 of Prolyl 4-h	7	7	7	61.049	534	534;534;516	0	11.019	32828000	8				580	176;1124;2639;3639;3751;5243;5452	True;True;True;True;True;True;True	178;1151;2713;3754;3873;5419;5632	319;2103;5184;7013;7232;7233;10231;10561	339;2236;5553;7532;7763;7764;11030;11390	339;2236;5553;7532;7763;11030;11390	51883	41082	66659	41253	30845	36507	52416	59957	43202	69305	15.663	15.3262	16.0245	15.3322	14.9127	15.1559	15.6777	15.8716	15.3988	16.0807	15.8312	15.3598
Q01804;Q01804-5;Q01804-3	Q01804;Q01804-5;Q01804-3	3;3;3	3;3;3	3;3;3	OTU domain-containing protein 4	OTUD4	sp|Q01804|OTUD4_HUMAN OTU domain-containing protein 4 OS=Homo sapiens OX=9606 GN=OTUD4 PE=1 SV=4;sp|Q01804-5|OTUD4_HUMAN Isoform 2 of OTU domain-containing protein 4 OS=Homo sapiens OX=9606 GN=OTUD4;sp|Q01804-3|OTUD4_HUMAN Isoform 3 of OTU domain-containin	3	3	3	124.04	1114	1114;1048;1049	0	33.086	3741500	3				1092	915;1824;6277	True;True;True	940;1870;6510	1736;3485;12258	1838;1839;3739;13240	1839;3739;13240	3774.6	2043.6	2244.5	3642.2	1315.7	2508.5	2850.8	9701.7	6781	3261	11.8821	10.9969	11.1322	11.8306	10.3616	11.2926	11.4772	13.244	12.7273	11.6711	12.0504	11.0305
P46060	P46060	2	2	2	Ran GTPase-activating protein 1	RANGAP1	sp|P46060|RAGP1_HUMAN Ran GTPase-activating protein 1 OS=Homo sapiens OX=9606 GN=RANGAP1 PE=1 SV=1	2	2	2	63.541	587	587	0	2.6235	0	1				836	3488;4008	True;True	3594;4135	6701;7788;7789;7790	7178;8398;8399;8400	7178;8400	0	0	1764.8	1090.4	0	1198.9	1263.3	719.63	3457.2	1326			10.7853	10.0906		10.2275	10.303	9.49111	11.7554	10.3729	10.3142	10.8502
P22314;P22314-2	P22314;P22314-2	6;6	6;6	6;6	Ubiquitin-like modifier-activating enzyme 1	UBA1	sp|P22314|UBA1_HUMAN Ubiquitin-like modifier-activating enzyme 1 OS=Homo sapiens OX=9606 GN=UBA1 PE=1 SV=3;sp|P22314-2|UBA1_HUMAN Isoform 2 of Ubiquitin-like modifier-activating enzyme 1 OS=Homo sapiens OX=9606 GN=UBA1	6	6	6	117.85	1058	1058;1018	0	34.663	10522000	7				665	222;243;439;3400;4328;6890	True;True;True;True;True;True	225;246;449;3505;4445;7153	415;446;853;6557;6558;8266;13603	440;476;915;7024;7025;8899;14765	440;476;915;7024;8899;14765	6023.4	12299	8455.9	8866.7	10173	14232	15094	8633.6	14198	15460	12.5564	13.5863	13.0457	13.1142	13.3125	13.7969	13.8817	13.0757	13.7934	13.9163	12.7246	13.6199
P04259	P04259	34	2	2	Keratin, type II cytoskeletal 6B	KRT6B	sp|P04259|K2C6B_HUMAN Keratin, type II cytoskeletal 6B OS=Homo sapiens OX=9606 GN=KRT6B PE=1 SV=5	34	2	2	60.066	564	564	0	13.017	467200000	5				432	146;159;466;598;670;1226;1227;1758;1960;2042;2043;2305;2544;3484;3633;4413;4427;4473;4600;4802;4934;5015;5289;5353;5533;5608;5779;6165;6166;7243;7271;7272;7275;7432	False;False;False;False;False;False;False;False;False;False;False;False;False;False;False;False;False;False;False;False;True;False;False;True;False;False;False;False;False;False;False;False;False;False	146;147;161;476;609;610;685;1254;1255;1805;2010;2093;2094;2369;2615;3590;3748;4535;4550;4597;4730;4939;5083;5168;5169;5465;5466;5532;5713;5792;5973;6393;6394;6395;7523;7551;7552;7553;7556;7557;7723	254;255;256;257;258;259;288;289;290;903;904;905;906;1150;1151;1152;1153;1154;1155;1156;1157;1158;1159;1287;1288;1289;1290;1291;1292;1293;2268;2269;3350;3742;3743;3744;3887;3888;3889;3890;3891;3892;4415;4416;4973;6694;6695;6696;6998;8470;8489;8490;8580;8813;8814;8815;9165;9166;9167;9168;9512;9513;9514;9515;9660;9661;9662;10310;10311;10312;10313;10314;10315;10316;10411;10697;10829;10830;10831;10832…	269;270;271;272;273;274;305;306;307;968;969;970;971;972;973;1230;1231;1232;1233;1234;1235;1236;1237;1238;1239;1369;1370;1371;1372;1373;1374;1375;2405;2406;3596;4012;4013;4014;4162;4163;4164;4165;4166;4167;4168;4169;4725;4726;5330;7171;7172;7173;7517;9138;9159;9160;9161;9256;9503;9504;9505;9506;9871;9872;9873;9874;10252;10253;10254;10255;10408;10409;10410;11118;11119;11120;11121;11122;11123;11124;…	270;306;972;1233;1370;2405;2406;3596;4013;4165;4169;4726;5330;7171;7517;9138;9161;9256;9505;9874;10253;10410;11120;11222;11538;11682;12164;13018;13020;15567;15615;15618;15623;15917	118350	135290	123210	165000	59657	69215	157180	51402	382290	82172	16.8527	17.0457	16.9108	17.3321	15.8644	16.0788	17.2621	15.6495	18.5443	16.3264	17.021	17.0793
Q63ZY3;Q63ZY3-3;Q63ZY3-2	Q63ZY3;Q63ZY3-3;Q63ZY3-2	2;2;1	2;2;1	2;2;1	KN motif and ankyrin repeat domain-containing protein 2	KANK2	sp|Q63ZY3|KANK2_HUMAN KN motif and ankyrin repeat domain-containing protein 2 OS=Homo sapiens OX=9606 GN=KANK2 PE=1 SV=1;sp|Q63ZY3-3|KANK2_HUMAN Isoform 3 of KN motif and ankyrin repeat domain-containing protein 2 OS=Homo sapiens OX=9606 GN=KANK2;sp|Q63ZY3	2	2	2	91.173	851	851;841;859	0	19.946	9614600	4				1465	581;4713	True;True	591;4846	1107;1108;9002;9003	1185;1186;9705;9706	1186;9705	4805.6	2484.3	1765.2	3375.1	2079	3464.1	3801.7	3839.7	2161.7	1804.4	12.2305	11.2786	10.7856	11.7207	11.0217	11.7583	11.8924	11.9068	11.078	10.8173	12.3988	11.3122
Q6PJT7;Q6PJT7-4;Q6PJT7-3;Q6PJT7-5;Q6PJT7-2;Q6PJT7-10;Q6PJT7-11;Q6PJT7-9	Q6PJT7;Q6PJT7-4;Q6PJT7-3;Q6PJT7-5;Q6PJT7-2;Q6PJT7-10;Q6PJT7-11;Q6PJT7-9	2;2;2;2;2;2;2;2	2;2;2;2;2;2;2;2	2;2;2;2;2;2;2;2	Zinc finger CCCH domain-containing protein 14	ZC3H14	sp|Q6PJT7|ZC3HE_HUMAN Zinc finger CCCH domain-containing protein 14 OS=Homo sapiens OX=9606 GN=ZC3H14 PE=1 SV=1;sp|Q6PJT7-4|ZC3HE_HUMAN Isoform 4 of Zinc finger CCCH domain-containing protein 14 OS=Homo sapiens OX=9606 GN=ZC3H14;sp|Q6PJT7-3|ZC3HE_HUMAN Iso	2	2	2	82.875	736	736;571;579;711;735;543;585;730	0.0054645	1.9077	2934900	2				1513	4274;6136	True;True	4389;6361	8173;11974	8803;12930	8803;12930	949.38	1378.4	1581	1192.1	692.98	890.22	2090.2	1862.9	3464.6	1671.1	9.89084	10.4288	10.6266	10.2193	9.43667	9.79802	11.0294	10.8633	11.7585	10.7066	10.0591	10.4624
P33993;P33993-3;P33993-2	P33993;P33993-3;P33993-2	3;3;2	3;3;2	3;3;2	DNA replication licensing factor MCM7	MCM7	sp|P33993|MCM7_HUMAN DNA replication licensing factor MCM7 OS=Homo sapiens OX=9606 GN=MCM7 PE=1 SV=4;sp|P33993-3|MCM7_HUMAN Isoform 3 of DNA replication licensing factor MCM7 OS=Homo sapiens OX=9606 GN=MCM7;sp|P33993-2|MCM7_HUMAN Isoform 2 of DNA replicati	3	3	3	81.307	719	719;543;389	0	81.822	12805000	3				766	880;1693;4189	True;True;True	902;1736;4307	1663;3140;8046	1761;3329;8670	1761;3329;8670	27946	20925	12975	20955	13354	21376	31915	33766	27155	30617	14.7704	14.3529	13.6634	14.355	13.705	14.3837	14.9619	15.0433	14.7289	14.902	14.9386	14.3865
P60174;P60174-3;P60174-4	P60174;P60174-3;P60174-4	6;6;4	6;6;4	6;6;4	Triosephosphate isomerase	TPI1	sp|P60174|TPIS_HUMAN Triosephosphate isomerase OS=Homo sapiens OX=9606 GN=TPI1 PE=1 SV=4;sp|P60174-3|TPIS_HUMAN Isoform 2 of Triosephosphate isomerase OS=Homo sapiens OX=9606 GN=TPI1;sp|P60174-4|TPIS_HUMAN Isoform 3 of Triosephosphate isomerase OS=Homo sap	6	6	6	26.669	249	249;286;167	0	88.775	488060000	12				966	1333;2858;5822;6205;7044;7170	True;True;True;True;True;True	1367;2947;6022;6434;7315;7448	2479;5637;5638;11359;11360;11361;12114;12115;12116;12117;13987;14212;14213	2634;6039;6040;12257;12258;12259;13082;13083;13084;13085;13086;15211;15444;15445;15446	2634;6040;12258;13086;15211;15444	16877	35816	33669	21262	36583	72151	52408	15879	49699	54854	14.0428	15.1283	15.0391	14.376	15.1589	16.1387	15.6775	13.9548	15.6009	15.7433	14.211	15.1619
P42677	P42677	2	2	1	40S ribosomal protein S27	RPS27	sp|P42677|RS27_HUMAN 40S ribosomal protein S27 OS=Homo sapiens OX=9606 GN=RPS27 PE=1 SV=3	2	2	1	9.461	84	84	0	3.8584	29159000	3				827	1050;3875	True;True	1075;4004	1984;1985;7570	2113;2114;8158	2113;8158	11768	8367	6837	9122.3	5278.2	9569	12222	12980	12916	12723	13.5226	13.0305	12.7391	13.1552	12.3658	13.2242	13.5772	13.664	13.6569	13.6352	13.6908	13.0641
Q15654	Q15654	4	4	4	Thyroid receptor-interacting protein 6	TRIP6	sp|Q15654|TRIP6_HUMAN Thyroid receptor-interacting protein 6 OS=Homo sapiens OX=9606 GN=TRIP6 PE=1 SV=3	4	4	4	50.287	476	476	0	14.454	12702000	5				1307	790;2318;3086;7027	True;True;True;True	807;2382;3185;7298	1499;4461;6054;6055;13959	1588;4772;6486;6487;15183	1588;4772;6487;15183	10850	9213.8	5884.6	6074.3	7272.5	8677.9	13850	13420	9772.5	13709	13.4054	13.1696	12.5227	12.5685	12.8282	13.0831	13.7576	13.7121	13.2545	13.7428	13.5737	13.2032
Q13045;Q13045-2;Q13045-3	Q13045;Q13045-2;Q13045-3	6;6;4	6;6;4	6;6;4	Protein flightless-1 homolog	FLII	sp|Q13045|FLII_HUMAN Protein flightless-1 homolog OS=Homo sapiens OX=9606 GN=FLII PE=1 SV=2;sp|Q13045-2|FLII_HUMAN Isoform 2 of Protein flightless-1 homolog OS=Homo sapiens OX=9606 GN=FLII;sp|Q13045-3|FLII_HUMAN Isoform 3 of Protein flightless-1 homolog OS	6	6	6	144.75	1269	1269;1214;1258	0	8.0105	27561000	7				1168	2644;2674;4045;4252;4275;5715	True;True;True;True;True;True	2718;2748;4171;4369;4390;5904	5190;5248;7839;8143;8174;11098	5559;5619;8453;8772;8773;8804;11971	5559;5619;8453;8772;8804;11971	16163	19893	85632	18502	10326	17671	16332	30468	18728	31976	13.9804	14.28	16.3859	14.1754	13.334	14.1091	13.9954	14.895	14.1929	14.9647	14.1487	14.3136
P40925;P40925-2;P40925-3	P40925;P40925-2;P40925-3	4;4;4	4;4;4	4;4;4	Malate dehydrogenase, cytoplasmic	MDH1	sp|P40925|MDHC_HUMAN Malate dehydrogenase, cytoplasmic OS=Homo sapiens OX=9606 GN=MDH1 PE=1 SV=4;sp|P40925-2|MDHC_HUMAN Isoform 2 of Malate dehydrogenase, cytoplasmic OS=Homo sapiens OX=9606 GN=MDH1;sp|P40925-3|MDHC_HUMAN Isoform 3 of Malate dehydrogenase,	4	4	4	36.426	334	334;245;352	0	13.267	18276000	4				816	2126;2257;3573;5866	True;True;True;True	2185;2320;3685;6070	4123;4338;6886;11462	4426;4647;7393;12389	4426;4647;7393;12389	6793	10885	9611.3	5918.5	8160.1	18259	14779	4868.8	13403	15712	12.7298	13.4101	13.2305	12.531	12.9944	14.1563	13.8513	12.2494	13.7103	13.9396	12.8981	13.4437
P38606;P38606-2	P38606;P38606-2	2;2	2;2	2;2	V-type proton ATPase catalytic subunit A	ATP6V1A	sp|P38606|VATA_HUMAN V-type proton ATPase catalytic subunit A OS=Homo sapiens OX=9606 GN=ATP6V1A PE=1 SV=2;sp|P38606-2|VATA_HUMAN Isoform 2 of V-type proton ATPase catalytic subunit A OS=Homo sapiens OX=9606 GN=ATP6V1A	2	2	2	68.303	617	617;584	0.0020747	2.3517	3343300	3				804	754;6670	True;True	771;6924	1435;1436;13044	1521;1522;14083	1522;14083	4045.9	3953.8	2671.1	2186.8	1687.1	11239	4172.2	3398.4	3581.3	2851.1	11.9822	11.949	11.3832	11.0946	10.7203	13.4562	12.0266	11.7306	11.8063	11.4773	12.1505	11.9826
Q01105-2;Q01105;P0DME0;Q01105-3;Q01105-4	Q01105-2;Q01105;P0DME0;Q01105-3;Q01105-4	3;2;2;2;2	3;2;2;2;2	3;2;2;2;2	Protein SET;Protein SETSIP	SET;SETSIP	sp|Q01105-2|SET_HUMAN Isoform 2 of Protein SET OS=Homo sapiens OX=9606 GN=SET;sp|Q01105|SET_HUMAN Protein SET OS=Homo sapiens OX=9606 GN=SET PE=1 SV=3;sp|P0DME0|SETLP_HUMAN Protein SETSIP OS=Homo sapiens OX=9606 GN=SETSIP PE=1 SV=1;sp|Q01105-3|SET_HUMAN Is	3	3	3	32.103	277	277;290;302;265;268	0	23.528	14199000	3				1083	1477;1659;6854	True;True;True	1515;1701;7117	2738;3066;13549	2908;3248;14709	2908;3248;14709	1677.1	4430.9	3773.4	2946.1	3929.8	15051	6565.7	1250.8	5843.3	7354.5	10.7118	12.1134	11.8816	11.5246	11.9402	13.8776	12.6807	10.2886	12.5126	12.8444	10.88	12.147
P11279;P11279-2	P11279;P11279-2	2;1	2;1	2;1	Lysosome-associated membrane glycoprotein 1	LAMP1	sp|P11279|LAMP1_HUMAN Lysosome-associated membrane glycoprotein 1 OS=Homo sapiens OX=9606 GN=LAMP1 PE=1 SV=3;sp|P11279-2|LAMP1_HUMAN Isoform 2 of Lysosome-associated membrane glycoprotein 1 OS=Homo sapiens OX=9606 GN=LAMP1	2	2	2	44.882	417	417;364	0	30.071	22198000	3				552	441;6663	True;True	451;6917	858;13032;13033	920;14071;14072	920;14071	16054	27654	17457	10614	19020	47036	18512	8529.7	16545	20652	13.9706	14.7552	14.0915	13.3737	14.2152	15.5215	14.1762	13.0583	14.0141	14.334	14.1389	14.7888
O00151	O00151	4	4	4	PDZ and LIM domain protein 1	PDLIM1	sp|O00151|PDLI1_HUMAN PDZ and LIM domain protein 1 OS=Homo sapiens OX=9606 GN=PDLIM1 PE=1 SV=4	4	4	4	36.071	329	329	0	7.1531	10384000	5				166	2201;5444;6714;7172	True;True;True;True	2263;5625;6969;7450	4255;10552;13118;14215;14216	4562;11381;14159;15448;15449	4562;11381;14159;15448	0	1194.9	1354.9	0	0	873.85	1293	0	2453.5	1850.4		10.2227	10.404			9.77124	10.3365		11.2606	10.8536	11.7854	10.2563
P12956;P12956-2	P12956;P12956-2	9;8	9;8	9;8	X-ray repair cross-complementing protein 6	XRCC6	sp|P12956|XRCC6_HUMAN X-ray repair cross-complementing protein 6 OS=Homo sapiens OX=9606 GN=XRCC6 PE=1 SV=2;sp|P12956-2|XRCC6_HUMAN Isoform 2 of X-ray repair cross-complementing protein 6 OS=Homo sapiens OX=9606 GN=XRCC6	9	9	9	69.842	609	609;568	0	160.35	57155000	12				571	994;1461;1695;2701;4407;5513;6305;6855;6903	True;True;True;True;True;True;True;True;True	1019;1498;1738;2775;4529;5694;6539;7118;7167	1868;1869;2710;3143;5306;8454;8455;10668;12299;13550;13551;13631	1983;1984;2879;3332;5681;9121;9122;11507;13281;14710;14711;14795	1983;2879;3332;5681;9121;11507;13281;14710;14795	27267	27903	76389	28207	22179	47417	35525	49369	67590	57816	14.7349	14.7681	16.2211	14.7838	14.4369	15.5331	15.1165	15.5913	16.0445	15.8192	14.9031	14.8017
Q9Y2W1	Q9Y2W1	9	9	9	Thyroid hormone receptor-associated protein 3	THRAP3	sp|Q9Y2W1|TR150_HUMAN Thyroid hormone receptor-associated protein 3 OS=Homo sapiens OX=9606 GN=THRAP3 PE=1 SV=2	9	9	9	108.66	955	955	0	34.105	63153000	15				2375	1365;1458;1786;1804;2560;2615;3355;5174;5300	True;True;True;True;True;True;True;True;True	1399;1495;1833;1850;2631;2689;3458;5343;5477	2526;2706;2707;3406;3407;3430;4996;4997;5148;6481;6482;10071;10334;10335;10336	2684;2874;2875;3653;3654;3677;5353;5354;5517;6947;6948;10855;11142;11143;11144	2684;2874;3654;3677;5354;5517;6948;10855;11142	62522	65935	43762	46610	50052	93452	76616	64744	98169	58942	15.9321	16.0088	15.4174	15.5084	15.6111	16.5119	16.2254	15.9825	16.583	15.847	16.1003	16.0424
Q13310;Q13310-2;Q13310-3;P0CB38	Q13310;Q13310-2;Q13310-3	9;9;9;2	4;4;4;2	4;4;4;2	Polyadenylate-binding protein 4	PABPC4	sp|Q13310|PABP4_HUMAN Polyadenylate-binding protein 4 OS=Homo sapiens OX=9606 GN=PABPC4 PE=1 SV=1;sp|Q13310-2|PABP4_HUMAN Isoform 2 of Polyadenylate-binding protein 4 OS=Homo sapiens OX=9606 GN=PABPC4;sp|Q13310-3|PABP4_HUMAN Isoform 3 of Polyadenylate-bind	9	4	4	70.782	644	644;631;660;370	0	9.1047	19790000	6				1192	406;1483;1487;2099;4157;4423;4424;5731;7189	False;True;False;True;False;True;True;False;False	411;1521;1525;2154;4276;4545;4546;5921;7467;7468	714;2749;2755;4018;4019;8002;8481;8482;8483;11128;14246;14247;14248;14249;14250	754;2919;2925;4306;4307;8625;9150;9151;9152;12001;15484;15485;15486;15487;15488	754;2919;2925;4306;8625;9151;9152;12001;15486	14676	10119	13881	13064	8904.6	12949	14265	16623	13018	14122	13.8412	13.3048	13.7608	13.6733	13.1203	13.6606	13.8002	14.0209	13.6682	13.7857	14.0094	13.3384
P18669;P15259;Q8N0Y7	P18669;P15259	4;3;1	4;3;1	4;3;1	Phosphoglycerate mutase 1;Phosphoglycerate mutase 2	PGAM1;PGAM2	sp|P18669|PGAM1_HUMAN Phosphoglycerate mutase 1 OS=Homo sapiens OX=9606 GN=PGAM1 PE=1 SV=2;sp|P15259|PGAM2_HUMAN Phosphoglycerate mutase 2 OS=Homo sapiens OX=9606 GN=PGAM2 PE=1 SV=3	4	4	4	28.804	254	254;253;254	0	5.4709	40235000	5				636	474;2729;2871;6985	True;True;True;True	484;2807;2960;7253;7254	916;917;5364;5663;5664;13871;13872;13873	984;985;5748;6069;6070;15083;15084;15085	984;5748;6070;15084	7713.4	17679	22596	9939.8	19787	28936	31627	6413.9	31234	44867	12.9132	14.1097	14.4638	13.279	14.2723	14.8206	14.9489	12.647	14.9308	15.4534	13.0814	14.1433
P27816;P27816-6;P27816-2;P27816-4;P27816-7	P27816;P27816-6;P27816-2;P27816-4	18;17;14;9;2	18;17;14;9;2	8;7;7;3;0	Microtubule-associated protein 4	MAP4	sp|P27816|MAP4_HUMAN Microtubule-associated protein 4 OS=Homo sapiens OX=9606 GN=MAP4 PE=1 SV=3;sp|P27816-6|MAP4_HUMAN Isoform 6 of Microtubule-associated protein 4 OS=Homo sapiens OX=9606 GN=MAP4;sp|P27816-2|MAP4_HUMAN Isoform 2 of Microtubule-associated	18	18	8	121	1152	1152;1135;979;872;99	0	36.755	104880000	21				716	127;1082;1090;1220;1266;1364;3354;4629;5035;6179;6240;6416;6560;6645;6649;6724;6894;6895	True;True;True;True;True;True;True;True;True;True;True;True;True;True;True;True;True;True	1108;1117;1248;1296;1398;3457;4762;5190;6408;6470;6652;6809;6899;6903;6979;7157;7158	2039;2048;2261;2355;2524;2525;6480;8901;8902;9686;12075;12173;12174;12488;12829;13005;13011;13130;13608;13609;13610	2169;2178;2398;2500;2682;2683;6946;9602;9603;10434;13042;13145;13146;13482;13850;14043;14049;14171;14770;14771;14772	2169;2178;2398;2500;2683;6946;9603;10434;13042;13146;13482;13850;14043;14049;14171;14770;14772	36432	34363	31127	31882	37596	36913	63858	43594	46569	69066	15.1529	15.0686	14.9259	14.9605	15.1983	15.1718	15.9626	15.4118	15.5071	16.0757	15.3212	15.1022
P04843	P04843	3	3	3	Dolichyl-diphosphooligosaccharide--protein glycosyltransferase subunit 1	RPN1	sp|P04843|RPN1_HUMAN Dolichyl-diphosphooligosaccharide--protein glycosyltransferase subunit 1 OS=Homo sapiens OX=9606 GN=RPN1 PE=1 SV=1	3	3	3	68.569	607	607	0	5.78	9456100	3				440	1257;2721;4388	True;True;True	1287;2798;4510	2344;5352;8426	2488;5733;9093	2488;5733;9093	5678.1	5221.5	4640.8	3882.5	3318.5	6580.8	4948.6	4248.9	5552.2	7145	12.4712	12.3502	12.1802	11.9228	11.6963	12.684	12.2728	12.0529	12.4388	12.8027	12.6395	12.3838
O95816;O95816-2	O95816;O95816-2	3;3	3;3	3;3	BAG family molecular chaperone regulator 2	BAG2	sp|O95816|BAG2_HUMAN BAG family molecular chaperone regulator 2 OS=Homo sapiens OX=9606 GN=BAG2 PE=1 SV=1;sp|O95816-2|BAG2_HUMAN Isoform 2 of BAG family molecular chaperone regulator 2 OS=Homo sapiens OX=9606 GN=BAG2	3	3	3	23.772	211	211;178	0	5.4003	11335000	4				382	2038;4518;6463	True;True;True	2089;4645;6704	3882;8655;12601;12602	4156;9334;13604;13605	4156;9334;13605	5118.4	5283.4	4389.9	5176.1	1806.4	3243.1	7245.1	6398	8790.4	8771.4	12.3215	12.3673	12.1	12.3376	10.8189	11.6632	12.8228	12.6434	13.1017	13.0986	12.4897	12.4009
P31944	P31944	7	7	7	Caspase-14;Caspase-14 subunit p17, mature form;Caspase-14 subunit p10, mature form;Caspase-14 subunit p20, intermediate form;Caspase-14 subunit p8, intermediate form	CASP14	sp|P31944|CASPE_HUMAN Caspase-14 OS=Homo sapiens OX=9606 GN=CASP14 PE=1 SV=2	7	7	7	27.679	242	242	0	38.598	1196600000	30				753	1131;1521;2082;3358;3983;5267;6500	True;True;True;True;True;True;True	1157;1560;2135;3461;4116;5443;6748	2110;2111;2112;2814;2815;2816;2817;2818;3987;3988;3989;3990;6486;6487;6488;6489;7764;7765;7766;7767;7768;10268;10269;10270;12722;12723	2243;2244;2245;2246;2987;2988;2989;2990;2991;2992;4274;4275;4276;4277;6952;6953;6954;6955;8373;8374;8375;8376;8377;11070;11071;11072;11073;11074;13743;13744	2243;2989;4277;6955;8374;11073;13743	276020	632560	309540	175160	213830	1926800	323940	130630	144090	103350	18.0744	19.2708	18.2398	17.4183	17.7061	20.8778	18.3054	16.9951	17.1366	16.6572	18.2427	19.3044
P15559;P15559-3;P15559-2	P15559;P15559-3;P15559-2	3;3;3	3;3;3	3;3;3	NAD(P)H dehydrogenase [quinone] 1	NQO1	sp|P15559|NQO1_HUMAN NAD(P)H dehydrogenase [quinone] 1 OS=Homo sapiens OX=9606 GN=NQO1 PE=1 SV=1;sp|P15559-3|NQO1_HUMAN Isoform 3 of NAD(P)H dehydrogenase [quinone] 1 OS=Homo sapiens OX=9606 GN=NQO1;sp|P15559-2|NQO1_HUMAN Isoform 2 of NAD(P)H dehydrogenase	3	3	3	30.867	274	274;236;240	0	4.7509	15632000	4				603	1295;1931;5669	True;True;True	1328;1980;5857	2420;3690;10990;10991	2573;3960;11852;11853	2573;3960;11853	1743	4113.4	3564.8	2210.6	3138.7	3558.6	5360.8	2159.7	5014.1	7442.9	10.7674	12.0061	11.7996	11.1102	11.616	11.7971	12.3882	11.0766	12.2918	12.8616	10.9356	12.0397
P18206;P18206-2;P18206-3	P18206;P18206-2	21;21;2	21;21;2	21;21;2	Vinculin	VCL	sp|P18206|VINC_HUMAN Vinculin OS=Homo sapiens OX=9606 GN=VCL PE=1 SV=4;sp|P18206-2|VINC_HUMAN Isoform 1 of Vinculin OS=Homo sapiens OX=9606 GN=VCL	21	21	21	123.8	1134	1134;1066;222	0	229.05	176760000	32				633	12;74;397;577;738;1130;1688;1911;2649;4188;4525;4899;5053;5278;5324;5582;5724;5736;6087;6215;6792	True;True;True;True;True;True;True;True;True;True;True;True;True;True;True;True;True;True;True;True;True	12;74;402;587;756;1156;1730;1960;2723;4306;4652;5044;5208;5454;5501;5766;5914;5926;6312;6444;7053	19;20;21;125;126;127;699;700;701;1102;1412;2108;2109;3120;3660;5195;5196;8045;8666;9414;9415;9711;10289;10366;10787;11114;11134;11896;11897;12133;13440	20;21;22;134;135;136;137;738;739;740;1180;1498;2241;2242;3304;3928;5564;5565;8669;9345;10150;10151;10460;11093;11175;11631;11987;12007;12849;12850;13103;14596	22;134;740;1180;1498;2241;3304;3928;5565;8669;9345;10151;10460;11093;11175;11631;11987;12007;12849;13103;14596	70856	126020	95612	78466	93411	178250	161170	54911	168120	179040	16.1126	16.9433	16.5449	16.2598	16.5113	17.4435	17.2982	15.7448	17.3591	17.4499	16.2809	16.9769
O75477;O94905;O94905-2;O94905-3	O75477;O94905	3;2;1;1	3;2;1;1	3;2;1;1	Erlin-1;Erlin-2	ERLIN1;ERLIN2	sp|O75477|ERLN1_HUMAN Erlin-1 OS=Homo sapiens OX=9606 GN=ERLIN1 PE=1 SV=2;sp|O94905|ERLN2_HUMAN Erlin-2 OS=Homo sapiens OX=9606 GN=ERLIN2 PE=1 SV=1	3	3	3	39.171	348	348;339;152;206	0	3.6669	4546200	3				330	1346;3116;6123	True;True;True	1380;3216;6348	2497;6114;11952	2653;6551;12908	2653;6551;12908	15528	21897	15931	13950	13304	22932	21003	17354	16696	21858	13.9226	14.4184	13.9595	13.768	13.6996	14.4851	14.3583	14.083	14.0272	14.4159	14.0908	14.452
P62491;Q15907;P62491-2;Q15907-2	P62491;Q15907;P62491-2;Q15907-2	4;4;4;4	4;4;4;4	4;4;4;4	Ras-related protein Rab-11A;Ras-related protein Rab-11B	RAB11A;RAB11B	sp|P62491|RB11A_HUMAN Ras-related protein Rab-11A OS=Homo sapiens OX=9606 GN=RAB11A PE=1 SV=3;sp|Q15907|RB11B_HUMAN Ras-related protein Rab-11B OS=Homo sapiens OX=9606 GN=RAB11B PE=1 SV=4;sp|P62491-2|RB11A_HUMAN Isoform 2 of Ras-related protein Rab-11A OS=	4	4	4	24.393	216	216;218;155;179	0	6.7623	34822000	8				1009	771;2780;4329;7204	True;True;True;True	788;2859;4446;7483	1465;1466;1467;5454;8267;14268;14269;14270	1554;1555;1556;5843;8900;15506;15507;15508	1555;5843;8900;15506	6134	11945	14318	4817	5969.6	35209	12352	4701.2	10997	15289	12.5826	13.5441	13.8055	12.2339	12.5434	15.1037	13.5925	12.1988	13.4248	13.9002	12.7509	13.5777
P51148;P51148-2	P51148;P51148-2	2;2	2;2	2;2	Ras-related protein Rab-5C	RAB5C	sp|P51148|RAB5C_HUMAN Ras-related protein Rab-5C OS=Homo sapiens OX=9606 GN=RAB5C PE=1 SV=2;sp|P51148-2|RAB5C_HUMAN Isoform 2 of Ras-related protein Rab-5C OS=Homo sapiens OX=9606 GN=RAB5C	2	2	2	23.482	216	216;249	0	9.4822	3020700	3				894	2643;4335	True;True	2717;4452	5188;5189;8275	5557;5558;8908	5557;8908	1568.6	1502.5	3295.1	746.13	3310.4	1677.3	2630.5	0	3359.3	1306.2	10.6153	10.5531	11.6861	9.54328	11.6928	10.7119	11.3611		11.7139	10.3512	10.7835	10.5867
P23528	P23528	9	9	8	Cofilin-1	CFL1	sp|P23528|COF1_HUMAN Cofilin-1 OS=Homo sapiens OX=9606 GN=CFL1 PE=1 SV=3	9	9	8	18.502	166	166	0	64.701	486780000	19				681	629;1572;2710;2711;3348;4392;6021;6022;7252	True;True;True;True;True;True;True;True;True	640;641;1612;2785;2786;3451;4514;6240;6241;7532	1208;1209;1210;1211;1212;2903;5323;5324;5325;6473;6474;8432;8433;11760;11761;11762;11763;11764;14341;14342;14343;14344;14345	1290;1291;1292;1293;1294;3083;5699;5700;5701;6939;6940;9099;9100;12709;12710;12711;12712;12713;15580;15581;15582;15583;15584;15585	1292;3083;5699;5700;6939;9099;12710;12712;15580	94897	245300	1259200	174160	143310	206070	244300	76298	267590	542560	16.5341	17.9042	20.2641	17.4101	17.1288	17.6528	17.8983	16.2194	18.0297	19.0494	16.7023	17.9378
Q9NRX4;Q9NRX4-2	Q9NRX4;Q9NRX4-2	2;2	2;2	2;2	14 kDa phosphohistidine phosphatase	PHPT1	sp|Q9NRX4|PHP14_HUMAN 14 kDa phosphohistidine phosphatase OS=Homo sapiens OX=9606 GN=PHPT1 PE=1 SV=1;sp|Q9NRX4-2|PHP14_HUMAN Isoform 2 of 14 kDa phosphohistidine phosphatase OS=Homo sapiens OX=9606 GN=PHPT1	2	2	2	13.832	125	125;124	0	3.0315	9129400	3				2166	3122;5592	True;True	3222;5777	6123;6124;10808	6561;6562;11654	6561;11654	4372.6	2783.9	5989.1	2964.4	5420.2	10921	7061.8	2001	8512	9496.4	12.0943	11.4429	12.5481	11.5335	12.4041	13.4148	12.7858	10.9665	13.0553	13.2132	12.2625	11.4765
Q9NZT1	Q9NZT1	10	10	10	Calmodulin-like protein 5	CALML5	sp|Q9NZT1|CALL5_HUMAN Calmodulin-like protein 5 OS=Homo sapiens OX=9606 GN=CALML5 PE=1 SV=2	10	10	10	15.892	146	146	0	80.047	805220000	18				2229	249;250;260;277;278;298;469;1316;4455;7043	True;True;True;True;True;True;True;True;True;True	252;253;263;264;281;282;302;479;1349;4578;7314	455;456;457;473;474;475;476;477;478;479;504;505;506;507;508;509;544;545;910;2449;2450;8533;8534;13985;13986	485;486;487;503;504;505;506;507;508;509;510;511;536;537;538;539;540;541;577;578;977;2604;2605;9205;9206;15209;15210	485;487;510;536;541;577;977;2605;9205;15210	202750	340330	257850	162450	276160	2581200	304220	19179	198510	73173	17.6293	18.3766	17.9762	17.3096	18.0751	21.2996	18.2148	14.2272	17.5989	16.159	17.7976	18.4102
P60900;P60900-2;P60900-3	P60900;P60900-2;P60900-3	2;2;1	2;2;1	2;2;1	Proteasome subunit alpha type-6	PSMA6	sp|P60900|PSA6_HUMAN Proteasome subunit alpha type-6 OS=Homo sapiens OX=9606 GN=PSMA6 PE=1 SV=1;sp|P60900-2|PSA6_HUMAN Isoform 2 of Proteasome subunit alpha type-6 OS=Homo sapiens OX=9606 GN=PSMA6;sp|P60900-3|PSA6_HUMAN Isoform 3 of Proteasome subunit alph	2	2	2	27.399	246	246;227;167	0	22.875	20567000	3				972	369;5166	True;True	373;5334	657;10051;10052	696;10833;10834	696;10834	4803.3	11955	5877.3	4463.2	4847.3	18198	6252.8	2906.8	6204.9	5557.3	12.2298	13.5453	12.5209	12.1239	12.243	14.1515	12.6103	11.5052	12.5992	12.4402	12.3981	13.5789
Q9BUJ2;Q9BUJ2-4;Q9BUJ2-2;Q9BUJ2-3	Q9BUJ2;Q9BUJ2-4;Q9BUJ2-2;Q9BUJ2-3	2;2;2;1	2;2;2;1	2;2;2;1	Heterogeneous nuclear ribonucleoprotein U-like protein 1	HNRNPUL1	sp|Q9BUJ2|HNRL1_HUMAN Heterogeneous nuclear ribonucleoprotein U-like protein 1 OS=Homo sapiens OX=9606 GN=HNRNPUL1 PE=1 SV=2;sp|Q9BUJ2-4|HNRL1_HUMAN Isoform 4 of Heterogeneous nuclear ribonucleoprotein U-like protein 1 OS=Homo sapiens OX=9606 GN=HNRNPUL1;s	2	2	2	95.737	856	856;756;804;752	0	2.9187	6347600	2				2018	3061;7378	True;True	3158;7668	6007;14582	6438;15840	6438;15840	4990.1	6043.5	4041.6	4147.8	3416.4	3984.1	6654.7	8752.4	7635.2	7999.6	12.2849	12.5612	11.9807	12.0181	11.7383	11.96	12.7002	13.0955	12.8985	12.9657	12.4531	12.5948
P29692;P29692-2;P29692-3;P29692-4	P29692;P29692-2;P29692-3;P29692-4	4;3;3;2	4;3;3;2	4;3;3;2	Elongation factor 1-delta	EEF1D	sp|P29692|EF1D_HUMAN Elongation factor 1-delta OS=Homo sapiens OX=9606 GN=EEF1D PE=1 SV=5;sp|P29692-2|EF1D_HUMAN Isoform 2 of Elongation factor 1-delta OS=Homo sapiens OX=9606 GN=EEF1D;sp|P29692-3|EF1D_HUMAN Isoform 3 of Elongation factor 1-delta OS=Homo s	4	4	4	31.121	281	281;647;257;262	0	323.31	27916000	8				735	681;705;2904;5701	True;True;True;True	696;721;2994;5890	1309;1310;1358;5722;5723;11068;11069	1391;1392;1444;6134;6135;11938;11939;11940	1392;1444;6134;11940	18568	19272	16928	17504	14088	18332	29252	20418	23502	37896	14.1805	14.2342	14.0471	14.0954	13.7822	14.1621	14.8362	14.3176	14.5205	15.2098	14.3488	14.2678
P46776	P46776	2	2	2	60S ribosomal protein L27a	RPL27A	sp|P46776|RL27A_HUMAN 60S ribosomal protein L27a OS=Homo sapiens OX=9606 GN=RPL27A PE=1 SV=2	2	2	2	16.561	148	148	0	299.39	51934000	5				841	4535;6316	True;True	4662;6551	8685;8686;12314;12315	9365;9366;9367;13296;13297	9365;13296	19933	12995	15889	18255	11110	13098	18807	23549	14787	20066	14.2829	13.6657	13.9557	14.156	13.4396	13.6771	14.199	14.5234	13.852	14.2925	14.4511	13.6993
Q00325;Q00325-2	Q00325;Q00325-2	3;3	3;3	3;3	Phosphate carrier protein, mitochondrial	SLC25A3	sp|Q00325|MPCP_HUMAN Phosphate carrier protein, mitochondrial OS=Homo sapiens OX=9606 GN=SLC25A3 PE=1 SV=2;sp|Q00325-2|MPCP_HUMAN Isoform B of Phosphate carrier protein, mitochondrial OS=Homo sapiens OX=9606 GN=SLC25A3	3	3	3	40.094	362	362;361	0	100.33	51387000	5				1076	2589;3101;4207	True;True;True	2663;3200;4324	5079;5080;6086;6087;8080	5445;5446;6518;6519;8709	5446;6518;8709	21708	17957	14230	18242	13771	26674	21183	24722	21648	27860	14.4059	14.1323	13.7966	14.155	13.7493	14.7031	14.3706	14.5935	14.4019	14.7659	14.5742	14.1659
Q9Y696	Q9Y696	3	3	2	Chloride intracellular channel protein 4	CLIC4	sp|Q9Y696|CLIC4_HUMAN Chloride intracellular channel protein 4 OS=Homo sapiens OX=9606 GN=CLIC4 PE=1 SV=4	3	3	2	28.772	253	253	0.005988	1.7844	28896000	3				2414	2793;3988;4578	True;True;True	2874;4706	5492;8750;8751	5882;9433;9434	5882;9434	14162	12946	11594	13008	13344	10160	22886	20782	22651	28622	13.7897	13.6602	13.5011	13.6671	13.7039	13.3106	14.4822	14.343	14.4673	14.8048	13.958	13.6938
Q92817;A8MZ36	Q92817	8;1	8;1	8;1	Envoplakin	EVPL	sp|Q92817|EVPL_HUMAN Envoplakin OS=Homo sapiens OX=9606 GN=EVPL PE=1 SV=3	8	8	8	231.6	2033	2033;301	0	102.37	31068000	9				1845	1323;2246;3123;3704;3837;5092;6901;7132	True;True;True;True;True;True;True;True	1356;2309;3223;3825;3962;5248;7165;7407	2463;4320;6125;7158;7159;7366;9766;13628;14146	2618;4628;6563;7688;7689;7905;10518;14792;15375	2618;4628;6563;7688;7905;10518;14792;15375	22808	43893	36538	15815	15762	316670	24165	10093	13308	2625.5	14.4773	15.4217	15.1571	13.949	13.9442	18.2726	14.5606	13.3011	13.7	11.3584	14.6455	15.4553
P56537	P56537	2	2	2	Eukaryotic translation initiation factor 6	EIF6	sp|P56537|IF6_HUMAN Eukaryotic translation initiation factor 6 OS=Homo sapiens OX=9606 GN=EIF6 PE=1 SV=1	2	2	2	26.599	245	245	0	4.438	23551000	3				953	2736;4565	True;True	2814;4693	5380;8731;8732	5768;9414;9415	5768;9415	14465	11324	10933	13086	11364	29541	15598	9810.9	12797	9807.3	13.8203	13.4671	13.4164	13.6757	13.4722	14.8504	13.9291	13.2602	13.6435	13.2596	13.9885	13.5007
Q92598;Q92598-2;Q92598-3;Q92598-4	Q92598;Q92598-2;Q92598-3;Q92598-4	5;5;5;4	5;5;5;4	4;4;4;3	Heat shock protein 105 kDa	HSPH1	sp|Q92598|HS105_HUMAN Heat shock protein 105 kDa OS=Homo sapiens OX=9606 GN=HSPH1 PE=1 SV=1;sp|Q92598-2|HS105_HUMAN Isoform Beta of Heat shock protein 105 kDa OS=Homo sapiens OX=9606 GN=HSPH1;sp|Q92598-3|HS105_HUMAN Isoform 3 of Heat shock protein 105 kDa	5	5	4	96.864	858	858;814;817;860	0	30.424	14960000	6				1832	286;1007;1052;5708;6812	True;True;True;True;True	290;1032;1077;5897;7073	526;1890;1891;1988;11084;13475	559;2005;2006;2117;11957;14635	559;2006;2117;11957;14635	22316	21724	16927	18275	16951	19977	43307	26715	27052	28486	14.4458	14.407	14.047	14.1576	14.0491	14.2861	15.4023	14.7054	14.7234	14.798	14.6141	14.4406
P37837	P37837	5	5	4	Transaldolase	TALDO1	sp|P37837|TALDO_HUMAN Transaldolase OS=Homo sapiens OX=9606 GN=TALDO1 PE=1 SV=2	5	5	4	37.54	337	337	0	5.776	70814000	6				800	63;3554;4236;6145;7137	True;True;True;True;True	63;3665;6371;7412	102;103;6847;11996;14151;14152	107;108;7349;12952;15380;15381	107;7349;12952;15381	22013	50168	31069	18409	26720	138540	52023	13276	41444	50909	14.4261	15.6145	14.9232	14.1681	14.7056	17.0799	15.6669	13.6965	15.3389	15.6356	14.5943	15.6481
P26640	P26640	2	2	2	Valine--tRNA ligase	VARS	sp|P26640|SYVC_HUMAN Valine--tRNA ligase OS=Homo sapiens OX=9606 GN=VARS1 PE=1 SV=4	2	2	2	140.47	1264	1264	0	20.133	4726100	2				707	5940;6066	True;True	6148;6286	11614;11839	12552;12791	12552;12791	1554.4	2358.8	1665.8	1909.8	3912.4	3787	2978.7	1322.9	2002.3	2788.3	10.6021	11.2038	10.702	10.8992	11.9338	11.8868	11.5405	10.3695	10.9674	11.4452	10.7704	11.2374
Q16881-3;Q16881;Q16881-4;Q16881-7;Q16881-5;Q16881-2;Q16881-6	Q16881-3;Q16881;Q16881-4;Q16881-7;Q16881-5;Q16881-2;Q16881-6	2;1;1;1;1;1;1	2;1;1;1;1;1;1	2;1;1;1;1;1;1	Thioredoxin reductase 1, cytoplasmic	TXNRD1	sp|Q16881-3|TRXR1_HUMAN Isoform 3 of Thioredoxin reductase 1, cytoplasmic OS=Homo sapiens OX=9606 GN=TXNRD1;sp|Q16881|TRXR1_HUMAN Thioredoxin reductase 1, cytoplasmic OS=Homo sapiens OX=9606 GN=TXNRD1 PE=1 SV=3;sp|Q16881-4|TRXR1_HUMAN Isoform 4 of Thioredo	2	2	2	65.567	598	598;649;551;461;499;543;614	0	3.4521	6056300	2				1345	2972;4203	True;True	3064;4321	5856;5857;8077	6276;6277;8706	6277;8706	1468.7	1544.9	2978.4	3357	4626.7	3478.8	7628.9	1629.5	4166.8	7349.6	10.5203	10.5933	11.5403	11.713	12.1758	11.7644	12.8973	10.6702	12.0247	12.8435	10.6886	10.6269
O60701;O60701-3;O60701-2	O60701;O60701-3;O60701-2	2;2;2	2;2;2	2;2;2	UDP-glucose 6-dehydrogenase	UGDH	sp|O60701|UGDH_HUMAN UDP-glucose 6-dehydrogenase OS=Homo sapiens OX=9606 GN=UGDH PE=1 SV=1;sp|O60701-3|UGDH_HUMAN Isoform 3 of UDP-glucose 6-dehydrogenase OS=Homo sapiens OX=9606 GN=UGDH;sp|O60701-2|UGDH_HUMAN Isoform 2 of UDP-glucose 6-dehydrogenase OS=Ho	2	2	2	55.023	494	494;397;427	0	18.489	2545200	2				290	1761;6988	True;True	1808;7257	3356;13876	3602;15088	3602;15088	2384.9	2074.4	1457.6	2144.7	0	2829.5	3418.9	1936.9	2416.7	3133	11.2197	11.0185	10.5094	11.0666		11.4663	11.7393	10.9195	11.2388	11.6133	11.388	11.0521
Q15393;Q15393-3	Q15393;Q15393-3	2;1	2;1	2;1	Splicing factor 3B subunit 3	SF3B3	sp|Q15393|SF3B3_HUMAN Splicing factor 3B subunit 3 OS=Homo sapiens OX=9606 GN=SF3B3 PE=1 SV=4;sp|Q15393-3|SF3B3_HUMAN Isoform 3 of Splicing factor 3B subunit 3 OS=Homo sapiens OX=9606 GN=SF3B3	2	2	2	135.58	1217	1217;399	0	7.5671	3532300	3				1294	4342;6539	True;True	4459;6788	8283;8284;12796	8916;8917;13817	8917;13817	1265.5	1029.7	746.16	0	2478.5	1283.3	2183.5	1270.9	2602.5	1766.5	10.3055	10.008	9.54334		11.2753	10.3256	11.0924	10.3116	11.3457	10.7867	10.4738	10.0416
P46783;Q9NQ39	P46783;Q9NQ39	4;3	4;3	4;3	40S ribosomal protein S10;Putative 40S ribosomal protein S10-like	RPS10;RPS10P5	sp|P46783|RS10_HUMAN 40S ribosomal protein S10 OS=Homo sapiens OX=9606 GN=RPS10 PE=1 SV=1;sp|Q9NQ39|RS10L_HUMAN Putative 40S ribosomal protein S10-like OS=Homo sapiens OX=9606 GN=RPS10P5 PE=5 SV=1	4	4	4	18.898	165	165;176	0	18.25	200390000	7				847	161;2412;2792;3214	True;True;True;True	163;2479;2873;3316	293;294;4716;5489;5490;5491;6257	310;311;5058;5879;5880;5881;6700	311;5058;5881;6700	103520	98333	66395	74029	73876	114990	113110	111210	118500	122500	16.6595	16.5854	16.0188	16.1758	16.1728	16.8111	16.7874	16.7629	16.8545	16.9024	16.8278	16.619
Q13490;Q13490-2	Q13490;Q13490-2	2;2	2;2	2;2	Baculoviral IAP repeat-containing protein 2	BIRC2	sp|Q13490|BIRC2_HUMAN Baculoviral IAP repeat-containing protein 2 OS=Homo sapiens OX=9606 GN=BIRC2 PE=1 SV=2;sp|Q13490-2|BIRC2_HUMAN Isoform 2 of Baculoviral IAP repeat-containing protein 2 OS=Homo sapiens OX=9606 GN=BIRC2	2	2	2	69.899	618	618;569	0	15.929	10838000	4				1206	749;1560	True;True	766;1599	1427;1428;2877;2878	1513;1514;3053;3054	1513;3054	14242	11159	7096.5	9312.1	7462.5	10699	14660	19971	12311	15848	13.7979	13.4459	12.7929	13.1849	12.8654	13.3852	13.8396	14.2856	13.5877	13.952	13.9661	13.4795
P16949;P16949-2	P16949;P16949-2	6;6	6;6	4;4	Stathmin	STMN1	sp|P16949|STMN1_HUMAN Stathmin OS=Homo sapiens OX=9606 GN=STMN1 PE=1 SV=3;sp|P16949-2|STMN1_HUMAN Isoform 2 of Stathmin OS=Homo sapiens OX=9606 GN=STMN1	6	6	4	17.302	149	149;174	0	8.0095	148360000	10				614	657;1071;1542;1846;4002;5638	True;True;True;True;True;True	672;1096;1581;1893;5827	1269;1270;1271;2016;2017;2850;3526;10940;10941;10942	1351;1352;1353;2145;2146;3025;3783;11802;11803;11804	1353;2146;3025;3783;11802	18683	52509	70108	26503	42331	21403	74004	12938	52493	85143	14.1894	15.6803	16.0973	14.6939	15.3694	14.3855	16.1753	13.6593	15.6798	16.3776	14.3577	15.7139
P37802;P37802-2;Q9UI15	P37802;P37802-2	6;5;1	6;5;1	5;5;1	Transgelin-2	TAGLN2	sp|P37802|TAGL2_HUMAN Transgelin-2 OS=Homo sapiens OX=9606 GN=TAGLN2 PE=1 SV=3;sp|P37802-2|TAGL2_HUMAN Isoform 2 of Transgelin-2 OS=Homo sapiens OX=9606 GN=TAGLN2	6	6	5	22.391	199	199;220;199	0	21.855	88848000	9				799	497;1244;2182;3080;4350;4996	True;True;True;True;True;True	1273;2244;3179;4467;5147	2299;2300;2301;4224;4225;6034;8304;8305;9632	2436;2437;2438;4530;4531;6465;8937;8938;10380	2438;4531;6465;8937;10380	1176.6	2950.2	2936.3	2133.1	2999.6	3166.4	5388.4	1105.8	4774.3	8305.9	10.2004	11.5266	11.5198	11.0587	11.5506	11.6286	12.3956	10.1109	12.2211	13.0199	10.3687	11.5602
P62314	P62314	3	3	3	Small nuclear ribonucleoprotein Sm D1	SNRPD1	sp|P62314|SMD1_HUMAN Small nuclear ribonucleoprotein Sm D1 OS=Homo sapiens OX=9606 GN=SNRPD1 PE=1 SV=1	3	3	3	13.281	119	119	0	76.768	40879000	5				1007	1737;3838;4546	True;True;True	1784;3963;4674	3309;7367;8705;8706	3552;7906;9387;9388;9389	3552;7906;9388	36870	32691	27003	32270	27091	39913	38656	62382	52881	39215	15.1702	14.9966	14.7208	14.9779	14.7255	15.2846	15.2384	15.9288	15.6905	15.2591	15.3384	15.0302
Q6E0U4-2;Q6E0U4-5;Q6E0U4-6;Q6E0U4-16	Q6E0U4-2;Q6E0U4-5;Q6E0U4-6;Q6E0U4-16	3;3;3;3	3;3;3;3	1;1;1;1	Dermokine	DMKN	sp|Q6E0U4-2|DMKN_HUMAN Isoform 2 of Dermokine OS=Homo sapiens OX=9606 GN=DMKN;sp|Q6E0U4-5|DMKN_HUMAN Isoform 5 of Dermokine OS=Homo sapiens OX=9606 GN=DMKN;sp|Q6E0U4-6|DMKN_HUMAN Isoform 6 of Dermokine OS=Homo sapiens OX=9606 GN=DMKN;sp|Q6E0U4-16|DMKN_HUMA	3	3	1	46.971	466	466;398;436;465	0	4.0304	68314000	3				1485	1330;1375;2562	True;True;True	1364;1409;2633	2475;2542;4999	2630;2700;5356	2630;2700;5356	91830	96140	76059	97188	73917	434430	107440	27869	73973	55981	16.4867	16.5528	16.2148	16.5685	16.1736	18.7288	16.7132	14.7664	16.1747	15.7726	16.6549	16.5864
P17900	P17900	2	2	2	Ganglioside GM2 activator;Ganglioside GM2 activator isoform short	GM2A	sp|P17900|SAP3_HUMAN Ganglioside GM2 activator OS=Homo sapiens OX=9606 GN=GM2A PE=1 SV=4	2	2	2	20.838	193	193	0	16.373	25532000	3				628	1531;2947	True;True	1570;3038	2837;5815;5816	3012;6232;6233	3012;6232	14627	27465	13211	5783.8	11669	93778	12324	5805.6	8884.3	4535	13.8363	14.7453	13.6895	12.4978	13.5104	16.517	13.5892	12.5032	13.117	12.1469	14.0046	14.7789
Q12933;Q12933-4;Q12933-3;Q12933-2	Q12933;Q12933-4;Q12933-3;Q12933-2	2;2;2;2	2;2;2;2	2;2;2;2	TNF receptor-associated factor 2	TRAF2	sp|Q12933|TRAF2_HUMAN TNF receptor-associated factor 2 OS=Homo sapiens OX=9606 GN=TRAF2 PE=1 SV=2;sp|Q12933-4|TRAF2_HUMAN Isoform 4 of TNF receptor-associated factor 2 OS=Homo sapiens OX=9606 GN=TRAF2;sp|Q12933-3|TRAF2_HUMAN Isoform 3 of TNF receptor-assoc	2	2	2	55.859	501	501;476;490;553	0.0020725	2.3507	1526500	1				1162	381;7165	True;True	385;7441	671;14197	710;15429	710;15429	6334.2	3098.7	1939	3033	2943.5	3229.2	5579.7	7651	4647.4	5133.5	12.6289	11.5974	10.9211	11.5665	11.5233	11.657	12.446	12.9014	12.1822	12.3257	12.7972	11.631
Q9Y6M1;Q9Y6M1-1;Q9Y6M1-5;Q9Y6M1-6;Q9Y6M1-3;Q9Y6M1-4	Q9Y6M1;Q9Y6M1-1;Q9Y6M1-5;Q9Y6M1-6;Q9Y6M1-3;Q9Y6M1-4	2;2;1;1;1;1	2;2;1;1;1;1	2;2;1;1;1;1	Insulin-like growth factor 2 mRNA-binding protein 2	IGF2BP2	sp|Q9Y6M1|IF2B2_HUMAN Insulin-like growth factor 2 mRNA-binding protein 2 OS=Homo sapiens OX=9606 GN=IGF2BP2 PE=1 SV=2;sp|Q9Y6M1-1|IF2B2_HUMAN Isoform 2 of Insulin-like growth factor 2 mRNA-binding protein 2 OS=Homo sapiens OX=9606 GN=IGF2BP2;sp|Q9Y6M1-5|I	2	2	2	66.121	599	599;556;493;531;536;542	0	4.1113	8033500	3				2419	358;2895	True;True	362;2984	637;5703;5704	672;6110;6111	672;6110	2474	3998.4	1299.4	2162	1999.5	2705.1	3029.3	3193	4738.4	3493.1	11.2726	11.9652	10.3436	11.0782	10.9654	11.4015	11.5648	11.6407	12.2102	11.7703	11.4409	11.9988
Q92522	Q92522	4	4	4	Histone H1x	H1FX	sp|Q92522|H1X_HUMAN Histone H1.10 OS=Homo sapiens OX=9606 GN=H1-10 PE=1 SV=1	4	4	4	22.487	213	213	0	8.8747	15333000	5				1827	57;464;2177;6099	True;True;True;True	57;474;2239;6324	95;900;901;4219;11915	99;965;966;4525;12869	99;965;4525;12869	5187.4	5058.6	1426.2	4068	4870.2	2571.5	7498.2	3817.9	3396.7	4252.3	12.3408	12.3045	10.478	11.9901	12.2498	11.3284	12.8723	11.8986	11.7299	12.054	12.5091	12.3381
Q9NR12;Q9NR12-2;Q9NR12-6;Q9NR12-3;Q9NR12-5;Q9NR12-4	Q9NR12;Q9NR12-2;Q9NR12-6;Q9NR12-3;Q9NR12-5;Q9NR12-4	6;5;3;3;3;3	6;5;3;3;3;3	6;5;3;3;3;3	PDZ and LIM domain protein 7	PDLIM7	sp|Q9NR12|PDLI7_HUMAN PDZ and LIM domain protein 7 OS=Homo sapiens OX=9606 GN=PDLIM7 PE=1 SV=1;sp|Q9NR12-2|PDLI7_HUMAN Isoform 2 of PDZ and LIM domain protein 7 OS=Homo sapiens OX=9606 GN=PDLIM7;sp|Q9NR12-6|PDLI7_HUMAN Isoform 6 of PDZ and LIM domain prote	6	6	6	49.844	457	457;423;222;153;191;287	0	15.989	52013000	9				2158	264;568;607;932;2831;6971	True;True;True;True;True;True	268;577;619;957;2916;7238	484;1079;1168;1169;1170;1761;1762;5578;13848	516;1153;1248;1249;1250;1866;1867;5976;15059	516;1153;1248;1866;5976;15059	37583	30823	21698	28706	17313	31532	36301	56611	35010	41075	15.1978	14.9117	14.4053	14.8091	14.0796	14.9445	15.1477	15.7888	15.0955	15.326	15.3661	14.9453
P62857	P62857	2	2	2	40S ribosomal protein S28	RPS28	sp|P62857|RS28_HUMAN 40S ribosomal protein S28 OS=Homo sapiens OX=9606 GN=RPS28 PE=1 SV=1	2	2	2	7.8409	69	69	0	3.8534	7559400	3				1021	1497;6334	True;True	1535;6570	2765;2766;12340	2936;2937;13322	2937;13322	3757.2	3181.2	1675.3	1469.8	2809.2	2159.7	5598.4	3543	3767.1	4461.4	11.8754	11.6354	10.7102	10.5214	11.4559	11.0766	12.4508	11.7908	11.8792	12.1233	12.0437	11.669
O43293;O43293-2	O43293;O43293-2	2;1	2;1	2;1	Death-associated protein kinase 3	DAPK3	sp|O43293|DAPK3_HUMAN Death-associated protein kinase 3 OS=Homo sapiens OX=9606 GN=DAPK3 PE=1 SV=1;sp|O43293-2|DAPK3_HUMAN Isoform 2 of Death-associated protein kinase 3 OS=Homo sapiens OX=9606 GN=DAPK3	2	2	2	52.535	454	454;322	0	3.4412	3379700	3				241	1823;4737	True;True	1869;4870	3483;3484;9038	3737;3738;9741	3737;9741	13825	11511	6842.8	11195	8600.3	8278.9	11812	16169	11708	11700	13.755	13.4907	12.7404	13.4506	13.0702	13.0152	13.528	13.9809	13.5152	13.5142	13.9233	13.5243
P01040	P01040	4	4	4	Cystatin-A;Cystatin-A, N-terminally processed	CSTA	sp|P01040|CYTA_HUMAN Cystatin-A OS=Homo sapiens OX=9606 GN=CSTA PE=1 SV=1	4	4	4	11.006	98	98	0	12.634	118090000	14				403	4112;4644;5747;6566	True;True;True;True	4235;4777;5939;6815	7943;7944;7945;7946;8922;8923;8924;11196;11197;11198;12835;12836;12837;12838	8564;8565;8566;8567;9624;9625;9626;12074;12075;12076;13856;13857;13858;13859	8565;9624;12075;13858	94585	140930	68480	59965	63774	386590	102960	56494	53088	33206	16.5293	17.1046	16.0634	15.8718	15.9607	18.5604	16.6517	15.7858	15.6961	15.0192	16.6976	17.1382
Q9NVI7;Q9NVI7-3;Q9NVI7-2;Q5T9A4;Q5T9A4-3;Q5T9A4-2;Q5T2N8	Q9NVI7;Q9NVI7-3;Q9NVI7-2;Q5T9A4;Q5T9A4-3	7;7;7;5;5;3;1	7;7;7;5;5;3;1	7;7;7;5;5;3;1	ATPase family AAA domain-containing protein 3A;ATPase family AAA domain-containing protein 3B	ATAD3A;ATAD3B	sp|Q9NVI7|ATD3A_HUMAN ATPase family AAA domain-containing protein 3A OS=Homo sapiens OX=9606 GN=ATAD3A PE=1 SV=2;sp|Q9NVI7-3|ATD3A_HUMAN Isoform 3 of ATPase family AAA domain-containing protein 3A OS=Homo sapiens OX=9606 GN=ATAD3A;sp|Q9NVI7-2|ATD3A_HUMAN I	7	7	7	71.368	634	634;507;586;648;602;166;411	0	97.28	69390000	10				2183	1535;4289;5083;5184;6182;6468;7066	True;True;True;True;True;True;True	1574;4406;5238;5354;6411;6709;7340	2843;8199;9750;9751;10108;12078;12610;12611;14044;14045	3018;8832;10501;10502;10894;13046;13614;13615;15271;15272	3018;8832;10502;10894;13046;13614;15272	61927	43924	35547	45394	33441	44790	49858	60340	43718	60931	15.9183	15.4227	15.1174	15.4702	15.0293	15.4509	15.6055	15.8808	15.4159	15.8949	16.0865	15.4563
P29508;P29508-2	P29508;P29508-2	12;11	12;11	5;5	Serpin B3	SERPINB3	sp|P29508|SPB3_HUMAN Serpin B3 OS=Homo sapiens OX=9606 GN=SERPINB3 PE=1 SV=2;sp|P29508-2|SPB3_HUMAN Isoform 2 of Serpin B3 OS=Homo sapiens OX=9606 GN=SERPINB3	12	12	5	44.564	390	390;338	0	250.6	420560000	22				733	82;1113;2136;3672;4168;5620;6043;6481;6503;6821;6973;6984	True;True;True;True;True;True;True;True;True;True;True;True	82;1140;2195;3789;4287;4288;5807;6263;6722;6723;6751;7082;7240;7252	138;139;140;2080;2081;2082;2083;4138;4139;7063;8015;8016;8017;8018;8019;8020;8021;10905;10906;11799;11800;12628;12629;12630;12631;12632;12633;12730;12731;13496;13497;13498;13850;13869;13870	149;150;151;2211;2212;2213;2214;4442;4443;7585;8638;8639;8640;8641;8642;8643;8644;11760;11761;12749;12750;13633;13634;13635;13636;13637;13638;13751;13752;14656;14657;14658;15061;15081;15082	150;2213;4442;7585;8639;11761;12749;13638;13752;14657;15061;15081	135180	249020	124980	94115	121830	1302800	157850	41487	81221	46476	17.0445	17.9259	16.9313	16.5221	16.8945	20.3132	17.2682	15.3404	16.3096	15.5042	17.2128	17.9595
P06733;P13929;P09104;P13929-3;P09104-2;P13929-2	P06733	12;1;1;1;1;1	12;1;1;1;1;1	7;1;1;1;1;1	Alpha-enolase	ENO1	sp|P06733|ENOA_HUMAN Alpha-enolase OS=Homo sapiens OX=9606 GN=ENO1 PE=1 SV=2	12	12	7	47.168	434	434;434;434;391;391;406	0	79.541	1242600000	34				465	85;750;879;2468;2939;2964;3287;3682;3713;5827;6363;7341	True;True;True;True;True;True;True;True;True;True;True;True	85;767;901;2537;3029;3056;3390;3799;3834;6027;6599;7631	144;145;146;1429;1430;1659;1660;1661;1662;4810;4811;4812;4813;5778;5779;5780;5781;5845;6385;6386;7078;7079;7080;7170;7171;11369;12377;12378;12379;14525;14526;14527	155;156;157;158;1515;1516;1757;1758;1759;1760;5157;5158;5159;5160;6193;6194;6195;6196;6262;6846;6847;7600;7601;7602;7701;7702;12268;13361;13362;13363;15779;15780;15781;15782	156;1516;1758;5158;6194;6262;6846;7602;7701;12268;13362;15782	156950	296810	434930	192030	305310	437190	556730	124580	535090	686760	17.2599	18.1792	18.7304	17.551	18.2199	18.7379	19.0866	16.9267	19.0294	19.3894	17.4282	18.2128
P40222	P40222	2	2	2	Alpha-taxilin	TXLNA	sp|P40222|TXLNA_HUMAN Alpha-taxilin OS=Homo sapiens OX=9606 GN=TXLNA PE=1 SV=3	2	2	2	61.89	546	546	0	2.4399	3459800	2				813	5338;7068	True;True	5516;7342	10388;14047	11197;15274	11197;15274	1142.7	2850.1	5874.4	3532.1	3195.2	3384.1	4028.6	3741.9	7434.9	5559.4	10.1582	11.4768	12.5202	11.7863	11.6417	11.7246	11.9761	11.8696	12.8601	12.4407	10.3265	11.5104
Q9UNZ5	Q9UNZ5	2	2	2	Leydig cell tumor 10 kDa protein homolog	C19orf53	sp|Q9UNZ5|L10K_HUMAN Leydig cell tumor 10 kDa protein homolog OS=Homo sapiens OX=9606 GN=C19orf53 PE=1 SV=1	2	2	2	10.576	99	99	0	2.7451	8064900	2				2330	2137;6161	True;True	2196;6387	4140;12020	4444;12976	4444;12976	15637	8820.6	8667.5	8984.1	8814.3	10691	12368	10988	13607	12534	13.9327	13.1067	13.0814	13.1332	13.1056	13.3841	13.5943	13.4236	13.7321	13.6136	14.1009	13.1403
P15924;P15924-3;P15924-2	P15924;P15924-3;P15924-2	95;63;53	95;63;53	95;63;53	Desmoplakin	DSP	sp|P15924|DESP_HUMAN Desmoplakin OS=Homo sapiens OX=9606 GN=DSP PE=1 SV=3;sp|P15924-3|DESP_HUMAN Isoform DSPIa of Desmoplakin OS=Homo sapiens OX=9606 GN=DSP;sp|P15924-2|DESP_HUMAN Isoform DPII of Desmoplakin OS=Homo sapiens OX=9606 GN=DSP	95	95	95	331.77	2871	2871;2428;2272	0	323.31	4112300000	193				607	181;187;215;233;353;377;391;502;555;573;694;784;1048;1247;1548;1888;1952;2041;2159;2379;2396;2426;2430;2442;2950;3099;3125;3151;3172;3196;3326;3410;3411;3467;3517;3606;3627;3658;3693;3750;3795;3858;3859;3905;3914;3915;4288;4353;4384;4419;4436;4437;4447;4507;4522;4575;4576;4577;4601;4735;4784;4817;4879;4920;4963;4973;5058;5129;5131;5218;5221;5253;5321;5373;5400;5522;5744;5762;5887;6060;6098;6335;6…	True;True;True;True;True;True;True;True;True;True;True;True;True;True;True;True;True;True;True;True;True;True;True;True;True;True;True;True;True;True;True;True;True;True;True;True;True;True;True;True;True;True;True;True;True;True;True;True;True;True;True;True;True;True;True;True;True;True;True;True;True;True;True;True;True;True;True;True;True;True;True;True;True;True;True;True;True;True;True;True…	183;189;218;236;357;381;395;511;564;582;710;801;1073;1276;1587;1935;2001;2092;2220;2445;2446;2463;2493;2497;2510;3041;3198;3225;3251;3273;3298;3429;3515;3516;3572;3625;3720;3741;3775;3813;3872;3918;3983;3984;4036;4045;4046;4405;4470;4506;4541;4559;4560;4570;4634;4649;4703;4704;4705;4731;4868;4921;4955;5023;5068;5113;5123;5213;5285;5288;5394;5397;5429;5498;5552;5580;5703;5934;5954;6091;6092;6280;6…	327;328;329;330;340;341;342;402;403;404;405;406;431;632;666;667;683;960;961;962;963;1054;1055;1056;1093;1339;1340;1488;1981;1982;2304;2305;2306;2307;2308;2309;2857;2858;2859;2860;3596;3597;3598;3599;3600;3601;3602;3603;3721;3722;3723;3724;3725;3726;3727;3885;3886;4175;4176;4177;4663;4664;4665;4666;4667;4692;4746;4750;4770;4771;4772;5820;5821;5822;6082;6083;6132;6133;6169;6201;6234;6444;6445;6446;…	347;348;349;350;360;361;362;427;428;429;430;431;458;667;705;706;722;1030;1031;1032;1033;1126;1127;1128;1169;1170;1421;1422;1577;2109;2110;2441;2442;2443;2444;2445;2446;3032;3033;3034;3035;3857;3858;3859;3860;3861;3862;3863;3864;3991;3992;3993;3994;3995;3996;3997;4159;4160;4161;4479;4480;4481;5004;5005;5006;5007;5008;5034;5090;5094;5117;5118;5119;6237;6238;6239;6514;6515;6570;6571;6608;6640;6677;6…	350;361;430;458;667;705;722;1032;1128;1169;1422;1577;2110;2441;3033;3857;3997;4160;4481;5007;5034;5090;5094;5117;6237;6515;6570;6608;6640;6677;6911;7042;7043;7141;7238;7448;7491;7563;7646;7762;7843;7937;7939;8223;8235;8237;8831;8941;9083;9144;9176;9177;9192;9310;9338;9430;9431;9432;9509;9739;9838;9901;10105;10226;10325;10345;10466;10598;10627;10982;11002;11047;11172;11279;11313;11516;12043;12096;…	1632300	2051500	1612300	1332600	1164400	3946100	1780600	824420	2985500	831320	20.6385	20.9682	20.6207	20.3458	20.1512	21.912	20.7639	19.653	21.5095	19.665	20.8067	21.0018
Q14192	Q14192	3	3	3	Four and a half LIM domains protein 2	FHL2	sp|Q14192|FHL2_HUMAN Four and a half LIM domains protein 2 OS=Homo sapiens OX=9606 GN=FHL2 PE=1 SV=3	3	3	3	32.193	279	279	0	5.75	46473000	4				1238	829;833;1407	True;True;True	848;852;1441	1573;1577;1578;2585	1666;1670;1671;2744	1666;1670;2744	43352	29849	24970	31891	24709	32220	53792	53152	41698	46031	15.4038	14.8654	14.6079	14.9609	14.5927	14.9757	15.7151	15.6978	15.3477	15.4903	15.5721	14.899
Q5T6F2;Q5T6F2-2	Q5T6F2	16;6	16;6	16;6	Ubiquitin-associated protein 2	UBAP2	sp|Q5T6F2|UBAP2_HUMAN Ubiquitin-associated protein 2 OS=Homo sapiens OX=9606 GN=UBAP2 PE=1 SV=1	16	16	16	117.11	1119	1119;358	0	323.31	584950000	25				1431	60;960;1843;2252;2253;2365;2660;3077;3409;3989;4319;4645;5236;5895;5899;5905	True;True;True;True;True;True;True;True;True;True;True;True;True;True;True;True	60;985;1890;2315;2316;2430;2734;3175;3176;3514;4121;4437;4778;5412;6100;6104;6110	99;1808;1809;3520;3521;3522;4331;4332;4641;4642;5212;6027;6028;6573;7773;8254;8925;10221;11518;11519;11524;11525;11533;11534	103;1916;1917;1918;3777;3778;3779;4639;4640;4641;4982;4983;5581;6458;6459;7041;8382;8383;8887;9627;11020;12453;12454;12459;12460;12468;12469	103;1918;3777;4639;4641;4982;5581;6459;7041;8382;8887;9627;11020;12454;12459;12469	711890	453180	331580	514520	341140	501800	718020	913580	628210	690400	19.4413	18.7897	18.339	18.9729	18.38	18.9368	19.4537	19.8012	19.2609	19.3971	19.6096	18.8233
P62263	P62263	6	6	6	40S ribosomal protein S14	RPS14	sp|P62263|RS14_HUMAN 40S ribosomal protein S14 OS=Homo sapiens OX=9606 GN=RPS14 PE=1 SV=3	6	6	6	16.273	151	151	0	282.02	225700000	13				1001	140;917;1639;2938;6418;6525	True;True;True;True;True;True	140;942;1681;3028;6654;6774	245;246;1738;1739;3032;5775;5776;5777;12490;12775;12776;12777	260;261;1841;1842;1843;3213;6190;6191;6192;13484;13796;13797;13798	260;1841;3213;6191;13484;13797	119840	78261	62085	81885	69079	104710	108560	123410	118810	124580	16.8708	16.256	15.922	16.3213	16.076	16.676	16.7281	16.9131	16.8583	16.9267	17.039	16.2896
P62244	P62244	2	2	2	40S ribosomal protein S15a	RPS15A	sp|P62244|RS15A_HUMAN 40S ribosomal protein S15a OS=Homo sapiens OX=9606 GN=RPS15A PE=1 SV=2	2	2	2	14.839	130	130	0	3.1599	166740000	3				998	2748;5666	True;True	2827;5854	5397;10986;10987	5785;11848;11849	5785;11848	86730	59453	52591	58623	39055	81145	81921	92201	83502	74791	16.4042	15.8595	15.6825	15.8392	15.2532	16.3082	16.3219	16.4925	16.3495	16.1906	16.5725	15.8931
P21589;P21589-2	P21589;P21589-2	3;3	3;3	3;3	5-nucleotidase	NT5E	sp|P21589|5NTD_HUMAN 5-nucleotidase OS=Homo sapiens OX=9606 GN=NT5E PE=1 SV=1;sp|P21589-2|5NTD_HUMAN Isoform 2 of 5-nucleotidase OS=Homo sapiens OX=9606 GN=NT5E	3	3	3	63.367	574	574;524	0	18.378	27733000	6				657	2702;3503;6943	True;True;True	2776;3610;7210	5307;5308;6734;6735;6736;13792	5682;5683;7215;7216;7217;14994	5683;7216;14994	5068	6644	18564	7628.2	3109.1	10920	5748.1	11191	20825	10131	12.3072	12.6978	14.1802	12.8971	11.6023	13.4147	12.4889	13.4501	14.346	13.3065	12.4755	12.7314
P62826	P62826	3	3	3	GTP-binding nuclear protein Ran	RAN	sp|P62826|RAN_HUMAN GTP-binding nuclear protein Ran OS=Homo sapiens OX=9606 GN=RAN PE=1 SV=3	3	3	3	24.423	216	216	0	5.9103	60032000	8				1016	67;2778;3936	True;True;True	67;2857;4068	113;114;115;5449;5450;7672;7673	118;119;120;5837;5838;5839;8270;8271	120;5838;8270	55543	60648	66993	69057	72968	102730	96406	33130	82983	102700	15.7613	15.8882	16.0317	16.0755	16.155	16.6485	16.5568	15.0159	16.3405	16.6481	15.9296	15.9218
P31949	P31949	2	2	2	Protein S100-A11;Protein S100-A11, N-terminally processed	S100A11	sp|P31949|S10AB_HUMAN Protein S100-A11 OS=Homo sapiens OX=9606 GN=S100A11 PE=1 SV=2	2	2	2	11.74	105	105	0	3.4869	83252000	4				757	971;3148	True;True	996;3248	1823;6163;6164	1932;6601;6602;6603	1932;6602	11786	13038	8154.5	6838.2	14327	65248	9410.3	8395.6	8297.3	36786	13.5248	13.6704	12.9934	12.7394	13.8064	15.9936	13.2	13.0354	13.0184	15.1669	13.693	13.704
P18583;P18583-3;P18583-5;P18583-8;P18583-6;P18583-2;P18583-10;P18583-4;P18583-7;P18583-9	P18583;P18583-3;P18583-5;P18583-8;P18583-6;P18583-2;P18583-10;P18583-4;P18583-7;P18583-9	3;3;3;3;3;3;3;3;3;3	3;3;3;3;3;3;3;3;3;3	3;3;3;3;3;3;3;3;3;3	Protein SON	SON	sp|P18583|SON_HUMAN Protein SON OS=Homo sapiens OX=9606 GN=SON PE=1 SV=4;sp|P18583-3|SON_HUMAN Isoform B of Protein SON OS=Homo sapiens OX=9606 GN=SON;sp|P18583-5|SON_HUMAN Isoform D of Protein SON OS=Homo sapiens OX=9606 GN=SON;sp|P18583-8|SON_HUMAN Isofo	3	3	3	263.83	2426	2426;2303;2459;699;2108;2140;2282;2325;2386;2466	0	3.311	1884300	3				634	706;4330;5038	True;True;True	722;4447;5193	1359;8268;9690	1445;8901;10438	1445;8901;10438	0	1482.4	1553.9	1901.5	0	1864.3	1206.8	1341.7	5792	1542.4		10.5337	10.6017	10.8929		10.8644	10.237	10.3898	12.4998	10.591	9.73947	10.5673
P62847;P62847-2;P62847-3;P62847-4	P62847;P62847-2;P62847-3;P62847-4	4;4;4;4	4;4;4;4	3;3;3;3	40S ribosomal protein S24	RPS24	sp|P62847|RS24_HUMAN 40S ribosomal protein S24 OS=Homo sapiens OX=9606 GN=RPS24 PE=1 SV=1;sp|P62847-2|RS24_HUMAN Isoform 2 of 40S ribosomal protein S24 OS=Homo sapiens OX=9606 GN=RPS24;sp|P62847-3|RS24_HUMAN Isoform 3 of 40S ribosomal protein S24 OS=Homo s	4	4	3	15.423	133	133;130;132;289	0	4.2139	161180000	6				1019	4154;4321;6346;6621	True;True;True;True	4273;6582;6874	7997;7998;7999;12356;12961;12962	8620;8621;8622;13338;13998;13999	8620;13338;13998	87542	62180	71068	79547	55126	63078	88933	104930	79149	89842	16.4177	15.9242	16.1169	16.2795	15.7504	15.9448	16.4404	16.6791	16.2723	16.4551	16.5859	15.9578
P12814;P12814-3;P12814-2;P12814-4;Q08043;P35609;P35609-2	P12814;P12814-3;P12814-2;P12814-4	17;17;16;16;3;2;2	13;13;12;12;1;1;1	13;13;12;12;1;1;1	Alpha-actinin-1	ACTN1	sp|P12814|ACTN1_HUMAN Alpha-actinin-1 OS=Homo sapiens OX=9606 GN=ACTN1 PE=1 SV=2;sp|P12814-3|ACTN1_HUMAN Isoform 3 of Alpha-actinin-1 OS=Homo sapiens OX=9606 GN=ACTN1;sp|P12814-2|ACTN1_HUMAN Isoform 2 of Alpha-actinin-1 OS=Homo sapiens OX=9606 GN=ACTN1;sp|	17	13	13	103.06	892	892;914;887;930;901;894;894	0	115.81	196120000	22				568	399;620;701;702;897;982;1136;1850;1975;3235;3436;4120;4913;5268;6391;6964;7048	False;True;True;True;True;True;True;True;False;True;False;True;True;True;False;True;True	404;632;717;718;921;1007;1162;1897;2025;3336;3541;4242;5061;5444;6627;7231;7319	703;704;705;1192;1193;1194;1351;1352;1353;1700;1846;2117;2118;3531;3532;3533;3772;6292;6613;6614;6615;7953;9479;10271;10272;10273;12452;13820;13991	742;743;744;1272;1273;1274;1436;1437;1438;1439;1798;1959;2251;2252;3788;3789;3790;4044;6740;7083;7084;7085;8574;10219;11075;11076;11077;13445;15022;15215	742;1272;1436;1437;1798;1959;2251;3790;4044;6740;7085;8574;10219;11076;13445;15022;15215	47119	103140	292100	88302	66879	58966	115090	68036	133630	210940	15.524	16.6542	18.1561	16.4302	16.0293	15.8476	16.8124	16.054	17.0279	17.6865	15.6923	16.6878
P62906	P62906	6	6	6	60S ribosomal protein L10a	RPL10A	sp|P62906|RL10A_HUMAN 60S ribosomal protein L10a OS=Homo sapiens OX=9606 GN=RPL10A PE=1 SV=2	6	6	6	24.831	217	217	0	10.658	256360000	8				1025	745;1210;1922;2070;3375;7260	True;True;True;True;True;True	762;1237;1971;2123;3480;7540	1421;2246;2247;3679;3680;3972;6522;14354	1507;2382;2383;3949;3950;4259;6989;15595	1507;2383;3949;4259;6989;15595	124450	84864	83978	84525	56940	96217	118050	152980	112190	141530	16.9252	16.3729	16.3577	16.3671	15.7972	16.554	16.849	17.223	16.7756	17.1107	17.0935	16.4065
P61604	P61604	2	2	2	10 kDa heat shock protein, mitochondrial	HSPE1	sp|P61604|CH10_HUMAN 10 kDa heat shock protein, mitochondrial OS=Homo sapiens OX=9606 GN=HSPE1 PE=1 SV=2	2	2	2	10.932	102	102	0	6.878	13178000	2				987	2319;5419	True;True	2383;5600	4462;10512	4773;11341	4773;11341	10985	24616	22821	14488	29047	46776	42793	6678.5	37580	55813	13.4232	14.5873	14.4781	13.8226	14.8261	15.5135	15.3851	12.7053	15.1977	15.7683	13.5915	14.6209
Q9BRK5;Q9BRK5-6;Q9BRK5-5;Q9BRK5-4;Q9BRK5-3;Q9BRK5-2	Q9BRK5;Q9BRK5-6;Q9BRK5-5;Q9BRK5-4;Q9BRK5-3;Q9BRK5-2	2;2;1;1;1;1	2;2;1;1;1;1	2;2;1;1;1;1	45 kDa calcium-binding protein	SDF4	sp|Q9BRK5|CAB45_HUMAN 45 kDa calcium-binding protein OS=Homo sapiens OX=9606 GN=SDF4 PE=1 SV=1;sp|Q9BRK5-6|CAB45_HUMAN Isoform 6 of 45 kDa calcium-binding protein OS=Homo sapiens OX=9606 GN=SDF4;sp|Q9BRK5-5|CAB45_HUMAN Isoform 5 of 45 kDa calcium-binding p	2	2	2	41.806	362	362;348;130;202;254;259	0	2.6307	4451300	2				2005	1027;1043	True;True	1052;1068	1932;1974	2053;2102	2053;2102	3246.1	2001	2045	3147.5	1424.5	3023.7	3714.9	2924.1	3638.9	3187.7	11.6645	10.9665	10.9979	11.62	10.4762	11.5621	11.8591	11.5138	11.8293	11.6383	11.8328	11.0001
P40123;P40123-2;P40123-3	P40123;P40123-2	4;4;1	4;4;1	3;3;0	Adenylyl cyclase-associated protein 2	CAP2	sp|P40123|CAP2_HUMAN Adenylyl cyclase-associated protein 2 OS=Homo sapiens OX=9606 GN=CAP2 PE=1 SV=1;sp|P40123-2|CAP2_HUMAN Isoform 2 of Adenylyl cyclase-associated protein 2 OS=Homo sapiens OX=9606 GN=CAP2	4	4	3	52.823	477	477;413;217	0	4.2038	18224000	5				812	2866;3990;5441;5651	True;True;True;True	2955;5622;5840	5655;5656;10549;10959;10960	6061;6062;11378;11821;11822	6062;11378;11821	35735	19202	11512	21722	15254	16294	25307	23438	22690	25109	15.1251	14.229	13.4909	14.4069	13.8969	13.9921	14.6272	14.5166	14.4698	14.6159	15.2933	14.2626
Q13263;Q13263-2	Q13263;Q13263-2	5;5	5;5	5;5	Transcription intermediary factor 1-beta	TRIM28	sp|Q13263|TIF1B_HUMAN Transcription intermediary factor 1-beta OS=Homo sapiens OX=9606 GN=TRIM28 PE=1 SV=5;sp|Q13263-2|TIF1B_HUMAN Isoform 2 of Transcription intermediary factor 1-beta OS=Homo sapiens OX=9606 GN=TRIM28	5	5	5	88.549	835	835;753	0	27.796	28266000	7				1187	72;3441;3847;7016;7158	True;True;True;True;True	72;3546;3972;7286;7433	121;6625;7383;13936;13937;13938;14188	129;7097;7923;15159;15160;15161;15420	129;7097;7923;15159;15420	16387	13972	7234.7	9554.4	9948	15727	13076	16946	14726	19939	14.0003	13.7703	12.8207	13.2219	13.2802	13.941	13.6746	14.0487	13.8461	14.2833	14.1685	13.8039
P07686	P07686	2	2	2	Beta-hexosaminidase subunit beta;Beta-hexosaminidase subunit beta chain B;Beta-hexosaminidase subunit beta chain A	HEXB	sp|P07686|HEXB_HUMAN Beta-hexosaminidase subunit beta OS=Homo sapiens OX=9606 GN=HEXB PE=1 SV=3	2	2	2	63.111	556	556	0	2.6449	7487900	3				481	1168;6841	True;True	1195;7104	2169;2170;13531	2304;2305;14691	2304;14691	2290.8	2892.9	2791.8	976.98	1606	5615.2	1615.6	941.77	2897.6	2284.9	11.1616	11.4983	11.447	9.93219	10.6493	12.4551	10.6579	9.87923	11.5006	11.1579	11.3299	11.5319
P25788;P25788-2	P25788;P25788-2	4;4	4;4	4;4	Proteasome subunit alpha type-3	PSMA3	sp|P25788|PSA3_HUMAN Proteasome subunit alpha type-3 OS=Homo sapiens OX=9606 GN=PSMA3 PE=1 SV=2;sp|P25788-2|PSA3_HUMAN Isoform 2 of Proteasome subunit alpha type-3 OS=Homo sapiens OX=9606 GN=PSMA3	4	4	4	28.433	255	255;248	0	32.186	61931000	7				696	752;969;1424;5963	True;True;True;True	769;994;1459;6174	1432;1433;1821;2624;2625;11656;11657	1518;1519;1930;2787;2788;12596;12597	1518;1930;2788;12597	13832	23557	16257	10206	11405	40042	15602	6917.6	17907	17435	13.7557	14.5239	13.9888	13.3171	13.4774	15.2892	13.9294	12.7561	14.1282	14.0897	13.924	14.5575
P51572-2;P51572	P51572-2;P51572	4;4	4;4	4;4	B-cell receptor-associated protein 31	BCAP31	sp|P51572-2|BAP31_HUMAN Isoform 2 of B-cell receptor-associated protein 31 OS=Homo sapiens OX=9606 GN=BCAP31;sp|P51572|BAP31_HUMAN B-cell receptor-associated protein 31 OS=Homo sapiens OX=9606 GN=BCAP31 PE=1 SV=3	4	4	4	34.752	313	313;246	0	5.0364	32447000	5				898	2141;3453;4722;7030	True;True;True;True	2200;3558;4855;7301	4144;6646;9017;9018;13962	4448;7118;9720;9721;15186	4448;7118;9720;15186	29762	37340	19968	30563	18284	54828	29112	62922	41369	23552	14.8612	15.1884	14.2854	14.8995	14.1583	15.7426	14.8293	15.9413	15.3363	14.5236	15.0294	15.222
P46821	P46821	51	51	51	Microtubule-associated protein 1B;MAP1B heavy chain;MAP1 light chain LC1	MAP1B	sp|P46821|MAP1B_HUMAN Microtubule-associated protein 1B OS=Homo sapiens OX=9606 GN=MAP1B PE=1 SV=2	51	51	51	270.63	2468	2468	0	323.31	837030000	91				848	22;44;153;177;183;363;671;675;734;884;1093;1176;1252;1284;1432;1453;1463;1816;1836;1858;1950;2151;2476;2785;2828;3176;3352;3610;4269;4612;4867;4875;4952;5493;5693;5828;5846;5851;6024;6036;6044;6103;6200;6515;6516;6517;6524;6579;6643;7093;7290	True;True;True;True;True;True;True;True;True;True;True;True;True;True;True;True;True;True;True;True;True;True;True;True;True;True;True;True;True;True;True;True;True;True;True;True;True;True;True;True;True;True;True;True;True;True;True;True;True;True;True	22;44;154;179;185;367;686;690;752;906;1120;1203;1281;1282;1314;1467;1488;1500;1862;1882;1883;1905;1999;2211;2545;2865;2912;3277;3455;3724;4384;4743;5008;5019;5101;5674;5882;6028;6048;6055;6243;6255;6264;6328;6430;6764;6765;6766;6773;6828;6897;7367;7575	35;36;37;74;75;269;320;332;333;647;1294;1295;1299;1405;1406;1407;1675;2052;2180;2181;2182;2329;2330;2331;2332;2333;2383;2637;2684;2712;2713;3473;3502;3503;3504;3545;3546;3547;3719;4159;4160;4828;5476;5570;5571;5572;5573;6208;6209;6478;6944;8159;8160;8161;8842;8843;9310;9311;9368;9559;9560;10641;11058;11370;11371;11404;11446;11447;11766;11767;11780;11781;11782;11801;11921;11922;12107;12108;12757;1…	38;39;40;41;78;79;284;340;352;353;683;1376;1377;1381;1491;1492;1493;1773;2182;2315;2316;2317;2470;2471;2472;2473;2474;2475;2476;2532;2803;2852;2881;2882;3727;3756;3757;3758;3759;3802;3803;3804;3989;4463;4464;5176;5866;5967;5968;5969;5970;5971;6649;6650;6944;7453;8789;8790;8791;9533;9534;10026;10027;10028;10100;10299;10300;11479;11928;12269;12270;12304;12373;12374;12715;12716;12729;12730;12731;127…	41;78;284;340;353;683;1376;1381;1491;1773;2182;2315;2474;2532;2803;2852;2881;3727;3759;3804;3989;4464;5176;5866;5967;6650;6944;7453;8791;9533;10027;10100;10300;11479;11928;12270;12304;12373;12715;12731;12751;12875;13076;13779;13784;13786;13795;13876;14041;15309;15688	458260	313750	242580	344790	234770	333840	500600	558350	435510	463250	18.8058	18.2593	17.8881	18.3954	17.8409	18.3488	18.9333	19.0908	18.7323	18.8214	18.9741	18.2929
P00441	P00441	2	2	2	Superoxide dismutase [Cu-Zn]	SOD1	sp|P00441|SODC_HUMAN Superoxide dismutase [Cu-Zn] OS=Homo sapiens OX=9606 GN=SOD1 PE=1 SV=2	2	2	2	15.936	154	154	0	3.2384	12976000	3				393	2213;3382	True;True	2276;3487	4277;4278;6531	4584;4585;6998	4585;6998	5273.5	9657.6	3714.4	5180	6448.9	9792.1	10804	3415.2	10588	12095	12.3645	13.2374	11.8589	12.3387	12.6548	13.2574	13.3993	11.7378	13.3701	13.5621	12.5328	13.271
P09496;P09496-2;P09496-4;P09496-3;P09496-5	P09496;P09496-2;P09496-4;P09496-3;P09496-5	2;2;2;2;1	2;2;2;2;1	2;2;2;2;1	Clathrin light chain A	CLTA	sp|P09496|CLCA_HUMAN Clathrin light chain A OS=Homo sapiens OX=9606 GN=CLTA PE=1 SV=1;sp|P09496-2|CLCA_HUMAN Isoform Non-brain of Clathrin light chain A OS=Homo sapiens OX=9606 GN=CLTA;sp|P09496-4|CLCA_HUMAN Isoform 4 of Clathrin light chain A OS=Homo sapi	2	2	2	27.076	248	248;218;230;236;166	0	2.9215	7388900	2				514	3790;4762	True;True	3912;4898	7291;9089	7828;9792	7828;9792	7378.5	41416	12798	5779.3	6560.3	8412.2	15685	8370.5	15463	14464	12.8491	15.3379	13.6436	12.4967	12.6795	13.0383	13.9371	13.0311	13.9165	13.8202	13.0174	15.3715
Q00765	Q00765	2	2	2	Receptor expression-enhancing protein 5	REEP5	sp|Q00765|REEP5_HUMAN Receptor expression-enhancing protein 5 OS=Homo sapiens OX=9606 GN=REEP5 PE=1 SV=3	2	2	2	21.493	189	189	0	3.1505	7066900	4				1079	1849;2719	True;True	1896;2796	3529;3530;5344;5345	3786;3787;5722;5723	3786;5723	5103.5	7959.3	6283.3	2830.4	6179.9	26228	7022.9	2991.9	9049.8	8029.7	12.3173	12.9584	12.6173	11.4668	12.5934	14.6788	12.7779	11.5468	13.1437	12.9711	12.4855	12.992
O75223;O75223-3;O75223-2;O75223-4	O75223;O75223-3	6;3;1;1	6;3;1;1	6;3;1;1	Gamma-glutamylcyclotransferase	GGCT	sp|O75223|GGCT_HUMAN Gamma-glutamylcyclotransferase OS=Homo sapiens OX=9606 GN=GGCT PE=1 SV=1;sp|O75223-3|GGCT_HUMAN Isoform 3 of Gamma-glutamylcyclotransferase OS=Homo sapiens OX=9606 GN=GGCT	6	6	6	21.007	188	188;94;114;166	0	130.2	127150000	9				313	357;1711;3435;5803;6152;7109	True;True;True;True;True;True	361;1755;3540;6001;6378;7383	636;3180;6612;11331;11332;11333;11334;12006;14107	671;3372;7082;12228;12229;12230;12231;12962;15335	671;3372;7082;12230;12962;15335	71867	119790	49780	38390	47366	367040	58494	42045	35500	30863	16.133	16.8701	15.6033	15.2284	15.5316	18.4856	15.836	15.3596	15.1155	14.9136	16.3013	16.9037
P62753	P62753	4	4	4	40S ribosomal protein S6	RPS6	sp|P62753|RS6_HUMAN 40S ribosomal protein S6 OS=Homo sapiens OX=9606 GN=RPS6 PE=1 SV=1	4	4	4	28.68	249	249	0	38.252	280210000	17				1013	998;1417;3589;4410	True;True;True;True	1023;1451;3701;4532	1873;1874;1875;1876;1877;2608;2609;2610;2611;6909;6910;6911;6912;6913;8460;8461	1988;1989;1990;1991;1992;2771;2772;2773;2774;7417;7418;7419;7420;7421;7422;9128;9129	1992;2771;7417;9129	256720	179100	165070	201090	120110	216080	240380	337970	244750	270180	17.9698	17.4504	17.3327	17.6175	16.874	17.7212	17.875	18.3665	17.9009	18.0436	18.1381	17.484
P07355;P07355-2;A6NMY6	P07355;P07355-2;A6NMY6	17;16;12	17;16;12	17;16;12	Annexin A2;Putative annexin A2-like protein	ANXA2;ANXA2P2	sp|P07355|ANXA2_HUMAN Annexin A2 OS=Homo sapiens OX=9606 GN=ANXA2 PE=1 SV=2;sp|P07355-2|ANXA2_HUMAN Isoform 2 of Annexin A2 OS=Homo sapiens OX=9606 GN=ANXA2;sp|A6NMY6|AXA2L_HUMAN Putative annexin A2-like protein OS=Homo sapiens OX=9606 GN=ANXA2P2 PE=5 SV=2	17	17	17	38.604	339	339;357;339	0	176.89	1582100000	55				477	169;797;866;992;993;1080;1617;2640;3841;4766;5252;5782;6088;6115;6223;6501;6512	True;True;True;True;True;True;True;True;True;True;True;True;True;True;True;True;True	171;814;886;1017;1018;1106;1658;2714;3966;4902;5428;5977;6313;6340;6452;6749;6761	303;304;305;306;307;308;309;1510;1511;1512;1513;1633;1634;1635;1864;1865;1866;1867;2033;2034;2035;2036;2984;2985;5185;7374;7375;7376;9100;10242;10243;10244;10245;11283;11898;11899;11940;11941;12142;12724;12725;12726;12727;12750;12751;12752;12753;12754	321;322;323;324;325;326;327;328;329;1599;1600;1601;1602;1730;1731;1732;1733;1979;1980;1981;1982;2163;2164;2165;2166;3165;3166;5554;7913;7914;7915;7916;9803;11041;11042;11043;11044;11045;11046;12174;12851;12852;12895;12896;13112;13113;13745;13746;13747;13748;13771;13772;13773;13774;13775	321;1601;1730;1981;1982;2163;3165;5554;7913;9803;11043;12174;12851;12896;13113;13747;13775	210370	333640	264700	162700	229210	577050	394270	119670	405410	430160	17.6826	18.3479	18.014	17.3119	17.8063	19.1383	18.5888	16.8687	18.629	18.7145	17.8508	18.3815
P46940;Q86VI3	P46940	10;1	10;1	10;1	Ras GTPase-activating-like protein IQGAP1	IQGAP1	sp|P46940|IQGA1_HUMAN Ras GTPase-activating-like protein IQGAP1 OS=Homo sapiens OX=9606 GN=IQGAP1 PE=1 SV=1	10	10	10	189.25	1657	1657;1631	0	21.26	32222000	11				851	1212;1439;1989;2062;2962;3731;5418;6106;6188;6764	True;True;True;True;True;True;True;True;True;True	1240;1474;2040;2115;3054;3852;5599;6331;6417;7020	2251;2663;3794;3960;5843;7196;10511;11931;12087;13293	2387;2830;4067;4246;6260;7727;11339;11340;12885;13055;14418	2387;2830;4067;4246;6260;7727;11340;12885;13055;14418	1366.7	4834.2	7495	3880.9	2725	9202.6	5356.9	1843.3	6014.1	8858.3	10.4165	12.2391	12.8717	11.9222	11.412	13.1678	12.3872	10.8481	12.5541	13.1128	10.5847	12.2727
Q06323;Q06323-2;Q06323-3	Q06323;Q06323-2;Q06323-3	3;3;3	3;3;3	3;3;3	Proteasome activator complex subunit 1	PSME1	sp|Q06323|PSME1_HUMAN Proteasome activator complex subunit 1 OS=Homo sapiens OX=9606 GN=PSME1 PE=1 SV=1;sp|Q06323-2|PSME1_HUMAN Isoform 2 of Proteasome activator complex subunit 1 OS=Homo sapiens OX=9606 GN=PSME1;sp|Q06323-3|PSME1_HUMAN Isoform 3 of Protea	3	3	3	28.723	249	249;250;233	0	4.5772	14414000	4				1123	2935;4990;7085	True;True;True	3025;5141;7359	5770;9624;14072;14073	6185;10372;15299;15300	6185;10372;15300	7524.8	17276	16621	8073.3	12798	18417	22039	6818.1	20794	27634	12.8774	14.0765	14.0207	12.9789	13.6436	14.1688	14.4278	12.7352	14.3439	14.7542	13.0457	14.1101
P27824;P27824-2;P27824-3	P27824;P27824-2;P27824-3	3;3;2	3;3;2	3;3;2	Calnexin	CANX	sp|P27824|CALX_HUMAN Calnexin OS=Homo sapiens OX=9606 GN=CANX PE=1 SV=2;sp|P27824-2|CALX_HUMAN Isoform 2 of Calnexin OS=Homo sapiens OX=9606 GN=CANX;sp|P27824-3|CALX_HUMAN Isoform 3 of Calnexin OS=Homo sapiens OX=9606 GN=CANX	3	3	3	67.567	592	592;627;484	0	6.5316	14648000	3				718	175;529;6519	True;True;True	177;538;6768	318;1014;12767	338;1085;13788	338;1085;13788	6951.3	6223.9	9955.3	6063.3	8579.4	19192	11362	4362.3	11892	12992	12.7631	12.6036	13.2812	12.5659	13.0667	14.2282	13.4719	12.0909	13.5377	13.6653	12.9313	12.6372
P30050;P30050-2	P30050;P30050-2	3;2	3;2	3;2	60S ribosomal protein L12	RPL12	sp|P30050|RL12_HUMAN 60S ribosomal protein L12 OS=Homo sapiens OX=9606 GN=RPL12 PE=1 SV=1;sp|P30050-2|RL12_HUMAN Isoform 2 of 60S ribosomal protein L12 OS=Homo sapiens OX=9606 GN=RPL12	3	3	3	17.818	165	165;132	0	6.014	78524000	5				739	1571;2798;3369	True;True;True	1611;2879;3473	2901;2902;5498;5499;6507	3081;3082;5888;5889;6974	3082;5889;6974	6440.2	7349.6	8809.7	5710.6	6879.6	6366.3	16291	8392.1	7030.9	19398	12.6529	12.8435	13.1049	12.4794	12.7481	12.6362	13.9918	13.0348	12.7795	14.2436	12.8212	12.8771
P01009;P01009-3;P01009-2	P01009;P01009-3;P01009-2	2;2;2	2;2;2	2;2;2	Alpha-1-antitrypsin;Short peptide from AAT	SERPINA1	sp|P01009|A1AT_HUMAN Alpha-1-antitrypsin OS=Homo sapiens OX=9606 GN=SERPINA1 PE=1 SV=3;sp|P01009-3|A1AT_HUMAN Isoform 3 of Alpha-1-antitrypsin OS=Homo sapiens OX=9606 GN=SERPINA1;sp|P01009-2|A1AT_HUMAN Isoform 2 of Alpha-1-antitrypsin OS=Homo sapiens OX=96	2	2	2	46.736	418	418;306;359	0.002988	2.1871	3267800	2				400	1203;4901	True;True	1230;5046	2224;9417	2359;10153	2359;10153	1756.9	1756	1126.9	1703.3	1397.8	3548.3	1842.1	1266.8	2266.4	0	10.7788	10.7781	10.1381	10.7341	10.4489	11.7929	10.8471	10.307	11.1462		10.9471	10.8117
P29373;P29762	P29373	3;1	3;1	3;1	Cellular retinoic acid-binding protein 2	CRABP2	sp|P29373|RABP2_HUMAN Cellular retinoic acid-binding protein 2 OS=Homo sapiens OX=9606 GN=CRABP2 PE=1 SV=2	3	3	3	15.693	138	138;137	0	13.815	16191000	4				730	5552;6617;6873	True;True;True	5735;6870;7136	10732;10733;12957;13575	11575;11576;13994;14736	11576;13994;14736	7175.2	13021	16171	3781.1	4533.4	89964	6250.3	2595.2	5291.1	2768.4	12.8088	13.6686	13.9811	11.8846	12.1464	16.4571	12.6097	11.3416	12.3694	11.4348	12.9771	13.7022
P22234;P22234-2	P22234;P22234-2	3;3	3;3	3;3	Multifunctional protein ADE2;Phosphoribosylaminoimidazole-succinocarboxamide synthase;Phosphoribosylaminoimidazole carboxylase	PAICS	sp|P22234|PUR6_HUMAN Multifunctional protein ADE2 OS=Homo sapiens OX=9606 GN=PAICS PE=1 SV=3;sp|P22234-2|PUR6_HUMAN Isoform 2 of Multifunctional protein ADE2 OS=Homo sapiens OX=9606 GN=PAICS	3	3	3	47.079	425	425;432	0	23.244	17200000	5				664	678;1144;1948	True;True;True	693;1170;1997	1303;1304;2129;2130;3717	1385;1386;2263;2264;3987	1385;2264;3987	3037.6	6109.7	3739.4	2887.7	4175.3	7182.8	7053.6	1978.3	6889.5	8470.8	11.5687	12.5769	11.8686	11.4957	12.0277	12.8103	12.7841	10.95	12.7502	13.0483	11.737	12.6105
P62888	P62888	2	2	2	60S ribosomal protein L30	RPL30	sp|P62888|RL30_HUMAN 60S ribosomal protein L30 OS=Homo sapiens OX=9606 GN=RPL30 PE=1 SV=2	2	2	2	12.784	115	115	0	3.4008	1237500	1				1023	5717;6754	True;True	5906;5907;7010	11100;11101;11102;11103;13274	11973;11974;11975;11976;14398	11973;14398	1681.4	2785	1867.4	2800.3	2776.5	2182.4	3595.4	4814.5	2901.9	4573.6	10.7154	11.4435	10.8668	11.4514	11.4391	11.0917	11.8119	12.2332	11.5028	12.1591	10.8837	11.4771
Q70EL1;Q70EL1-7;Q70EL1-10;Q70EL1-8;Q70EL1-6	Q70EL1;Q70EL1-7;Q70EL1-10;Q70EL1-8;Q70EL1-6	2;2;1;1;1	2;2;1;1;1	2;2;1;1;1	Inactive ubiquitin carboxyl-terminal hydrolase 54	USP54	sp|Q70EL1|UBP54_HUMAN Inactive ubiquitin carboxyl-terminal hydrolase 54 OS=Homo sapiens OX=9606 GN=USP54 PE=1 SV=4;sp|Q70EL1-7|UBP54_HUMAN Isoform 4 of Inactive ubiquitin carboxyl-terminal hydrolase 54 OS=Homo sapiens OX=9606 GN=USP54;sp|Q70EL1-10|UBP54_HU	2	2	2	187.39	1684	1684;1534;767;772;893	0	2.8608	6832700	2				1551	1420;5545	True;True	1455;5728	2620;10724	2783;11567	2783;11567	4948.1	2516.2	1170	2959.6	3798.7	2845.2	2864	4306.7	2640.3	3289	12.2727	11.297	10.1923	11.5312	11.8913	11.4743	11.4838	12.0724	11.3665	11.6834	12.4409	11.3306
Q9Y224	Q9Y224	3	3	3	UPF0568 protein C14orf166	C14orf166	sp|Q9Y224|RTRAF_HUMAN RNA transcription, translation and transport factor protein OS=Homo sapiens OX=9606 GN=RTRAF PE=1 SV=1	3	3	3	28.068	244	244	0	3.8462	9662200	3				2351	1078;3518;3643	True;True;True	1103;3626;3758	2025;6758;7018	2154;7239;7537	2154;7239;7537	12756	15215	18511	10054	7830.7	17072	16526	15071	16063	12476	13.6389	13.8932	14.1761	13.2955	12.9349	14.0593	14.0124	13.8795	13.9715	13.6069	13.8072	13.9268
P78347;P78347-2;P78347-5;P78347-4;P78347-3	P78347;P78347-2;P78347-5;P78347-4;P78347-3	3;3;3;3;3	3;3;3;3;3	3;3;3;3;3	General transcription factor II-I	GTF2I	sp|P78347|GTF2I_HUMAN General transcription factor II-I OS=Homo sapiens OX=9606 GN=GTF2I PE=1 SV=2;sp|P78347-2|GTF2I_HUMAN Isoform 2 of General transcription factor II-I OS=Homo sapiens OX=9606 GN=GTF2I;sp|P78347-5|GTF2I_HUMAN Isoform 5 of General transcri	3	3	3	112.42	998	998;957;274;977;978	0	4.213	3396100	3				1053	587;1152;6276	True;True;True	597;1179;6509	1115;2143;12257	1193;2278;13239	1193;2278;13239	4745.3	3365.9	5305.8	5771	4706	6447.9	7730.5	4905.8	5460.9	10119	12.2123	11.7168	12.3734	12.4946	12.2003	12.6546	12.9163	12.2603	12.4149	13.3048	12.3805	11.7504
O95782;O95782-2;O94973;O94973-3;O94973-2	O95782;O95782-2	3;3;1;1;1	3;3;1;1;1	3;3;1;1;1	AP-2 complex subunit alpha-1	AP2A1	sp|O95782|AP2A1_HUMAN AP-2 complex subunit alpha-1 OS=Homo sapiens OX=9606 GN=AP2A1 PE=1 SV=3;sp|O95782-2|AP2A1_HUMAN Isoform B of AP-2 complex subunit alpha-1 OS=Homo sapiens OX=9606 GN=AP2A1	3	3	3	107.54	977	977;955;939;656;940	0	4.4667	8879600	4				379	488;2405;2483	True;True;True	498;2472;2552	936;937;4705;4840	1005;1006;5047;5190	1006;5047;5190	8004.7	5991.9	5509.6	5070.9	6242.7	6585.3	7979.9	6660.3	8915.2	8107.8	12.9666	12.5488	12.4277	12.308	12.608	12.685	12.9622	12.7014	13.1221	12.9851	13.1349	12.5824
P19338;REV__P19338	P19338	19;1	19;1	19;1	Nucleolin	NCL	sp|P19338|NUCL_HUMAN Nucleolin OS=Homo sapiens OX=9606 GN=NCL PE=1 SV=3	19	19	19	76.613	710	710;710	0	109.27	446340000	29				640	422;460;1348;1353;1809;1912;2140;2297;2376;2432;3198;3262;4311;4585;4872;5679;6244;6320;6744	True;True;True;True;True;True;True;True;True;True;True;True;True;True;True;True;True;True;True	431;470;1382;1387;1855;1961;2199;2361;2442;2499;3300;3363;4429;4714;5014;5867;6474;6555;7000	804;895;2499;2500;2506;2507;3441;3442;3661;4143;4406;4659;4660;4752;4753;6236;6339;8239;8240;8241;8760;8761;9321;11021;12186;12187;12319;12320;13260	863;959;2655;2656;2662;2663;3689;3690;3929;4447;4716;5000;5001;5096;5097;6679;6799;8872;8873;8874;9443;9444;10038;11883;13158;13159;13301;13302;14383	863;959;2655;2662;3690;3929;4447;4716;5001;5096;6679;6799;8872;9444;10038;11883;13158;13302;14383	175130	129550	147390	136520	108250	126970	177300	200790	151830	200370	17.4181	16.9831	17.1693	17.0588	16.724	16.9541	17.4358	17.6153	17.2121	17.6123	17.5863	17.0168
Q99623;Q99623-2	Q99623;Q99623-2	3;2	3;2	3;2	Prohibitin-2	PHB2	sp|Q99623|PHB2_HUMAN Prohibitin-2 OS=Homo sapiens OX=9606 GN=PHB2 PE=1 SV=2;sp|Q99623-2|PHB2_HUMAN Isoform 2 of Prohibitin-2 OS=Homo sapiens OX=9606 GN=PHB2	3	3	3	33.296	299	299;261	0	11.55	8642800	3				1977	1963;5190;6366	True;True;True	2013;5360;6602	3748;10119;12382	4018;10907;13366	4018;10907;13366	5817.3	5594.5	4607.7	5440	5584.7	11749	7777.7	4051.2	7261.1	9216.7	12.5061	12.4498	12.1698	12.4094	12.4473	13.5203	12.9251	11.9841	12.826	13.17	12.6744	12.4834
Q15019;Q15019-3;Q15019-2	Q15019;Q15019-3;Q15019-2	4;4;4	4;4;4	4;4;4	Septin-2	2002-09-01	sp|Q15019|SEPT2_HUMAN Septin-2 OS=Homo sapiens OX=9606 GN=SEPTIN2 PE=1 SV=1;sp|Q15019-3|SEPT2_HUMAN Isoform 3 of Septin-2 OS=Homo sapiens OX=9606 GN=SEPTIN2;sp|Q15019-2|SEPT2_HUMAN Isoform 2 of Septin-2 OS=Homo sapiens OX=9606 GN=SEPTIN2	4	4	4	41.487	361	361;371;396	0	7.2292	12040000	4				1268	636;3022;3911;6678	True;True;True;True	649;3118;4042;6932	1222;5941;7634;13056	1304;6367;8231;14096	1304;6367;8231;14096	23600	24857	22990	18576	20431	26599	34823	21133	30327	43404	14.5265	14.6014	14.4887	14.1812	14.3185	14.6991	15.0878	14.3672	14.8883	15.4055	14.6948	14.635
P46782	P46782	7	7	7	40S ribosomal protein S5;40S ribosomal protein S5, N-terminally processed	RPS5	sp|P46782|RS5_HUMAN 40S ribosomal protein S5 OS=Homo sapiens OX=9606 GN=RPS5 PE=1 SV=4	7	7	7	22.876	204	204	0	17.047	330790000	11				846	541;2593;3887;4752;4753;6287;7364	True;True;True;True;True;True;True	550;2667;4017;4018;4888;4889;6521;7654	1033;5085;5086;7597;7598;7599;7600;9071;9072;9073;9074;12274;12275;14567	1105;5451;5452;8192;8193;8194;8195;9774;9775;9776;9777;13256;13257;15824;15825	1105;5452;8192;9775;9777;13256;15824	225000	187700	117030	153430	140680	165250	207500	212980	188430	215960	17.7796	17.5181	16.8365	17.2272	17.1021	17.3343	17.6628	17.7004	17.5237	17.7204	17.9478	17.5517
P00558;P00558-2;P07205	P00558;P00558-2	8;8;2	8;8;2	8;8;2	Phosphoglycerate kinase 1	PGK1	sp|P00558|PGK1_HUMAN Phosphoglycerate kinase 1 OS=Homo sapiens OX=9606 GN=PGK1 PE=1 SV=3;sp|P00558-2|PGK1_HUMAN Isoform 2 of Phosphoglycerate kinase 1 OS=Homo sapiens OX=9606 GN=PGK1	8	8	8	44.614	417	417;389;417	0	63.99	131040000	12				397	86;345;2026;3170;3547;4499;6995;7414	True;True;True;True;True;True;True;True	86;349;2077;3271;3656;4626;7264;7704	147;624;3862;3863;3864;3865;3866;6199;6804;8622;13886;14632	159;659;4136;4137;4138;4139;4140;6638;7288;9301;15098;15892	159;659;4140;6638;7288;9301;15098;15892	102090	137960	156830	109200	129350	169390	213830	70019	328710	244780	16.6395	17.0739	17.2588	16.7366	16.9809	17.37	17.7061	16.0955	18.3265	17.9011	16.8077	17.1075
[truncated: 152 more rows]
[truncated: 16 more columns]
