# Supplementary material for: Functional characterization of C21ORF2 association with the NEK1 kinase mutated in human in diseases
Source: Life Sci Alliance. 2023 May 15;6(7):e202201740. doi: 10.26508/lsa.202201740 (PMC10185812; doi:10.26508/lsa.202201740)
Supplement: Supplemental Data 1. — Intermolecular interactions between NEK1 and C21ORF1 predicted for each AlphaFold model. List of residues participating in the formation of intermolecular electrostatic and hydrophobic interactions, as well as hydrogen bonds, as predicted using the Non-bond Interaction Monitor in BIOVIA Discovery Studio Visualiser. The relevant interactions are marked in blue for electrostatic interactions, yellow for hydrophobic interactions and green for hydrogen bonds. [file LSA-2022-01740_Supplemental_Data_1.xlsx]

## Sheet: Sheet1
									NEK1					C21ORF2
Rank1									Rank1	Rank2	Rank3	Rank4	Rank5	Rank1	Rank2	Rank3	Rank4	Rank5
A	GLU1204	B	ARG90	1.74701	Hydrogen Bond;Electrostatic	Salt Bridge;Attractive Charge		Charged	GLU1204	GLU1204				ARG11							GLU1215	LYS13
A	GLU1204	B	ARG90	1.78785	Hydrogen Bond;Electrostatic	Salt Bridge;Attractive Charge			GLU1206					LYS13	LYS13	LYS13	LYS13	LYS13			GLU1216	ARG21
A	GLU1206	B	ARG90	1.82867	Hydrogen Bond;Electrostatic	Salt Bridge;Attractive Charge			ASP1208	ASP1208	ASP1208	ASP1208	ASP1208	ARG21	ARG21	ARG21	ARG21	ARG21			GLU1235	LYS22
A	GLU1206	B	ARG90	4.834	Electrostatic	Attractive Charge			GLU1215	GLU1215	GLU1215	GLU1215	GLU1215	LYS22	LYS22	LYS22	LYS22	LYS22				ARG70
A	GLU1206	B	GLN119	1.87943	Hydrogen Bond	Conventional Hydrogen Bond			GLU1216	GLU1216	ARG1218	GLU1216	GLU1216		TRP26	TRP26	TRP26	TRP26
A	ASP1208	B	LYS120	1.92632	Hydrogen Bond;Electrostatic	Salt Bridge;Attractive Charge				ARG1218		ARG1218	ARG1218	ARG29	ARG29	ARG29	ARG29	ARG29
A	ASP1208	B	LYS120	1.79163	Hydrogen Bond;Electrostatic	Salt Bridge;Attractive Charge			GLU1222	GLU1222	GLU1222	GLU1222	GLU1222	ARG63
A	SER1209	B	GLU66	1.67294	Hydrogen Bond	Conventional Hydrogen Bond			PHE1227	PHE1227	PHE1227	PHE1227	PHE1227	ARG70	ARG70	ARG70	ARG70	ARG70
A	SER1209	B	GLU66	2.78773	Hydrogen Bond	Carbon Hydrogen Bond				GLU1228	GLU1228			ARG71		ARG71	ARG71	ARG71
A	PHE1211	B	LYS22	4.91728	Hydrophobic	Pi-Alkyl			PHE1231					ARG90	ARG90
A	PHE1211	B	VAL44	4.35532	Hydrophobic	Pi-Alkyl			GLU1235	GLU1235	GLU1235	GLU1235	GLU1235	LYS120	LYS120	LYS120	LYS120	LYS120
A	ASN1212	B	TRP93	1.81737	Hydrogen Bond	Conventional Hydrogen Bond			GLU1242
A	GLU1215	B	ARG70	2.0947	Hydrogen Bond;Electrostatic	Salt Bridge;Attractive Charge			GLU1282	GLU1282	GLU1282	GLU1282	GLU1282
A	GLU1215	B	TRP26	2.66234	Hydrogen Bond	Conventional Hydrogen Bond			ASP1283	ASP1283	ASP1283	ASP1283	ASP1283
A	GLU1215	B	SER48	1.73169	Hydrogen Bond	Conventional Hydrogen Bond			GLU1286	GLU1286	GLU1286	GLU1286	GLU1286
A	GLU1215	B	ARG70	1.85798	Hydrogen Bond	Conventional Hydrogen Bond
A	GLU1215	B	TRP26	2.71303	Hydrogen Bond	Carbon Hydrogen Bond													`
A	GLU1215	B	SER48	3.07228	Hydrogen Bond	Carbon Hydrogen Bond		Hydrogen bonds	GLU1206	ASP1208	SER1209	GLU1206	GLU1206				ARG11	ARG11
A	GLU1216	B	LYS120	4.92473	Electrostatic	Attractive Charge			SER1209	SER1209	ASN1212	SER1209	SER1209	ALA12	ALA12	ALA12	ALA12	ALA12
A	GLU1216	B	ASN123	1.7481	Hydrogen Bond	Conventional Hydrogen Bond			ASN1212	ASN1212	GLU1215	ASN1212	ASN1212	LYS13		LYS13	LYS13	LYS13
A	ARG1218	B	TRP26	4.55831	Hydrophobic	Pi-Alkyl			GLU1215	GLU1215	GLU1216	GLU1215	GLU1216	SER15	SER15	SER15	SER15	SER15
A	ARG1218	B	TRP26	4.82617	Hydrophobic	Pi-Alkyl			GLU1216	GLU1216	ASP1277	GLU1216	GLU1222	SER19	SER19	SER19	SER19	SER19
A	GLU1222	B	ARG70	1.81311	Hydrogen Bond;Electrostatic	Salt Bridge;Attractive Charge			GLU1235	ASP1277	GLY1278	GLU1235	GLY1278	VAL20	VAL20	VAL20	VAL20	VAL20
A	GLU1222	B	ARG70	1.71801	Hydrogen Bond;Electrostatic	Salt Bridge;Attractive Charge			ASP1277	GLN1281	ASP1283	ASP1277	GLN1281	ARG21	ARG21	ARG21	ARG21	ARG21
A	GLU1222	B	ARG71	1.80546	Hydrogen Bond;Electrostatic	Salt Bridge;Attractive Charge			GLY1278	ASN1284	ASN1284	GLN1281	ASN1284	LYS22	LYS22	LYS22	LYS22	LYS22
A	GLU1222	B	ARG71	1.80103	Hydrogen Bond;Electrostatic	Salt Bridge;Attractive Charge			GLN1281	ASP1285	ASP1285	ASP1283	ASP1285	LEU23
A	GLU1222	B	ARG71	4.34807	Electrostatic	Attractive Charge			ASN1284			ASN1284		ASN24	ASN24	ASN24	ASN24
A	PHE1227	B	ARG71	3.27513	Electrostatic	Pi-Cation			ASP1285			ASP1285		TRP26	TRP26	TRP26	TRP26	TRP26
A	PHE1227	B	VAL49	4.94053	Hydrophobic	Pi-Alkyl			GLU1286					ARG29			ARG29
A	PHE1231	B	ARG29	3.9381	Electrostatic	Pi-Cation								SER48	SER48	SER48	SER48	SER48
A	TYR1234	B	TRP26	4.82625	Hydrophobic	Pi-Pi T-shaped								GLU66	GLU66	GLU66	GLU66	GLU66
A	GLU1235	B	ARG29	1.68555	Hydrogen Bond;Electrostatic	Salt Bridge;Attractive Charge								TYR68				TYR68
A	GLU1235	B	ARG29	2.50111	Hydrogen Bond	Conventional Hydrogen Bond								ARG70	ARG70	ARG70	ARG70	ARG70
A	GLU1242	B	ARG11	5.53473	Electrostatic	Attractive Charge												ARG71
A	GLU1244	B	HIS211	2.50876	Hydrogen Bond	Conventional Hydrogen Bond								TRP93			TRP93
A	GLU1244	B	HIS211	1.76446	Hydrogen Bond	Conventional Hydrogen Bond								GLN119	GLN119		GLN119	GLN119
A	GLU1244	B	ARG212	1.77164	Hydrogen Bond	Conventional Hydrogen Bond									LYS120	LYS120		LYS120
A	LYS1269	B	GLU226	2.05623	Hydrogen Bond	Conventional Hydrogen Bond								ASN123		ASN123	ASN123	ASN123
A	LYS1269	B	GLU226	2.61651	Hydrogen Bond	Carbon Hydrogen Bond
A	HIS1272	B	LEU223	4.38948	Hydrophobic	Pi-Alkyl
A	MET1275	B	ALA219	3.59798	Hydrophobic	Alkyl		Hydrophobic	PHE1211	PHE1211	PHE1211	PHE1211	PHE1211	LYS22	LYS22	LYS22	LYS22	LYS22
A	ASP1277	B	ASN24	1.80656	Hydrogen Bond	Conventional Hydrogen Bond			ARG1218	ARG1218	ARG1218	ARG1218	ARG1218	TRP26	TRP26	TRP26	TRP26	TRP26
A	GLY1278	B	LYS13	1.77203	Hydrogen Bond	Conventional Hydrogen Bond			PHE1227	PHE1227	PHE1227	PHE1227	PHE1227	VAL44	VAL44	VAL44	VAL44	VAL44
A	GLN1281	B	ASN24	1.85522	Hydrogen Bond	Conventional Hydrogen Bond			TYR1234	TYR1234	TYR1234	TYR1234	TYR1234	VAL49	VAL49	VAL49	VAL49	VAL49
A	GLN1281	B	LEU23	2.56874	Hydrogen Bond	Carbon Hydrogen Bond
A	GLU1282	B	LYS13	1.7497	Hydrogen Bond;Electrostatic	Salt Bridge;Attractive Charge
A	GLU1282	B	ARG212	2.11616	Hydrogen Bond;Electrostatic	Salt Bridge;Attractive Charge
A	ASP1283	B	ARG21	2.98413	Hydrogen Bond;Electrostatic	Salt Bridge;Attractive Charge
A	ASP1283	B	ARG21	1.77937	Hydrogen Bond;Electrostatic	Salt Bridge;Attractive Charge
A	ASP1283	B	LYS22	1.9495	Hydrogen Bond;Electrostatic	Salt Bridge;Attractive Charge
A	ASP1283	B	LYS22	1.71016	Hydrogen Bond;Electrostatic	Salt Bridge;Attractive Charge
A	ASP1283	B	ARG21	5.22073	Electrostatic	Attractive Charge
A	ASN1284	B	ALA12	2.45828	Hydrogen Bond	Conventional Hydrogen Bond
A	ASN1284	B	LYS22	1.83368	Hydrogen Bond	Conventional Hydrogen Bond
A	ASN1284	B	ARG21	1.89198	Hydrogen Bond	Conventional Hydrogen Bond
A	ASN1284	B	LYS22	1.84974	Hydrogen Bond	Conventional Hydrogen Bond
A	ASN1284	B	SER19	2.48914	Hydrogen Bond	Carbon Hydrogen Bond
A	ASN1284	B	VAL20	2.79734	Hydrogen Bond	Carbon Hydrogen Bond
A	ASN1284	B	VAL20	2.70484	Hydrogen Bond	Carbon Hydrogen Bond
A	ASP1285	B	SER15	1.88501	Hydrogen Bond	Conventional Hydrogen Bond
A	ASP1285	B	SER15	1.68849	Hydrogen Bond	Conventional Hydrogen Bond
A	ASP1285	B	SER19	1.61756	Hydrogen Bond	Conventional Hydrogen Bond
A	GLU1286	B	ARG21	1.7297	Hydrogen Bond;Electrostatic	Salt Bridge;Attractive Charge
A	GLU1286	B	ARG21	4.53138	Electrostatic	Attractive Charge
A	GLU1286	B	ARG21	4.60227	Electrostatic	Attractive Charge
A	GLU1286	B	ARG63	5.50106	Electrostatic	Attractive Charge
A	GLU1286	B	ARG63	4.92851	Electrostatic	Attractive Charge
A	GLU1286	B	ARG21	2.53609	Hydrogen Bond	Carbon Hydrogen Bond
A	GLU1286	B	ARG21	2.48988	Hydrogen Bond	Carbon Hydrogen Bond
Rank2
A	GLU1204	B	ARG90	5.44869	Electrostatic	Attractive Charge
A	GLU1206	B	GLN119	1.84564	Hydrogen Bond	Conventional Hydrogen Bond
A	ASP1208	B	LYS120	1.71129	Hydrogen Bond;Electrostatic	Salt Bridge;Attractive Charge
A	ASP1208	B	HIS211	1.9696	Hydrogen Bond	Conventional Hydrogen Bond
A	SER1209	B	GLU66	1.6536	Hydrogen Bond	Conventional Hydrogen Bond
A	SER1209	B	GLU66	2.80028	Hydrogen Bond	Carbon Hydrogen Bond
A	SER1209	B	GLU66	2.8206	Hydrogen Bond	Carbon Hydrogen Bond
A	PHE1211	B	LYS22	4.93605	Hydrophobic	Pi-Alkyl
A	PHE1211	B	VAL44	4.3608	Hydrophobic	Pi-Alkyl
A	ASN1212	B	TYR68	2.05309	Hydrogen Bond	Conventional Hydrogen Bond
A	ASN1212	B	LYS120	1.77569	Hydrogen Bond	Conventional Hydrogen Bond
A	HIS1213	B	ASN215	2.45998	Hydrogen Bond	Pi-Donor Hydrogen Bond
A	GLU1215	B	ARG70	2.0814	Hydrogen Bond;Electrostatic	Salt Bridge;Attractive Charge
A	GLU1215	B	SER48	1.77835	Hydrogen Bond	Conventional Hydrogen Bond
A	GLU1215	B	ARG70	1.86134	Hydrogen Bond	Conventional Hydrogen Bond
A	GLU1215	B	TRP26	2.81019	Hydrogen Bond	Carbon Hydrogen Bond
A	GLU1216	B	LYS120	2.34649	Hydrogen Bond;Electrostatic	Salt Bridge;Attractive Charge
A	GLU1216	B	ASN123	1.77124	Hydrogen Bond	Conventional Hydrogen Bond
A	ARG1218	B	TRP26	4.54219	Electrostatic	Pi-Cation
A	ARG1218	B	TRP26	4.95862	Hydrophobic	Pi-Alkyl
A	GLU1222	B	ARG70	1.73105	Hydrogen Bond;Electrostatic	Salt Bridge;Attractive Charge
A	GLU1222	B	ARG70	1.71723	Hydrogen Bond;Electrostatic	Salt Bridge;Attractive Charge
A	GLU1222	B	ARG71	4.10055	Electrostatic	Attractive Charge
A	PHE1227	B	ARG71	3.23364	Electrostatic	Pi-Cation
A	PHE1227	B	VAL49	5.10246	Hydrophobic	Pi-Alkyl
A	GLU1228	B	ARG71	4.72871	Electrostatic	Attractive Charge
A	TYR1234	B	TRP26	4.82131	Hydrophobic	Pi-Pi T-shaped
A	GLU1235	B	ARG29	1.70433	Hydrogen Bond;Electrostatic	Salt Bridge;Attractive Charge
A	HIS1272	B	ALA219	4.05086	Hydrophobic	Pi-Alkyl
A	MET1275	B	LEU223	5.26001	Hydrophobic	Alkyl
A	ASP1277	B	ASN24	2.21925	Hydrogen Bond	Conventional Hydrogen Bond
A	ASP1277	B	ASN24	1.77981	Hydrogen Bond	Conventional Hydrogen Bond
A	ALA1279	B	GLU226	2.53098	Hydrogen Bond	Carbon Hydrogen Bond
A	TYR1280	B	LEU222	4.37564	Hydrophobic	Pi-Alkyl
A	GLN1281	B	ASN24	2.72425	Hydrogen Bond	Conventional Hydrogen Bond
A	GLU1282	B	LYS13	1.87712	Hydrogen Bond;Electrostatic	Salt Bridge;Attractive Charge
A	GLU1282	B	ARG225	1.8731	Hydrogen Bond;Electrostatic	Salt Bridge;Attractive Charge
A	GLU1282	B	ARG225	2.83841	Hydrogen Bond	Carbon Hydrogen Bond
A	ASP1283	B	LYS22	1.68111	Hydrogen Bond;Electrostatic	Salt Bridge;Attractive Charge
A	ASP1283	B	ARG225	2.85242	Hydrogen Bond;Electrostatic	Salt Bridge;Attractive Charge
A	ASN1284	B	ALA12	2.35269	Hydrogen Bond	Conventional Hydrogen Bond
A	ASN1284	B	LYS22	1.86735	Hydrogen Bond	Conventional Hydrogen Bond
A	ASN1284	B	ARG21	1.87288	Hydrogen Bond	Conventional Hydrogen Bond
A	ASN1284	B	LYS22	1.81126	Hydrogen Bond	Conventional Hydrogen Bond
A	ASN1284	B	SER19	2.35861	Hydrogen Bond	Carbon Hydrogen Bond
A	ASN1284	B	VAL20	2.55934	Hydrogen Bond	Carbon Hydrogen Bond
A	ASP1285	B	SER15	1.97014	Hydrogen Bond	Conventional Hydrogen Bond
A	ASP1285	B	SER15	1.66286	Hydrogen Bond	Conventional Hydrogen Bond
A	ASP1285	B	SER19	1.63711	Hydrogen Bond	Conventional Hydrogen Bond
A	ASP1285	B	SER15	2.9188	Hydrogen Bond	Carbon Hydrogen Bond
A	ASP1285	B	SER19	3.08509	Hydrogen Bond	Carbon Hydrogen Bond
A	GLU1286	B	ARG21	2.22136	Hydrogen Bond;Electrostatic	Salt Bridge;Attractive Charge
A	GLU1286	B	ARG21	5.51541	Electrostatic	Attractive Charge
A	GLU1286	B	ARG21	5.07648	Electrostatic	Attractive Charge
Rank3
A	ASP1208	B	LYS120	1.69249	Hydrogen Bond;Electrostatic	Salt Bridge;Attractive Charge
A	ASP1208	B	LYS120	2.40084	Hydrogen Bond;Electrostatic	Salt Bridge;Attractive Charge
A	SER1209	B	GLU66	1.59539	Hydrogen Bond	Conventional Hydrogen Bond
A	SER1209	B	GLU66	2.51677	Hydrogen Bond	Carbon Hydrogen Bond
A	PHE1211	B	LYS22	4.78873	Hydrophobic	Pi-Alkyl
A	PHE1211	B	VAL44	4.33067	Hydrophobic	Pi-Alkyl
A	ASN1212	B	LYS120	3.07421	Hydrogen Bond	Conventional Hydrogen Bond
A	GLU1215	B	ARG70	2.77829	Hydrogen Bond;Electrostatic	Salt Bridge;Attractive Charge
A	GLU1215	B	SER48	1.69704	Hydrogen Bond	Conventional Hydrogen Bond
A	GLU1215	B	ARG70	2.26894	Hydrogen Bond	Conventional Hydrogen Bond
A	GLU1215	B	TRP26	2.82045	Hydrogen Bond	Carbon Hydrogen Bond
A	GLU1216	B	ASN123	2.40977	Hydrogen Bond	Conventional Hydrogen Bond
A	ARG1218	B	TRP26	4.737	Electrostatic	Pi-Cation
A	ARG1218	B	TRP26	4.91819	Hydrophobic	Pi-Alkyl
A	ARG1218	B	TRP26	5.26976	Hydrophobic	Pi-Alkyl
A	GLU1222	B	ARG70	1.69145	Hydrogen Bond;Electrostatic	Salt Bridge;Attractive Charge
A	GLU1222	B	ARG70	1.69254	Hydrogen Bond;Electrostatic	Salt Bridge;Attractive Charge
A	GLU1222	B	ARG71	4.41024	Electrostatic	Attractive Charge
A	PHE1227	B	ARG71	3.39201	Electrostatic	Pi-Cation
A	PHE1227	B	VAL49	5.08162	Hydrophobic	Pi-Alkyl
A	GLU1228	B	ARG71	5.0284	Electrostatic	Attractive Charge
A	TYR1234	B	TRP26	4.69993	Hydrophobic	Pi-Pi T-shaped
A	GLU1235	B	ARG29	2.19044	Hydrogen Bond;Electrostatic	Salt Bridge;Attractive Charge
A	HIS1272	B	ALA219	4.00917	Hydrophobic	Pi-Alkyl
A	ASP1277	B	ASN24	1.9263	Hydrogen Bond	Conventional Hydrogen Bond
A	ASP1277	B	ASN24	2.63942	Hydrogen Bond	Conventional Hydrogen Bond
A	GLY1278	B	LYS13	2.94643	Hydrogen Bond	Conventional Hydrogen Bond
A	GLY1278	B	LYS13	3.04584	Hydrogen Bond	Conventional Hydrogen Bond
A	TYR1280	B	GLU226	3.39651	Electrostatic	Pi-Anion
A	GLU1282	B	LYS13	1.81449	Hydrogen Bond;Electrostatic	Salt Bridge;Attractive Charge
A	ASP1283	B	LYS22	1.85835	Hydrogen Bond;Electrostatic	Salt Bridge;Attractive Charge
A	ASP1283	B	ARG21	2.27428	Hydrogen Bond	Conventional Hydrogen Bond
A	ASP1283	B	ARG21	1.84987	Hydrogen Bond	Conventional Hydrogen Bond
A	ASN1284	B	LYS22	2.06411	Hydrogen Bond	Conventional Hydrogen Bond
A	ASN1284	B	ALA12	1.96356	Hydrogen Bond	Conventional Hydrogen Bond
A	ASN1284	B	ARG21	1.849	Hydrogen Bond	Conventional Hydrogen Bond
A	ASN1284	B	LYS22	1.83366	Hydrogen Bond	Conventional Hydrogen Bond
A	ASN1284	B	SER19	2.39938	Hydrogen Bond	Carbon Hydrogen Bond
A	ASN1284	B	VAL20	2.79606	Hydrogen Bond	Carbon Hydrogen Bond
A	ASP1285	B	SER15	2.1276	Hydrogen Bond	Conventional Hydrogen Bond
A	ASP1285	B	SER19	1.88241	Hydrogen Bond	Conventional Hydrogen Bond
A	GLU1286	B	ARG21	1.68766	Hydrogen Bond;Electrostatic	Salt Bridge;Attractive Charge
A	GLU1286	B	ARG21	1.93465	Hydrogen Bond;Electrostatic	Salt Bridge;Attractive Charge
A	GLU1286	B	ARG21	4.78145	Electrostatic	Attractive Charge
A	GLU1286	B	ARG21	4.94426	Electrostatic	Attractive Charge
Rank4
A	GLU1206	B	GLN119	1.90515	Hydrogen Bond	Conventional Hydrogen Bond
A	ASP1208	B	LYS120	1.75013	Hydrogen Bond;Electrostatic	Salt Bridge;Attractive Charge
A	ASP1208	B	LYS120	1.95781	Hydrogen Bond;Electrostatic	Salt Bridge;Attractive Charge
A	SER1209	B	GLU66	1.65288	Hydrogen Bond	Conventional Hydrogen Bond
A	SER1209	B	GLU66	3.02645	Hydrogen Bond	Carbon Hydrogen Bond
A	SER1209	B	GLU66	2.93272	Hydrogen Bond	Carbon Hydrogen Bond
A	VAL1210	B	LEU222	5.13655	Hydrophobic	Alkyl
A	PHE1211	B	LYS22	4.96317	Hydrophobic	Pi-Alkyl
A	PHE1211	B	VAL44	4.08232	Hydrophobic	Pi-Alkyl
A	ASN1212	B	ASN123	1.86774	Hydrogen Bond	Conventional Hydrogen Bond
A	ASN1212	B	TRP93	1.88163	Hydrogen Bond	Conventional Hydrogen Bond
A	HIS1213	B	ASN215	2.32402	Hydrogen Bond	Pi-Donor Hydrogen Bond
A	GLU1215	B	ARG70	2.10799	Hydrogen Bond;Electrostatic	Salt Bridge;Attractive Charge
A	GLU1215	B	TRP26	2.96466	Hydrogen Bond	Conventional Hydrogen Bond
A	GLU1215	B	SER48	1.77609	Hydrogen Bond	Conventional Hydrogen Bond
A	GLU1215	B	ARG70	1.86656	Hydrogen Bond	Conventional Hydrogen Bond
A	GLU1215	B	TRP26	2.79314	Hydrogen Bond	Carbon Hydrogen Bond
A	GLU1216	B	LYS120	5.17594	Electrostatic	Attractive Charge
A	GLU1216	B	ASN123	1.81679	Hydrogen Bond	Conventional Hydrogen Bond
A	ARG1218	B	TRP26	4.53055	Electrostatic	Pi-Cation
A	ARG1218	B	TRP26	5.02509	Hydrophobic	Pi-Alkyl
A	HIS1220	B	ARG212	4.56173	Electrostatic	Pi-Cation
A	GLU1222	B	ARG70	1.7215	Hydrogen Bond;Electrostatic	Salt Bridge;Attractive Charge
A	GLU1222	B	ARG70	1.72285	Hydrogen Bond;Electrostatic	Salt Bridge;Attractive Charge
A	GLU1222	B	ARG71	4.35218	Electrostatic	Attractive Charge
A	PHE1227	B	ARG71	3.21444	Electrostatic	Pi-Cation
A	PHE1227	B	VAL49	5.18265	Hydrophobic	Pi-Alkyl
A	TYR1234	B	TRP26	4.706	Hydrophobic	Pi-Pi T-shaped
A	GLU1235	B	ARG29	1.67077	Hydrogen Bond;Electrostatic	Salt Bridge;Attractive Charge
A	GLU1235	B	ARG29	3.07141	Hydrogen Bond	Conventional Hydrogen Bond
A	HIS1272	B	ALA219	4.06813	Hydrophobic	Pi-Alkyl
A	MET1275	B	LEU223	4.91303	Hydrophobic	Alkyl
A	ASP1277	B	ASN24	1.95177	Hydrogen Bond	Conventional Hydrogen Bond
A	ASP1277	B	ASN24	1.76232	Hydrogen Bond	Conventional Hydrogen Bond
A	ALA1279	B	GLU226	2.53284	Hydrogen Bond	Carbon Hydrogen Bond
A	GLN1281	B	LYS13	2.50663	Hydrogen Bond	Conventional Hydrogen Bond
A	GLN1281	B	ARG11	2.67405	Hydrogen Bond	Carbon Hydrogen Bond
A	GLU1282	B	ARG225	1.72225	Hydrogen Bond;Electrostatic	Salt Bridge;Attractive Charge
A	GLU1282	B	LYS13	4.43996	Electrostatic	Attractive Charge
A	GLU1282	B	ARG225	2.15555	Hydrogen Bond	Conventional Hydrogen Bond
A	ASP1283	B	LYS22	1.66976	Hydrogen Bond;Electrostatic	Salt Bridge;Attractive Charge
A	ASP1283	B	ARG225	4.74032	Electrostatic	Attractive Charge
A	ASP1283	B	ARG21	2.51177	Hydrogen Bond	Conventional Hydrogen Bond
A	ASN1284	B	ALA12	2.06725	Hydrogen Bond	Conventional Hydrogen Bond
A	ASN1284	B	LYS22	1.9465	Hydrogen Bond	Conventional Hydrogen Bond
A	ASN1284	B	ARG21	1.95709	Hydrogen Bond	Conventional Hydrogen Bond
A	ASN1284	B	LYS22	1.85262	Hydrogen Bond	Conventional Hydrogen Bond
A	ASN1284	B	SER19	2.34803	Hydrogen Bond	Carbon Hydrogen Bond
A	ASN1284	B	VAL20	2.75387	Hydrogen Bond	Carbon Hydrogen Bond
A	ASP1285	B	SER15	1.65914	Hydrogen Bond	Conventional Hydrogen Bond
A	ASP1285	B	SER19	1.63768	Hydrogen Bond	Conventional Hydrogen Bond
A	ASP1285	B	SER15	2.81272	Hydrogen Bond	Carbon Hydrogen Bond
A	ASP1285	B	SER19	3.09844	Hydrogen Bond	Carbon Hydrogen Bond
A	GLU1286	B	ARG21	5.22509	Electrostatic	Attractive Charge
A	GLU1286	B	ARG21	5.33102	Electrostatic	Attractive Charge
Rank5
A	GLU1206	B	GLN119	1.84886	Hydrogen Bond	Conventional Hydrogen Bond
A	ASP1208	B	LYS120	2.77934	Hydrogen Bond;Electrostatic	Salt Bridge;Attractive Charge
A	ASP1208	B	LYS120	1.74968	Hydrogen Bond;Electrostatic	Salt Bridge;Attractive Charge
A	SER1209	B	GLU66	1.69508	Hydrogen Bond	Conventional Hydrogen Bond
A	SER1209	B	GLU66	2.48133	Hydrogen Bond	Carbon Hydrogen Bond
A	VAL1210	B	LEU222	5.3837	Hydrophobic	Alkyl
A	PHE1211	B	LYS22	4.79598	Hydrophobic	Pi-Alkyl
A	PHE1211	B	VAL44	4.31565	Hydrophobic	Pi-Alkyl
A	ASN1212	B	TYR68	2.40027	Hydrogen Bond	Conventional Hydrogen Bond
A	ASN1212	B	LYS120	1.84987	Hydrogen Bond	Conventional Hydrogen Bond
A	ASN1212	B	TYR68	2.64744	Hydrogen Bond	Carbon Hydrogen Bond
A	GLU1215	B	ARG70	2.61625	Hydrogen Bond;Electrostatic	Salt Bridge;Attractive Charge
A	GLU1215	B	SER48	1.69586	Hydrogen Bond	Conventional Hydrogen Bond
A	GLU1215	B	ARG70	2.40531	Hydrogen Bond	Conventional Hydrogen Bond
A	GLU1215	B	TRP26	2.95676	Hydrogen Bond	Carbon Hydrogen Bond
A	GLU1216	B	LYS120	2.8253	Hydrogen Bond;Electrostatic	Salt Bridge;Attractive Charge
A	GLU1216	B	LYS120	3.21164	Hydrogen Bond;Electrostatic	Salt Bridge;Attractive Charge
A	GLU1216	B	ASN123	1.77053	Hydrogen Bond	Conventional Hydrogen Bond
A	ARG1218	B	TRP26	4.73133	Electrostatic	Pi-Cation
A	ARG1218	B	TRP26	4.96603	Hydrophobic	Pi-Alkyl
A	ARG1218	B	TRP26	5.27453	Hydrophobic	Pi-Alkyl
A	HIS1220	B	ARG212	2.47428	Hydrogen Bond	Conventional Hydrogen Bond
A	GLU1222	B	ARG70	1.72091	Hydrogen Bond;Electrostatic	Salt Bridge;Attractive Charge
A	GLU1222	B	ARG70	1.67433	Hydrogen Bond;Electrostatic	Salt Bridge;Attractive Charge
A	GLU1222	B	ARG71	1.96075	Hydrogen Bond;Electrostatic	Salt Bridge;Attractive Charge
A	GLU1222	B	ARG71	3.03325	Hydrogen Bond	Conventional Hydrogen Bond
A	PHE1227	B	ARG71	4.01397	Electrostatic	Pi-Cation
A	PHE1227	B	VAL49	5.02343	Hydrophobic	Pi-Alkyl
A	TYR1234	B	TRP26	4.69598	Hydrophobic	Pi-Pi T-shaped
A	GLU1235	B	ARG29	1.93589	Hydrogen Bond;Electrostatic	Salt Bridge;Attractive Charge
A	GLU1235	B	ARG29	3.1565	Hydrogen Bond;Electrostatic	Salt Bridge;Attractive Charge
A	HIS1272	B	ALA219	3.98503	Hydrophobic	Pi-Alkyl
A	MET1275	B	LEU223	5.2262	Hydrophobic	Alkyl
A	GLY1278	B	LYS13	2.71989	Hydrogen Bond	Carbon Hydrogen Bond
A	ALA1279	B	GLU226	2.34423	Hydrogen Bond	Carbon Hydrogen Bond
A	TYR1280	B	LEU222	4.74861	Hydrophobic	Pi-Alkyl
A	GLN1281	B	ALA12	1.89568	Hydrogen Bond	Conventional Hydrogen Bond
A	GLN1281	B	ARG11	2.37013	Hydrogen Bond	Carbon Hydrogen Bond
A	GLU1282	B	LYS13	1.95979	Hydrogen Bond;Electrostatic	Salt Bridge;Attractive Charge
A	ASP1283	B	LYS22	1.73782	Hydrogen Bond;Electrostatic	Salt Bridge;Attractive Charge
A	ASN1284	B	ALA12	1.91982	Hydrogen Bond	Conventional Hydrogen Bond
A	ASN1284	B	LYS22	2.00021	Hydrogen Bond	Conventional Hydrogen Bond
A	ASN1284	B	SER19	3.02257	Hydrogen Bond	Conventional Hydrogen Bond
A	ASN1284	B	ARG21	1.87162	Hydrogen Bond	Conventional Hydrogen Bond
A	ASN1284	B	LYS22	1.79043	Hydrogen Bond	Conventional Hydrogen Bond
A	ASN1284	B	SER19	2.38118	Hydrogen Bond	Carbon Hydrogen Bond
A	ASN1284	B	VAL20	2.83371	Hydrogen Bond	Carbon Hydrogen Bond
A	ASP1285	B	SER15	2.06839	Hydrogen Bond	Conventional Hydrogen Bond
A	ASP1285	B	SER15	2.20317	Hydrogen Bond	Conventional Hydrogen Bond
A	ASP1285	B	SER19	2.05689	Hydrogen Bond	Conventional Hydrogen Bond
A	ASP1285	B	SER15	3.08754	Hydrogen Bond	Carbon Hydrogen Bond
A	GLU1286	B	ARG21	5.04066	Electrostatic	Attractive Charge
