# Supplementary material for: Functional characterization of C21ORF2 association with the NEK1 kinase mutated in human in diseases
Source: Life Sci Alliance. 2023 May 15;6(7):e202201740. doi: 10.26508/lsa.202201740 (PMC10185812; doi:10.26508/lsa.202201740)
Supplement: Supplementary file 6 [file LSA-2022-01740_SdataF6.xlsx]

## Sheet: Sheet1
	N1	N2	N3
No_siRNA.fcs	3,31 %	3,50 %	4,93 %
siCTRL2.fcs	1,75 %	2,13 %	3,31 %
siBRCA1.fcs	0,071 %	0,090 %	0,099 %
siNEK1.fcs	0,31 %	0,47 %	0,79 %
siC21ORF2_2.fcs	1,37 %	1,49 %	1,59 %
siC21ORF2_3.fcs	0,60 %	0,50 %	0,50 %
siC21ORF2_4.fcs	3,86 %	3,94 %	5,18 %
siC21ORF2_5.fcs	1,06 %	1,17 %	0,98 %
siC21ORF2_6.fcs	2,61 %	4,05 %	4,71 %
siC21ORF2_7.fcs	0,35 %	0,65 %	0,47 %
siC21ORF2_8.fcs	1,30 %	1,52 %	1,25 %
siC21ORF2_9.fcs	1,55 %	1,55 %	1,55 %
